# Supplementary material for: Comparative transcriptome analysis reveals carbohydrate and lipid metabolism blocks in Brassica napus L. male sterility induced by the chemical hybridization agent monosulfuron ester sodium
Source: BMC Genomics. 2015 Mar 17;16(1):206. doi: 10.1186/s12864-015-1388-5 (PMC4376087; doi:10.1186/s12864-015-1388-5)
Supplement: Additional file 3: — List of 1501 differentially expressed transcripts (DETs) identified between the MES-treated and the mock-treated plants. [file 12864_2015_1388_MOESM3_ESM.docx]

## Sheet: gene list
Additional file 3: List of 1501 unique differentially expressed transcripts (DETs) identified between the MES-treated and the mock-treated plants.
ProbeName	AGI identifer	Symbol	Tair description	Score（bits）	E value	Identity	Mo-Ls-aver	Mo-SBs-aver	Mo-An-MBs-aver	Mo-An-LBs-aver	Tr-Ls-aver	Tr-SBs-aver	Tr-An-MBs-aver	Tr-An-LBs-aver	TrLs/MoLs	TrSBs/MoSBs	TrAn-MBs/MoAn-MBs	TrAn-LBs/MoAn-LBs	Brassica Description	Common_name	GenbankAccession	GO(Avadis)	TIGRID	UniGene
A_46_P069446	AT3G08040	FRD3, MAN1, ATFRD3	MATE efflux family protein	426	e-118	0.84	9.52642	4.77229	10.2534	12.2373	6.5608	4.67291	7.20941	11.3139	-7.81161				BN18DYSC_UP_182_G08_4APR2008_052 BN18DYSC Brassica napus cDNA 5', mRNA sequence [FG568515]	FG568515	FG568515		TC85297	Bna.15057
A_46_P188324	AT3G26180	CYP71B20	cytochrome P450, family 71, subfamily B, polypeptide 20	502	e-141	0.86	8.65422	4.88514	2.93228	6.70762	6.00108	6.00888	4.54601	6.76775	-6.29036					CD813547
A_46_P160604	AT5G15950		Adenosylmethionine decarboxylase family protein	662	0	0.89	9.12623	8.85572	9.74312	9.77007	6.58894	6.052	7.6384	7.92981	-5.80498					TA29023_3708
A_46_P313520	AT1G65590	HEXO3, ATHEX1	beta-hexosaminidase 3	898	0	0.88	10.3574	9.21569	9.64699	14.4798	8.33578	8.34357	7.73492	7.62513	-4.06031			-115.733	0192710 Brassica napus Apical meristem Brassica napus cDNA, mRNA sequence [EV094709]	EV094709	EV094709		TC71408	Bna.10875
A_46_P026991	AT4G28200		unknown	299	3e-80	0.83	10.8303	10.4938	10.2236	8.65435	8.92791	10.4658	9.56607	8.33662	-3.73835				0144071 Brassica napus Etiolated seedlings (Uni-ZAP) Brassica napus cDNA, mRNA sequence [EV167261]	EV167261	EV167261		TC65250	Bna.6362
A_46_P178359	AT3G60750		Transketolase	628	e-179	0.89	14.3622	10.7911	10.3909	10.3859	12.5015	11.0507	10.1306	10.5386	-3.63178				Rep: Transketolase-like protein - Arabidopsis thaliana (Mouse-ear cress), partial (34%) [TC68658]	TA34565_3708			TC68658
A_46_P031426	AT1G47490	ATRBP47C, RBP47C	RNA-binding protein 47C	71.9	2e-11	0.79	12.4777	10.8086	11.9005	10.7274	10.6365	10.8516	10.9371	10.2359	-3.58289				63JKCOT5_T3_036_F03_25JAN2005_021 63JKCOT5 Brassica napus cDNA 5', mRNA sequence [DY023040]	DY023040	DY023040		TC64934	Bna.7268
A_46_P291948	AT1G45201	ATTLL1, TLL1	triacylglycerol lipase-like 1	541	e-153	0.84	8.99644	4.76269	3.78801	5.39057	7.1801	4.2712	4.51753	7.19426	-3.52187				Rep: At1g45200 - Arabidopsis thaliana (Mouse-ear cress), partial (27%) [TC99643]	EG021236			TC99643
A_46_P287503	AT2G41170		F-box family protein	488	e-136	0.84	10.815	11.6188	10.7264	9.39355	9.07788	9.42834	9.70953	9.68426	-3.33377				Rep: F-box protein At2g41170 - Arabidopsis thaliana (Mouse-ear cress), partial (87%) [TC93404]	EE485158			TC93404
A_46_P306145	AT4G34600		unknown protein	83.8	9e-16	0.85	7.24451	2.9713	2.91367	3.70088	5.50854	2.96657	2.90305	5.62013	-3.33103					H74753			TC107997
A_46_P192874	AT1G18880		Major facilitator superfamily protein	957	0	0.87	9.09821	8.01481	7.38035	9.28921	7.37566	8.43637	6.58527	8.24396	-3.30019					CD819514			TC66886	Bna.5701
A_46_P038601	AT5G61020	ECT3	evolutionarily conserved C-terminal region 3	357	1e-97	0.86	9.15913	8.5398	8.37408	7.11147	7.44432	8.62422	7.64938	7.25777	-3.28253				0190474 Brassica napus Leaf - drought Brassica napus cDNA, mRNA sequence [EV216411]	EV216411	EV216411			Bna.8745
A_46_P340485	AT3G19170	ATPREP1, ATZNMP, PREP1	presequence protease 1	1562	0	0.9	10.927	8.05353	7.35953	7.78815	9.21778	8.09547	7.127	8.16783	-3.26978				Rep: Presequence protease 1, chloroplast/mitochondrial precursor - Arabidopsis thaliana (Mouse-ear cress), partial (40%) [TC91612]	TC91612			TC91612
A_46_P231464	AT3G48740	SWEET11, AtSWEET11	Nodulin MtN3 family protein	569	e-161	0.93	11.3775	6.08888	5.48353	10.8991	9.67668	6.63993	7.01375	11.0709	-3.25087				Rep: MtN3-like protein - Arabidopsis thaliana (Mouse-ear cress), partial (33%) [TC77681]	TA27397_3708			TC77681
A_46_P300650	AT4G26780	AR192	Co-chaperone GrpE family protein	147	2e-34	0.81	9.83361	9.49393	9.2665	7.8473	8.13769	9.17757	8.57109	7.59582	-3.23981				60ACAB48_UP_008_F11_01OCT2004_085 Brassica napus seed library Brassica napus cDNA 5', mRNA sequence [EE422841]	EE422841	EE422841		TC104198	Bna.16200
A_46_P034137	AT5G48030	GFA2	gametophytic factor 2	914	0	0.91	8.73675	8.37717	8.47059	6.48333	7.07755	8.27473	7.54173	6.46222	-3.15841				BNARO4GH_T3_016_A07_24NOV2006_063 Brassica napus BNARO4GH Brassica napus cDNA 5', mRNA sequence [ES904149]	ES904149	ES904149		TC85443	Bna.7828
A_46_P089421	AT2G03640		Nuclear transport factor 2 (NTF2) family protein with RNA binding (RRM-RBD-RNP motifs) domain	192	4e-48	0.8	10.2279	9.22033	9.68572	7.54507	8.57314	9.51941	9.29686	7.7361	-3.14878				BNZB_UP_109_H03_19AUG2004_017 Brassica napus BNZB Brassica napus cDNA 5', mRNA sequence [EE564559]	EE564559	EE564559		TC80454	Bna.19174
A_46_P058226	AT5G51820	PGM, ATPGMP, PGM1, STF1	phosphoglucomutase	557	e-158	0.91	12.5586	9.75391	8.86566	9.49326	10.9199	9.87925	8.98546	9.13116	-3.11381				0104152 Brassica napus Cold acclimation - light Brassica napus cDNA, mRNA sequence [EV202999]	EV202999	EV202999		TC102000	Bna.12754
A_46_P005266	AT2G05790		O-Glycosyl hydrolases family 17 protein	751	0	0.84	11.6992	12.0847	10.85	10.6999	10.0826	12.2484	11.1458	11.2023	-3.06657				0120386 Brassica napus Root library Brassica napus cDNA, mRNA sequence [EV115074]	EV115074	EV115074		TC65867	Bna.1337
A_46_P281808	AT5G57350	AHA3, ATAHA3, HA3	H(+)-ATPase 3	1719	0	0.88	12.3367	10.0113	11.7107	13.4771	10.7554	9.4149	11.537	11.9288	-2.99236				0119183 Brassica napus Root library Brassica napus cDNA, mRNA sequence [EV113871]	EV113871	EV113871		TC67919	Bna.8609
A_46_P371240	AT3G48740	SWEET11, AtSWEET11	Nodulin MtN3 family protein	323	2e-87	0.92	14.1724	9.55185	6.97247	12.2787	12.5922	9.54988	9.40711	13.3073	-2.99029				Rep: MtN3-like protein - Arabidopsis thaliana (Mouse-ear cress), partial (47%) [TC105770]	TC105770		GO:0008150|GO:0016020	TC105770
A_46_P024356	AT3G48740	SWEET11, AtSWEET11	Nodulin MtN3 family protein	569	e-161	0.93	14.6469	10.286	8.73414	13.5236	13.1663	11.0129	10.9476	14.4036	-2.79064				0159097 Brassica napus Etiolated seedlings (pSPORT1) Brassica napus cDNA, mRNA sequence [EV184394]	EV184394	EV184394		TC77681	Bna.5821
A_46_P269798	AT1G72320	APUM23, PUM23	pumilio 23	1528	0	0.86	9.06834	8.92665	8.53194	7.14099	7.59597	8.75917	8.29201	7.49261	-2.77478				BN25.067I09F020123 BN25 Brassica napus cDNA clone BN25067I09, mRNA sequence [CD827456]	CD827456	CD827456		TC87936	Bna.6604
A_46_P371835	AT2G40360		Transducin/WD40 repeat-like superfamily protein	1049	0	0.89	10.5236	10.3421	9.82908	8.42906	9.1079	10.3678	9.09641	8.61437	-2.66795				Rep: transducin family protein / WD-40 repeat family protein - Arabidopsis thaliana, partial (48%) [TC105989]	TC105989			TC105989
A_46_P255759	AT5G64860	DPE1	disproportionating enzyme	640	0	0.9	9.73863	8.53616	7.61533	7.52989	8.35302	8.60904	6.84223	7.83916	-2.61282					DY023028				Bna.7139
A_46_P205459	AT5G48300	ADG1, APS1	ADP glucose pyrophosphorylase 1	135	6e-31	0.82	12.3275	9.1458	8.26858	7.78733	10.9563	9.13281	9.14733	8.75027	-2.58687					CD833460
A_46_P075051	AT4G26780	AR192	Co-chaperone GrpE family protein	147	2e-34	0.81	11.0073	10.9858	10.8663	9.55768	9.64596	10.6622	10.1416	8.45755	-2.56925				60ACAB48_UP_008_F11_01OCT2004_085 Brassica napus seed library Brassica napus cDNA 5', mRNA sequence [EE422841]	EE422841	EE422841		TC104198	Bna.16200
A_46_P340985	AT5G66720		Protein phosphatase 2C family protein	75.8	6e-13	0.92	12.6255	10.5424	10.0228	9.66012	11.2961	10.5533	9.765	10.1693	-2.51297				0097517 Brassica napus Cold acclimation - light Brassica napus cDNA, mRNA sequence [EV196364]	EV196364	EV196364		TC91877	Bna.8504
A_46_P314855	AT1G71310		cobalt ion binding	404	e-112	0.87	10.9827	11.6885	10.9564	9.47116	9.6569	11.3882	10.7336	9.29722	-2.50678				Rep: Chromosome chr18 scaffold_61, whole genome shotgun sequence - Vitis vinifera (Grape), partial (70%) [TC72619]	TC72619		GO:0003674|GO:0005739	TC72619
A_46_P017896	AT1G71310		cobalt ion binding	272	4e-72	0.85	11.3336	12.045	11.3107	9.71738	10.0343	11.8228	11.1582	9.87621	-2.46104				Bn01_01h23_A Bn01_AAFC_ECORC_transgenic_Brassica_napus_overexpressing_BNCBF17_constitutively_frost_tolerant Brassica napus cDNA clone Bn01_01h23, mRNA sequence [BQ704857]	BQ704857	BQ704857			Bna.4505
A_46_P177564	AT2G33070	NSP2, ATNSP2	nitrile specifier protein 2	83.8	4e-15	0.84	11.2729	12.2341	11.314	13.3996	10.0046	12.4848	11.5947	14.1826	-2.40875				Rep: Myrosinase-binding protein-like At3g16400 - Arabidopsis thaliana (Mouse-ear cress), partial (55%) [TC77831]	TA34294_3708			TC77831	Bna.8516
A_46_P289908	AT3G19450	CAD4, ATCAD4, CAD, CAD-C	GroES-like zinc-binding alcohol dehydrogenase family protein	1336	0	0.9	11.0488	10.6412	9.91681	9.85498	9.80873	10.603	11.6284	10.784	-2.36211				0177992 Brassica napus Leaf library Brassica napus cDNA, mRNA sequence [EV098655]	EV098655	EV098655		TC73328	Bna.558
A_46_P217479	AT4G12600		Ribosomal protein L7Ae/L30e/S12e/Gadd45 family protein	517	e-146	0.91	13.5792	13.7162	13.633	11.8758	12.349	13.9504	13.2175	11.7907	-2.34599				0160010 Brassica napus Etiolated seedlings (pSPORT1) Brassica napus cDNA, mRNA sequence [EV184987]	EV184987	EV184987		TC84957	Bna.7100
A_46_P166774	AT4G05020	NDB2	NAD(P)H dehydrogenase B2	1336	0	0.91	11.339	11.1889	11.5182	12.8938	10.1182	9.92575	9.96795	11.1769	-2.33078	-2.40025				TA31059_3708
A_46_P369260	AT2G37230		Tetratricopeptide repeat (TPR)-like superfamily protein	442	e-123	0.83	9.46239	9.18978	9.39368	8.31536	8.2473	9.29002	8.47543	8.01976	-2.32154				Rep: Chromosome chr8 scaffold_29, whole genome shotgun sequence - Vitis vinifera (Grape), partial (25%) [TC104950]	TC104950			TC104950
A_46_P376375	AT3G21300		RNA methyltransferase family protein	371	e-102	0.88	10.8125	8.59738	8.55269	7.15084	9.62957	8.50574	8.13162	7.88939	-2.27037				Rep: Chromosome chr9 scaffold_7, whole genome shotgun sequence - Vitis vinifera (Grape), partial (30%) [TC107625]	TC107625			TC107625
A_46_P299240	AT2G34310		unknown protein	58	3e-08	0.87	12.1407	10.6655	9.98043	9.02021	10.9636	10.7828	10.2139	10.3451	-2.26111					ES266226				Bna.11617
A_46_P154569	AT5G36710		unknown protein	369	e-101	0.87	13.625	14.8586	13.9627	10.3225	12.4716	14.5477	12.561	11.0371	-2.22432					TA27083_3708				Bna.11544
A_46_P028531	AT3G46970	ATPHS2, PHS2	alpha-glucan phosphorylase 2	456	e-127	0.88	10.2885	7.86726	7.60094	8.34034	9.13629	8.8429	8.52885	8.70667	-2.22261				0096236 Brassica napus Bud library Brassica napus cDNA, mRNA sequence [EV152965]	EV152965	EV152965		TC96247	Bna.6675
A_46_P264703	AT2G21790	R1, RNR1, CLS8, ATRNR1	ribonucleotide reductase 1	285	3e-76	0.82	8.86292	8.64564	7.6199	7.81693	7.7188	9.04991	7.81218	7.50675	-2.21012				Rep: Ribonucleoside-diphosphate reductase - Vitis vinifera (Grape), partial (21%) [TC95603]	EE456754			TC95603	Bna.13814
A_46_P169944	AT1G11650	ATRBP45B, RBP45B	RNA-binding (RRM/RBD/RNP motifs) family protein	819	0	0.85	12.252	10.5913	10.2728	11.1797	11.1496	10.7288	10.546	11.2346	-2.14719				Rep: RNA Binding Protein 45 - Nicotiana plumbaginifolia (Leadwort-leaved tobacco), partial (65%) [TC100947]	TA32035_3708			TC100947
A_46_P124799	AT2G38120	AUX1, WAV5, PIR1, MAP1	Transmembrane amino acid transporter family protein	470	e-131	0.9	12.5954	10.8023	10.5459	12.253	11.4949	10.4076	10.4145	12.4067	-2.14429				0155975 Brassica napus Etiolated seedlings (pSPORT1) Brassica napus cDNA, mRNA sequence [EV182597]	EV182597	EV182597		TC87057	Bna.26455
A_46_P207399	AT5G62190	PRH75	DEAD box RNA helicase (PRH75)	1041	0	0.84	12.1012	11.8854	11.5489	10.0681	11.0063	12.0102	11.0228	10.2436	-2.13598				Rep: DEAD-box ATP-dependent RNA helicase 7 - Arabidopsis thaliana (Mouse-ear cress), partial (87%) [TC79502]	CD836150			TC79502	Bna.4474
A_46_P181074	AT2G34750		RNA polymerase I specific transcription initiation factor RRN3 protein	178	7e-44	0.79	10.1248	9.54037	9.17248	8.3835	9.04187	9.60073	8.64256	8.53198	-2.11836				Rep: RNA polymerase I specific transcription initiation factor RRN3 family protein - Arabidopsis thaliana, partial (9%) [TC83118]	TA35347_3708			TC83118
A_46_P167044	AT1G15500	ATNTT2	TLC ATP/ADP transporter	442	e-123	0.87	11.6544	9.87289	9.3047	10.9408	10.5742	10.5789	9.73306	11.109	-2.11433				Rep: Chloroplast ADP,ATP carrier protein 2, chloroplast precursor - Arabidopsis thaliana (Mouse-ear cress), partial (36%) [TC64865]	TA31138_3708			TC64865
A_46_P289953	AT4G11010	NDPK3	nucleoside diphosphate kinase 3	579	e-164	0.89	12.3859	10.9252	10.6555	11.2211	11.3137	11.3832	10.5732	11.1382	-2.10262				Rep: Nucleoside diphosphate kinase - Brassica campestris (Field mustard), partial (74%) [TC110418]	TA22894_3708			TC110418	Bna.1886
A_46_P147539	AT5G08260	scpl35	serine carboxypeptidase-like 35	781	0	0.88	11.5468	8.13646	7.03314	7.29924	10.4749	8.46731	7.15711	8.13634	-2.10213					TA24798_3708
A_46_P268258	AT1G04690	KAB1, KV-BETA1	potassium channel beta subunit 1	1239	0	0.9	11.8036	11.4332	10.4137	11.0264	10.7525	11.7705	10.4924	11.7607	-2.07215				0192354 Brassica napus Apical meristem Brassica napus cDNA, mRNA sequence [EV094353]	EV094353	EV094353		TC70206	Bna.822
A_46_P263363	AT4G05020	NDB2	NAD(P)H dehydrogenase B2	381	e-105	0.91	12.421	12.2876	12.689	13.7441	11.391	11.2059	11.2558	12.2779	-2.04202					EE455249				Bna.10657
A_46_P081596	AT1G15500	ATNTT2	TLC ATP/ADP transporter	250	2e-65	0.87	10.6981	8.80454	8.29704	9.12923	9.68576	9.60486	8.60132	9.2599	-2.01717				76ETGS72_UP_016_F11_21MAY2005_085 76ETGS72 Brassica napus cDNA 5', mRNA sequence [EE450690]	EE450690	EE450690		TC95732	Bna.17545
A_46_P051526	AT4G37510		Ribonuclease III family protein	1136	0	0.87	11.5814	8.68416	7.59277	6.78739	10.5789	9.30448	8.16422	8.3195	-2.00355				BN18DYSC_UP_184_C05_4APR2008_043 BN18DYSC Brassica napus cDNA 5', mRNA sequence [FG568647]	FG568647	FG568647		TC101737	Bna.11385
A_46_P316345	AT1G11910	APA1, ATAPA1	aspartic proteinase A1	708	0	0.9	14.0571	15.157	15.9612	15.3714	15.0666	15.1646	16.2368	16.7097	2.01324				Rep: Aspartic protease - Brassica oleracea (Wild cabbage), partial (65%) [TC74045]	TA19509_3708			TC74045
A_46_P156964	AT1G01230		ORMDL family protein	543	e-153	0.89	10.2766	11.1498	11.1465	11.8285	11.347	10.9429	11.3453	11.797	2.09991				Rep: F6F3.4 protein - Arabidopsis thaliana (Mouse-ear cress), partial (76%) [TC98045]	TA27849_3708			TC98045
A_46_P045456	AT5G16800		Acyl-CoA N-acyltransferases (NAT) superfamily protein	884	0	0.89	10.9285	11.7573	11.6298	12.1373	12.0009	11.7558	11.4827	12.0994	2.10286				BNARO2GH_T3_023_C07_15DEC2006_059 Brassica napus BNARO2GH Brassica napus cDNA 5', mRNA sequence [ES912650]	ES912650	ES912650		TC86623	Bna.10141
A_46_P357715	AT5G02430		Transducin/WD40 repeat-like superfamily protein	1108	0	0.85	8.55198	9.77492	10.2615	13.2704	9.6795	9.43947	10.0545	10.9439	2.18483				BNSCS4CT_UP_181_A09_22MAY2007_079 Brassica napus BNSCS4CT Brassica napus cDNA 5', mRNA sequence [EV072353]	EV072353	EV072353		TC100174	Bna.23462
A_46_P264655	AT5G64010		unknown protein	599	e-170	0.87	8.09026	8.68533	8.98234	9.22276	9.2501	9.02183	9.04224	8.80095	2.23433					EE456697				Bna.13809
A_46_P336645	AT1G58200	MSL3	MSCS-like 3	1287	0	0.92	11.8963	12.6379	13.5277	12.8107	13.1125	13.3524	14.1388	14.5057	2.32334			3.23772	Rep: Chromosome chr18 scaffold_1, whole genome shotgun sequence - Vitis vinifera (Grape), partial (50%) [TC89398]	TC89398		GO:0005216|GO:0006970|GO:0009526|GO:0009657|GO:0016020	TC89398
A_46_P103414	NA						8.89874	10.133	10.7481	9.67716	10.1467	10.4222	10.047	9.19751	2.37503				9RDBNGA_UP_044_B07_05DEC2003_061 Brassica napus 9RDBNGA Brassica napus cDNA 5', mRNA sequence [ES950709]	ES950709	ES950709			Bna.22038
A_46_P318225	AT2G41710		Integrase-type DNA-binding superfamily protein	73.8	3e-12	0.9	11.767	12.9675	13.3137	12.5535	13.0262	13.2568	13.5012	13.56	2.39355				0176061 Brassica napus Leaf - drought Brassica napus cDNA, mRNA sequence [EV207354]	EV207354	EV207354		TC75701	Bna.22922
A_46_P044201	NA						8.85122	8.84129	9.69734	10.3991	10.1318	9.1231	10.2648	10.5468	2.42934				BNDH4DCT_UP_029_G06_17DEC2004_036 Brassica napus seeds BNDH4DCT Brassica napus cDNA 5', mRNA sequence [DY007312]	DY007312	DY007312		TC66779	Bna.9889
A_46_P326865	AT2G25850	PAPS2	poly(A) polymerase 2	739	0	0.87	10.1678	11.3741	11.9889	13.4153	11.4671	11.4546	12.2013	12.7386	2.46111					TC82917			TC82917
A_46_P090446	AT3G02070		Cysteine proteinases superfamily protein	932	0	0.92	12.2239	12.2966	12.5258	13.2284	13.5595	12.362	12.5097	13.3611	2.52371				BNARO6GH_T3_018_F11_08DEC2006_085 Brassica napus BNARO6GH Brassica napus cDNA 5', mRNA sequence [ES910406]	ES910406	ES910406		TC68067	Bna.19381
A_46_P359225	NA						9.81141	9.31718	10.1531	9.94426	11.1804	9.68203	10.4937	10.0619	2.58285				0196562 Brassica napus Apical meristem Brassica napus cDNA, mRNA sequence [EV097510]	EV097510	EV097510		TC100839	Bna.22759
A_46_P180014	AT2G25850	PAPS2	poly(A) polymerase 2	404	e-112	0.86	10.0502	11.2462	11.9448	13.1254	11.4603	11.2932	12.3372	12.9777	2.65753					TA35052_3708			TC80624	Bna.8772
A_46_P147824	AT5G49360	BXL1, ATBXL1	beta-xylosidase 1	1390	0	0.87	10.2227	6.73652	8.66551	7.37069	11.6484	10.2149	12.207	14.1229	2.68652				Rep: Chromosome chr5 scaffold_64, whole genome shotgun sequence - Vitis vinifera (Grape), partial (48%) [TC73374]	TA24880_3708			TC73374
A_46_P122169	AT5G02320	ATMYB3R5, MYB3R-5	myb domain protein 3r-5	278	2e-73	0.86	8.05481	8.45134	8.18639	7.13095	9.56841	8.94881	8.17929	8.26648	2.85522				0143633 Brassica napus Etiolated seedlings (Uni-ZAP) Brassica napus cDNA, mRNA sequence [EV166823]	EV166823	EV166823		TC102905	Bna.25912
A_46_P009026	AT5G09410	EICBP.B, CAMTA1	ethylene induced calmodulin binding protein	1453	0	0.89	11.2865	13.2011	12.9413	12.2185	12.823	12.7006	12.9875	12.7199	2.9009				Brassica napus calmodulin-binding transcription activator (CAMTA) mRNA, partial cds [AF491304]	AF491304	AF491304		TC63363	Bna.2250
A_46_P284178	AT3G47730	ATATH1, ATH1, ABCA2	ATP-binding cassette A2	605	e-172	0.89	9.98856	9.72324	10.8441	11.8213	11.53	10.3543	10.8947	11.8229	2.91089				0193657 Brassica napus Apical meristem Brassica napus cDNA, mRNA sequence [EV095656]	EV095656	EV095656		TC86881	Bna.15769
A_46_P310120	AT1G16840		unknown protein	188	9e-47	0.88	12.5411	13.4108	13.8772	14.0447	14.0945	13.6438	14.9562	14.5213	2.93489				BNARO5GH_T3_011_F02_30NOV2006_006 Brassica napus BNARO5GH Brassica napus cDNA 5', mRNA sequence [ES906246]	ES906246	ES906246		TC67775	Bna.3845
A_46_P125534	AT2G29370		NAD(P)-binding Rossmann-fold superfamily protein	630	e-180	0.86	5.31066	3.81657	3.18252	3.01595	6.87869	4.40367	3.40726	6.25107	2.96499			9.41604	0101327 Brassica napus Cold acclimation - light Brassica napus cDNA, mRNA sequence [EV200174]	EV200174	EV200174			Bna.26604
A_46_P229574	AT4G00350		MATE efflux family protein	1162	0	0.92	6.16643	5.94614	5.72883	15.1498	7.76844	6.62932	6.23431	6.45277	3.03564			-415.021	Rep: MATE efflux family protein - Arabidopsis thaliana, partial (53%) [TC74373]	CX191676			TC74373	Bna.16104
A_46_P226134	AT3G47730	ATATH1, ATH1, ABCA2	ATP-binding cassette A2	1546	0	0.9	11.8272	12.0193	13.1979	13.5129	13.5883	12.3666	13.5058	13.9748	3.38962				Rep: ABC2 homolog 1 - Arabidopsis thaliana (Mouse-ear cress), partial (61%) [TC66390]	CX189240			TC66390
A_46_P072946	AT3G47730	ATATH1, ATH1, ABCA2	ATP-binding cassette A2	1546	0	0.9	11.2061	11.3204	12.631	13.0853	12.9957	11.7359	12.8366	13.2959	3.45724				0193657 Brassica napus Apical meristem Brassica napus cDNA, mRNA sequence [EV095656]	EV095656	EV095656		TC66390	Bna.15769
A_46_P109804	AT2G30600		BTB/POZ domain-containing protein	1086	0	0.89	10.7316	11.2504	11.6799	12.8166	12.5676	12.3636	12.1712	13.157	3.57022				0178180 Brassica napus Leaf library Brassica napus cDNA, mRNA sequence [EV098764]	EV098764	EV098764		TC74462	Bna.23369
A_46_P057356	AT3G22160		VQ motif-containing protein	482	e-135	0.87	10.2485	8.69795	6.35156	6.84512	12.1734	10.265	8.33205	9.70726	3.79727				53COT2_T3_011_C03_03SEP2004_027 Brassica napus 36hr germinating seed library 53COT2 Brassica napus cDNA 5', mRNA sequence [DY025008]	DY025008	DY025008		TC104719	Bna.12580
A_46_P321765	AT1G28050		B-box type zinc finger protein with CCT domain	232	5e-60	0.89	8.70098	11.1891	10.996	11.3609	11.1858	11.6595	11.6528	12.2644	5.59779				Rep: Zinc finger protein CONSTANS-LIKE 14 - Arabidopsis thaliana (Mouse-ear cress), partial (19%) [TC78897]	TC78897			TC78897
A_46_P066696	AT3G53800	Fes1B	Fes1B	819	0	0.88	8.16118	9.76794	9.58407	11.9412	11.0553	10.8747	10.7111	11.9965	7.43366				0147720 Brassica napus Etiolated seedlings (pSPORT1) Brassica napus cDNA, mRNA sequence [EV178183]	EV178183	EV178183		TC94005	Bna.14490
A_46_P372660	NA						4.06513	14.5769	15.5107	14.8211	3.98732	4.43136	14.5764	10.2228		-1132.72			Rep: Predicted protein - Nematostella vectensis (Starlet sea anemone), partial (3%) [TC106276]	TC106276			TC106276
A_46_P165304	AT5G17200		Pectin lyase-like superfamily protein	490	e-137	0.83	2.90382	12.7026	5.23274	5.51754	3.42184	3.46705	5.2183	3.16166		-602.817			Rep: Glycoside hydrolase, family 28 - Medicago truncatula (Barrel medic), partial (39%) [TC88545]	TA30568_3708			TC88545
A_46_P259534	AT5G49360	BXL1, ATBXL1	beta-xylosidase 1	745	0	0.89	7.48784	15.2646	9.04267	4.9357	7.14297	9.98201	9.00014	5.56883		-38.9234			Rep: Chromosome chr7 scaffold_42, whole genome shotgun sequence - Vitis vinifera (Grape), partial (16%) [TC84284]	EE392287			TC84284	Bna.5556
A_46_P021956	AT4G03070	AOP1, AOP, AOP1.1	2-oxoglutarate (2OG) and Fe(II)-dependent oxygenase superfamily protein	494	e-138	0.81	3.39719	7.34711	3.01071	3.23194	3.10984	3.659	3.17991	2.91315		-12.8894			EX30LIB31_UP_001_B09_01OCT2004_077 Brassica napus EX 30-Lib 31 Brassica napus cDNA 5', mRNA sequence [EE504440]	EE504440	EE504440		TC66749	Bna.5332
A_46_P235139	AT1G20925		Auxin efflux carrier family protein	579	e-164	0.89	6.67654	8.18937	4.52898	13.1954	5.77057	4.62599	5.40769	12.3171		-11.8219				CX195722		GO:0009672|GO:0009926
A_46_P028371	NA						3.35338	6.62325	10.7327	11.7739	3.10921	3.45479	3.45705	2.95095		-8.99092	-154.952	-452.863	0141319 Brassica napus Early anther Brassica napus cDNA, mRNA sequence [EV151397]	EV151397	EV151397			Bna.6643
A_46_P259734	NA						3.26335	6.18833	4.97873	5.5145	4.01886	3.03603	5.42335	4.31581		-8.89072				EE392362				Bna.1077
A_46_P196649	NA						4.49647	9.96463	6.95187	6.75553	4.97113	7.186	7.64586	7.20748		-6.86198				CD824458
A_46_P011846	AT5G48880	PKT2, KAT5	peroxisomal 3-keto-acyl-CoA thiolase 5	1376	0	0.88	13.5212	14.3896	12.1867	14.063	12.2138	11.8369	11.3061	14.2738		-5.86713			BN15.025I13F020214 BN15 Brassica napus cDNA clone BN15025I13, mRNA sequence [CD815199]	CD815199	CD815199		TC68448	Bna.2976
A_46_P066061	AT3G54490	RPB5E	RNA polymerase II fifth largest subunit, E	331	7e-90	0.85	4.80278	11.3948	11.6876	8.31926	4.33461	9.03566	10.8505	7.95895		-5.1306			BNSCS3CT_UP_239_F03_17MAY2007_021 Brassica napus BNSCS3CT Brassica napus cDNA 5', mRNA sequence [EV055896]	EV055896	EV055896			Bna.14360
A_46_P302595	AT1G68110		ENTH/ANTH/VHS superfamily protein	319	5e-86	0.84	3.71927	5.6332	3.16377	14.5906	5.50529	3.40805	3.00022	3.01879		-4.67561		-3044.13	Rep: Chromosome chr1 scaffold_5, whole genome shotgun sequence - Vitis vinifera (Grape), partial (36%) [TC73010]	ES271743			TC73010	Bna.10543
A_46_P140554	AT4G39800	MI-1-P SYNTHASE, MIPS1, ATMIPS1, ATIPS1	myo-inositol-1-phosphate synthase 1	109	2e-23	0.85	16.928	13.6992	12.3216	14.0953	15.8781	11.5745	11.8815	11.556		-4.36136			Rep: Chromosome chr7 scaffold_20, whole genome shotgun sequence - Vitis vinifera (Grape), partial (4%) [TC103823]	TA22723_3708			TC103823
A_46_P024806	AT1G29550		Eukaryotic initiation factor 4E protein	575	e-163	0.87	9.85568	12.5672	11.5797	11.3991	10.3124	10.4898	10.6171	9.11198		-4.22027			BNZB_RP_020_C05_30APR2004_043 Brassica napus BNZB Brassica napus cDNA 5', mRNA sequence [EE557740]	EE557740	EE557740		TC83955	Bna.5913
A_46_P075176	AT5G26731		unknown protein	103	2e-21	0.8	9.08769	10.2195	7.82568	6.9811	8.57506	8.30294	8.07081	6.39203		-3.77522			24RDBNH_UP_143_F10_13DEC2006_070 Brassica napus 24RDBNH Brassica napus cDNA 5', mRNA sequence [ES919382]	ES919382	ES919382		TC92465	Bna.16225
A_46_P294953	AT5G12940		Leucine-rich repeat (LRR) family protein	222	5e-57	0.81	3.16831	8.07184	5.64786	4.6226	4.98832	6.20329	4.78646	3.91868		-3.65165				EL590320
A_46_P355450	AT1G77850	ARF17	auxin response factor 17	91.7	2e-17	0.85	8.82418	11.517	12.0378	9.73282	8.85202	9.71347	11.0004	10.7592		-3.49065			Rep: Auxin response factor 17 - Arabidopsis thaliana (Mouse-ear cress), partial (23%) [TC99139]	TC99139			TC99139
A_46_P193624	AT5G23940	EMB3009, PEL3, DCR	HXXXD-type acyl-transferase family protein	682	0	0.87	9.52939	15.0765	15.1012	14.1128	9.03109	13.3881	13.6977	13.3144		-3.22293			Rep: Acyltransferase homolog - Petunia hybrida (Petunia), partial (73%) [TC79194]	CD820679			TC79194	Bna.5926
A_46_P047856	NA						6.76217	9.14389	9.19666	10.3564	6.72115	7.48444	10.7936	9.34792		-3.15896			63JKCOT5_T3_004_H12_04JAN2005_082 63JKCOT5 Brassica napus cDNA 5', mRNA sequence [DY017584]	DY017584	DY017584		TC66322	Bna.10634
A_46_P119094	AT3G50040		unknown protein	77.8	2e-13	0.86	9.15242	10.8576	11.8325	9.39487	8.33267	9.20479	10.641	8.52675		-3.14443			0204095 Brassica napus Very early anther Brassica napus cDNA, mRNA sequence [EV138169]	EV138169	EV138169		TC94399	Bna.25285
A_46_P196579	AT1G20870		HSP20-like chaperones superfamily protein	113	3e-24	0.84	3.34537	8.85508	9.16812	7.94462	3.91501	7.25641	7.33297	6.27185		-3.02863				CD824370
A_46_P333950	AT3G16250	NDF4	NDH-dependent cyclic electron flow 1	337	1e-91	0.87	12.7876	7.00232	6.11317	4.60993	11.0383	5.43021	4.5419	4.90521		-2.97338			Rep: Chromosome chr9 scaffold_7, whole genome shotgun sequence - Vitis vinifera (Grape), partial (54%) [TC87683]	TC87683		GO:0006118|GO:0009055	TC87683
A_46_P209710	AT2G14860		Peroxisomal membrane 22 kDa (Mpv17/PMP22) family protein	220	2e-56	0.81	11.2983	10.0625	10.2837	11.763	10.3253	8.59745	9.31237	10.2543		-2.76079				CD838974		GO:0003674|GO:0005778|GO:0008150
A_46_P255904	AT3G15940		UDP-Glycosyltransferase superfamily protein	357	9e-98	0.9	8.83819	10.7318	8.09118	7.48663	8.57825	9.27943	7.50244	7.99143		-2.73667				DY023146
A_46_P268908	ATCG00040	MATK	maturase K	1277	0	0.95	15.4719	13.3123	12.2674	10.978	14.808	11.8849	11.6602	10.5849		-2.68962			Rep: Maturase K - Brassica napus (Rape), partial (51%) [TC103201]	EE462124			TC103201	Bna.14186
A_46_P149169	AT3G61200		Thioesterase superfamily protein	357	1e-97	0.86	14.6219	13.9901	15.2675	17.0028	14.361	12.7451	13.1132	13.6435		-2.3702		-10.263		TA25349_3708			TC70608	Bna.10578
A_46_P166089	AT2G20870		cell wall protein precursor, putative	281	6e-75	0.9	7.91874	16.4067	17.9748	17.5893	7.54194	15.274	17.3928	18.6606		-2.19269				TA30828_3708			TC93714	Bna.3021
A_46_P202399	ATCG00140	ATPH	ATP synthase subunit C family protein	464	e-130	0.98	17.9178	15.5706	15.2757	13.9707	17.5572	14.4411	14.7911	14.3533		-2.18787				CD829659
A_46_P114414	AT1G12940	ATNRT2.5, NRT2.5	nitrate transporter2.5	165	5e-40	0.85	8.64577	5.92894	4.39105	4.69133	9.28958	6.94686	4.08866	3.186		2.025			0111182 Brassica napus Senescent leaves Brassica napus cDNA, mRNA sequence [EV105870]	EV105870	EV105870		TC98759	Bna.24333
A_46_P162474	AT3G18280		Bifunctional inhibitor/lipid-transfer protein/seed storage 2S albumin superfamily protein	347	1e-94	0.89	13.2943	12.8313	11.8408	11.3101	13.6163	13.8533	12.3624	12.4818		2.03077			0149183 Brassica napus Etiolated seedlings (pSPORT1) Brassica napus cDNA, mRNA sequence [EV178979]	EV178979	EV178979		TC80077	Bna.1830
A_46_P299330	AT3G07940		Calcium-dependent ARF-type GTPase activating protein family	1251	0	0.9	8.00976	4.99751	4.4588	8.25492	7.56059	6.02184	5.4111	5.79066		2.03402			Rep: Zinc finger protein-like - Oryza sativa subsp. japonica (Rice), partial (49%) [TC97625]	ES266404			TC97625	Bna.16079
A_46_P381563	NA						12.1415	10.6533	10.6093	15.3352	12.0114	11.7309	11.9843	12.5577		2.11059	2.59369	-6.8568		TC109665			TC109665
A_46_P259344	AT4G03200		catalytics	2311	0	0.88	11.1634	8.58865	8.2782	7.87812	10.4797	9.68092	9.84625	10.247		2.13209				DY030728			TC91277	Bna.11990
A_46_P313615	AT2G19580	TET2	tetraspanin2	914	0	0.89	9.87286	7.14104	5.31903	3.69726	9.78399	8.23567	6.30944	6.48141		2.13558			Rep: Chromosome chr11 scaffold_13, whole genome shotgun sequence - Vitis vinifera (Grape), complete [TC71477]	TC71477		GO:0003674|GO:0007568	TC71477
A_46_P183085	AT1G19450		Major facilitator superfamily protein	961	0	0.9	13.8368	11.6032	14.6074	13.815	14.7304	12.7645	15.022	14.3817		2.23655			Rep: Sugar transporter ERD6-like 4 - Arabidopsis thaliana (Mouse-ear cress), partial (54%) [TC79943]	TA35961_3708			TC79943
A_46_P021241	AT4G23430		NAD(P)-binding Rossmann-fold superfamily protein	660	0	0.9	13.4223	10.9127	10.4363	11.515	13.0351	12.0746	11.8655	13.7249		2.23752			0113548 Brassica napus Senescent leaves Brassica napus cDNA, mRNA sequence [EV108236]	EV108236	EV108236		TC98923	Bna.5185
A_46_P137184	AT1G12090	ELP	extensin-like protein	87.7	9e-17	0.93	17.4273	15.8646	14.6093	16.8064	16.8218	17.0389	15.6118	17.2837		2.25691			0191201 Brassica napus Apical meristem Brassica napus cDNA, mRNA sequence [EV093356]	EV093356	EV093356		TC65932	Bna.2236
A_46_P340255	AT5G13370		Auxin-responsive GH3 family protein	373	e-102	0.84	9.39732	7.13169	6.08304	8.72108	8.05615	8.35026	8.12321	9.17997		2.32716			Rep: Auxin reponsive-like protein - Arabidopsis thaliana (Mouse-ear cress), partial (27%) [TC91493]	TC91493			TC91493
A_46_P044246	AT4G26070	MEK1, NMAPKK, ATMEK1, MKK1	MAP kinase/ ERK kinase 1	533	e-151	0.87	11.856	11.4942	10.205	10.184	13.1385	12.7434	10.9465	11.3567		2.37718			BNDH4DCT_UP_030_D11_17DEC2004_089 Brassica napus seeds BNDH4DCT Brassica napus cDNA 5', mRNA sequence [DY007373]	DY007373	DY007373			Bna.9898
A_46_P162939	AT1G14790	RDR1, ATRDRP1	RNA-dependent RNA polymerase 1	1574	0	0.84	13.329	13.6703	13.4971	11.7543	14.5102	14.9411	14.5128	14.6217		2.41295			Rep: RNA-dependent RNA polymerase 1 - Arabidopsis thaliana (Mouse-ear cress), partial (60%) [TC89835]	TA29801_3708			TC89835
A_46_P027466	AT1G19450		Major facilitator superfamily protein	1499	0	0.9	12.4541	9.78546	12.1772	12.418	12.7226	11.0674	12.6189	12.518		2.43164			0118244 Brassica napus Root library Brassica napus cDNA, mRNA sequence [EV112932]	EV112932	EV112932		TC80724	Bna.6459
A_46_P155189	AT1G22570		Major facilitator superfamily protein	793	0	0.86	9.4513	7.7156	6.52665	8.95868	10.2479	8.99922	8.84295	11.528		2.4345				TA27281_3708			TC87631
A_46_P020496	AT2G37975		Yos1-like protein	262	6e-69	0.88	12.6346	9.77446	10.3464	10.6563	11.1326	11.0675	11.1777	11.1191		2.45046			BNARO2GH_T3_025_A04_15DEC2006_032 Brassica napus BNARO2GH Brassica napus cDNA 5', mRNA sequence [ES912806]	ES912806	ES912806		TC98470	Bna.5035
A_46_P329545	AT3G01470	ATHB-1, ATHB1, HD-ZIP-1, HAT5, HB-1	homeobox 1	111	1e-23	0.92	13.0676	10.6024	10.9084	11.4279	12.1052	11.9368	11.8951	12.4593		2.52171			Rep: Chromosome chr14 scaffold_21, whole genome shotgun sequence - Vitis vinifera (Grape), partial (24%) [TC84794]	TC84794			TC84794
A_46_P319890	AT1G49750		Leucine-rich repeat (LRR) family protein	545	e-154	0.86	13.2603	10.3427	7.58154	6.96642	13.2982	11.6855	7.99058	7.53686		2.53641			Rep: Chromosome chr3 scaffold_8, whole genome shotgun sequence - Vitis vinifera (Grape), partial (24%) [TC77248]	TC77248			TC77248
A_46_P230134	AT2G39800	P5CS1, ATP5CS	delta1-pyrroline-5-carboxylate synthase 1	222	5e-57	0.95	12.7121	10.3005	11.8914	14.9724	13.4201	11.654	13.3303	15.104		2.55537				CX192125
A_46_P214199	AT5G05460		Glycosyl hydrolase family 85	412	e-114	0.83	12.179	12.446	10.8108	10.0991	13.6609	13.8144	12.0286	11.6347		2.58182				CN727135
A_46_P003226	AT1G20130		GDSL-like Lipase/Acylhydrolase superfamily protein	222	5e-57	0.89	6.01333	6.14805	18.2518	11.707	7.08222	7.60527	16.6113	11.0841		2.74579			B. napus CEX mRNA for a novel proline-rich protein [X60376]	X60376	X60376		TC82338	Bna.838
A_46_P245204	AT1G14780		MAC/Perforin domain-containing protein	440	e-122	0.87	7.85735	5.92344	5.20026	6.41377	8.01508	7.38225	7.19473	8.74979		2.7488			Rep: F10B6.18 - Arabidopsis thaliana (Mouse-ear cress), partial (40%) [TC95311]	DY002323			TC95311	Bna.11808
A_46_P352875	AT5G08380	AtAGAL1, AGAL1	alpha-galactosidase 1	204	7e-52	0.89	13.3147	11.9601	10.9168	10.5936	13.5179	13.4203	11.3039	11.0951		2.75145			Rep: Alpha-galactosidase-like protein - Arabidopsis thaliana (Mouse-ear cress), partial (22%) [TC97947]	TC97947			TC97947
A_46_P214184	AT1G77920		bZIP transcription factor family protein	285	4e-76	0.91	8.75453	5.95453	4.0128	5.43717	8.06488	7.51267	7.71466	10.6893		2.94474			Rep: Transcription factor TGA7 - Arabidopsis thaliana (Mouse-ear cress), partial (48%) [TC85445]	CN727131			TC85445
A_46_P203654	AT4G11910		unknown	626	e-178	0.87	6.52405	5.28809	7.10946	12.6859	5.57784	6.85972	10.0788	13.8422		2.97241				CD831688			TC85282	Bna.4589
A_46_P250734	AT3G54140	ATPTR1, PTR1	peptide transporter 1	573	e-163	0.88	10.3825	9.49069	10.3325	12.7689	11.3376	11.0718	13.0428	14.3352		2.99204		2.96157		DY012721				Bna.4582
A_46_P207484	AT3G26210	CYP71B23	cytochrome P450, family 71, subfamily B, polypeptide 23	644	0	0.87	9.66062	8.00421	4.39634	3.31737	10.67	9.62341	6.79784	7.62058		3.07206		19.7422		CD836231				Bna.7282
A_46_P227979	AT2G02050		NADH-ubiquinone oxidoreductase B18 subunit, putative	228	5e-59	0.85	7.01628	5.44437	10.4723	9.52807	8.58707	7.23623	8.06526	8.23952		3.4626				CX190485		GO:0005739|GO:0006120|GO:0008137|GO:0009536|GO:0009853|GO:0031966|GO:0045271
A_46_P145124	AT5G61660		glycine-rich protein	216	3e-55	0.88	11.911	10.1836	9.33071	7.26912	13.5987	11.9905	10.3429	9.46645		3.49883			Rep: Structural protein-like protein - Arabidopsis thaliana (Mouse-ear cress), partial (86%) [TC67172]	TA24054_3708			TC67172
A_46_P375820	AT2G34940	VSR5, VSR3;2, BP80-3;2	VACUOLAR SORTING RECEPTOR 5	1429	0	0.88	8.16949	6.3151	3.48101	3.04407	9.54783	8.16412	3.48397	3.34138		3.60257			Rep: Vacuolar-sorting receptor 6 precursor - Arabidopsis thaliana (Mouse-ear cress), partial (48%) [TC107425]	TC107425		GO:0005887|GO:0006623|GO:0017119	TC107425
A_46_P359235	AT3G20470	GRP-5, ATGRP-5, GRP5, ATGRP5	glycine-rich protein 5	188	7e-47	0.89	6.16495	5.55943	3.08717	3.40744	5.53743	7.47916	3.42827	3.20348		3.78351			Rep: Pherophorin-dz1 protein precursor - Volvox carteri f. nagariensis, partial (13%) [TC100841]	TC100841			TC100841
A_46_P350725	AT2G03510		SPFH/Band 7/PHB domain-containing membrane-associated protein family	1306	0	0.92	10.9902	9.52326	7.38597	6.64893	12.2141	11.4954	8.48147	8.83123		3.92342			Rep: Chromosome chr1 scaffold_5, whole genome shotgun sequence - Vitis vinifera (Grape), partial (95%) [TC96960]	TC96960		GO:0003674|GO:0003963|GO:0005575|GO:0005730|GO:0005783|GO:0005789|GO:0008150|GO:0009536	TC96960
A_46_P255844	AT5G61890		Integrase-type DNA-binding superfamily protein	283	1e-75	0.88	4.2879	5.04074	2.95966	2.9733	7.87375	7.4652	4.16614	5.50002		5.3683				DY023111		GO:0003677|GO:0003700|GO:0005634|GO:0006355
A_46_P150694	AT4G34970	ADF9	actin depolymerizing factor 9	254	9e-67	0.91	10.1812	7.87118	6.46203	8.18794	10.8037	10.4315	6.79727	7.22708		5.89827			Rep: Actin-depolymerizing factor 9 - Arabidopsis thaliana (Mouse-ear cress), partial (50%) [TC104645]	TA25835_3708			TC104645
A_46_P017076	AT2G15890	MEE14	maternal effect embryo arrest 14	293	2e-78	0.87	13.2652	11.629	11.9816	8.08146	15.6079	14.6162	15.0554	15.3805		7.92899		157.482	BNARO2GH_T3_031_B02_15DEC2006_014 Brassica napus BNARO2GH Brassica napus cDNA 5', mRNA sequence [ES914004]	ES914004	ES914004		TC73214	Bna.4338
A_46_P151924	AT5G49360	BXL1, ATBXL1	beta-xylosidase 1	1390	0	0.87	12.3459	10.5315	10.6203	11.2112	13.1799	13.5871	15.0141	16.2476		8.31458			Rep: Chromosome chr7 scaffold_42, whole genome shotgun sequence - Vitis vinifera (Grape), partial (51%) [TC77907]	TA26225_3708			TC77907
A_46_P081561	AT5G13330	Rap2.6L	related to AP2 6l	357	2e-97	0.85	8.42366	9.96605	9.4574	11.9134	10.955	13.0431	11.7615	13.6161		8.43882		3.25499	BNARO5GH_T3_027_F06_01DEC2006_038 Brassica napus BNARO5GH Brassica napus cDNA 5', mRNA sequence [ES908165]	ES908165	ES908165		TC102097	Bna.17538
A_46_P239719	AT3G02040	SRG3	senescence-related gene 3	404	e-112	0.89	11.5356	9.6453	9.47877	8.31992	11.4863	12.9286	13.0365	11.0257		9.73595				DQ539644				Bna.9586
A_46_P338815	AT1G58122	CPuORF45	conserved peptide upstream open reading frame45	1241	0	0.87	4.51052	3.04138	2.7788	16.278	10.5802	7.86754	4.99255	6.60515		28.3674			Rep: Extensin-like protein - Solanum lycopersicum (Tomato) (Lycopersicon esculentum), partial (23%) [TC90681]	TC90681			TC90681
A_46_P337185	AT1G13070	CYP71B27	putative cytochrome P450	387	e-106	0.84	4.46116	3.66259	9.19419	10.5751	5.29782	10.8436	12.958	15.3647		145.108		27.6571	Rep: Isoform 2 of O65788 - Arabidopsis thaliana (Mouse-ear cress), partial (49%) [TC89684]	TC89684		GO:0005739|GO:0019825	TC89684
A_46_P132554	AT3G28790		Protein of unknown function (DUF1216)	81.8	3e-14	0.92	3.50658	3.18896	17.2439	18.8616	4.33314	3.43382	2.9388	9.08564			-20242		Rep: Arabidopsis thaliana genomic DNA, chromosome 3, BAC clone: T19N8 - Arabidopsis thaliana (Mouse-ear cress), partial (11%) [TC63648]	TA20118_3708			TC63648
A_46_P138694	AT3G28980		Protein of unknown function (DUF1216)	159	1e-37	0.82	4.07225	5.18034	17.5503	19.1319	4.2948	6.3049	3.29125	9.82631			-19606.4		BAA95751.1 - Arabidopsis thaliana (Mouse-ear cress), partial (21%) [TC94754]	TA22196_3708			TC80209
A_46_P137154	AT5G53820		Late embryogenesis abundant protein (LEA) family protein	315	6e-85	0.91	3.49135	3.90977	17.3262	18.3845	3.48926	3.18277	3.07209	9.00184			-19539.4		0081338 Brassica napus Bud library Brassica napus cDNA, mRNA sequence [EV157476]	EV157476	EV157476		TC94322	Bna.3035
A_46_P234774	AT3G28750		unknown protein	73.8	6e-12	0.94	7.19632	7.39352	17.4707	19.1849	3.94218	3.61375	3.46292	10.0036			-16472.7		0171522 Brassica napus Flower Brassica napus cDNA, mRNA sequence [EV135970]	EV135970	EV135970		TC65263	Bna.3185
A_46_P212309	AT5G53820		Late embryogenesis abundant protein (LEA) family protein	315	3e-85	0.91	2.95283	3.00244	16.5988	18.0756	3.4257	2.9765	3.12985	8.45353			-11338.4		0081338 Brassica napus Bud library Brassica napus cDNA, mRNA sequence [EV157476]	EV157476	EV157476		TC89410	Bna.3035
A_46_P012636	AT5G48575		Protein of unknown function (DUF1216)	73.8	4e-12	0.83	2.87834	3.44873	16.6311	18.5022	2.87241	2.94808	3.22823	9.05019			-10831.2		44-E022765-021-014-G11-frev ADIS-MPIZ 021 Brassica napus cDNA clone MPIZp1022G1114Q, mRNA sequence [CX192296]	CX192296	CX192296		TC92348	Bna.3194
A_46_P132309	AT3G62170	VGDH2	VANGUARD 1 homolog 2	969	0	0.87	6.63685	5.09535	16.8522	19.012	5.46437	4.20455	3.52552	9.96126			-10273.7		BNZB_UP_106_D12_15JUN2004_090 Brassica napus BNZB Brassica napus cDNA 5', mRNA sequence [EE564287]	EE564287	EE564287		TC102177	Bna.4781
A_46_P134444	AT3G07840		Pectin lyase-like superfamily protein	353	2e-96	0.89	5.61984	3.5412	16.2716	18.7487	3.05895	2.82774	3.12676	9.73289			-9057.09		Brassica napus polygalacturonase mRNA, complete cds [L19879]	L19879	L19879		TC71389	Bna.3323
A_46_P137159	AT5G53820		Late embryogenesis abundant protein (LEA) family protein	331	5e-90	0.92	3.016	3.21734	16.408	17.9817	3.2833	3.18713	3.29534	8.31341			-8857.65		Rep: Pollen coat protein - Brassica oleracea (Wild cabbage), complete [TC89569]	TA21754_3708			TC89569	Bna.3035
A_46_P212389	AT5G53820		Late embryogenesis abundant protein (LEA) family protein	315	6e-85	0.91	2.94758	2.8383	15.5901	17.4754	2.88188	2.97126	2.85676	7.41156			-6809.35		Rep: Pollen coat protein - Brassica oleracea (Wild cabbage), complete [TC94218]	CD843985			TC94218
A_46_P224439	AT3G07840		Pectin lyase-like superfamily protein	454	e-126	0.87	5.71411	4.00947	15.9157	18.8997	4.12997	2.85688	3.18432	12.2753			-6800.47	-98.6605	Rep: Polygalacturonase - Brassica napus (Rape), partial (69%) [TC67818]	TA20949_3708			TC67818	Bna.931
A_46_P132729	AT1G69940	ATPPME1, PPME1	Pectin lyase-like superfamily protein	1136	0	0.88	6.32053	5.38064	15.5823	18.7705	4.46504	2.99471	3.13634	8.63447			-5579.65		63JKCOT5_T3_003_H04_05JAN2005_018 63JKCOT5 Brassica napus cDNA 5', mRNA sequence [DY017491]	DY017491	DY017491		TC70937	Bna.3140
A_46_P229819	AT5G48575		Protein of unknown function (DUF1216)	73.8	4e-12	0.83	2.83043	3.19333	16.5792	18.3244	2.79717	2.79944	4.14582	9.07366			-5531.31		44-E022765-021-014-G11-frev ADIS-MPIZ 021 Brassica napus cDNA clone MPIZp1022G1114Q, mRNA sequence [CX192296]	CX192296	CX192296		TC92348	Bna.3194
A_46_P141564	AT5G48140		Pectin lyase-like superfamily protein	515	e-145	0.83	6.15483	4.10222	15.6983	18.3999	3.83806	3.30956	3.51561	7.94369			-4648.78		Rep: Pollen-expressed protein MF6t - Brassica juncea (Leaf mustard) (Indian mustard), complete [TC72690]	TA23005_3708			TC72690
A_46_P019396	AT1G22750		unknown protein	99.6	4e-20	0.88	3.48815	3.13842	15.2751	17.4846	3.21457	3.15564	3.10383	7.45159			-4612.39	-1047.73	69JKME5D_T3_016_A09_27MAR2005_079 69JKME5D Brassica napus cDNA 5', mRNA sequence [ES267460]	ES267460	ES267460		TC86331	Bna.4808
A_46_P297610	AT3G28980		Protein of unknown function (DUF1216)	159	1e-37	0.82	5.31572	4.00266	15.3055	17.882	5.30669	4.90403	3.75368	7.55479			-3002.27		BAA95751.1 - Arabidopsis thaliana (Mouse-ear cress), partial (21%) [TC94754]	TA22196_3708			TC83263	Bna.8530
A_46_P225714	AT3G07840		Pectin lyase-like superfamily protein	454	e-126	0.87	4.64678	3.72472	15.4624	18.6699	3.38012	3.17951	3.96554	10.8224			-2890.02			TA20949_3708			TC67818	Bna.3323
A_46_P173499	AT5G46795	MSP2	microspore-specific promoter 2	511	e-144	0.91	4.57727	4.05145	15.3089	12.2798	4.05741	3.94016	4.05757	5.96617			-2437.74			TA33046_3708
A_46_P058846	AT4G31370	FLA5	FASCICLIN-like arabinogalactan protein 5 precursor	266	4e-70	0.84	3.74119	3.18943	15.5441	12.5651	4.47561	3.75953	4.35345	8.43738			-2337.26		65JKBNM0_T3_009_A11_16MAR2005_095 Brassica napus Normalized library CoT5 65JKBNM0 Brassica napus cDNA 5', mRNA sequence [EL587409]	EL587409	EL587409		TC64417	Bna.12881
A_46_P153804	AT2G25890		Oleosin family protein	238	8e-62	0.83	2.97611	5.53827	14.307	15.1107	4.02181	6.86811	3.17045	6.62273			-2251.26	-359.029	Rep: Oleosin 3 - Arachis hypogaea (Peanut), partial (61%) [TC78664]	TA26839_3708			TC78664
A_46_P143674	AT3G28840		Protein of unknown function (DUF1216)	91.7	2e-17	0.8	4.48794	2.79573	14.3238	18.1256	3.92695	3.449	3.37977	7.62633			-1970.09		Rep: At3g28840 - Arabidopsis thaliana (Mouse-ear cress), partial (28%) [TC83192]	TA23620_3708			TC83192
A_46_P074236	AT2G47030	VGDH1	Plant invertase/pectin methylesterase inhibitor superfamily	932	0	0.85	6.2006	4.68181	14.8385	18.8543	5.46403	4.30176	3.99906	8.28204			-1832.3		44JK5DM_UP_008_A09_25MAY2004_079 44JK5DM Brassica napus cDNA 5', mRNA sequence [ES265994]	ES265994	ES265994		TC106465	Bna.16034
A_46_P250339	AT5G26717		Putative membrane lipoprotein	127	2e-28	0.84	4.02195	2.85561	13.8563	17.9287	3.19954	2.75329	3.02379	6.42667			-1823.56			TA20957_3708			TC88260	Bna.4387
A_46_P012646	AT1G80660	HA9	H(+)-ATPase 9	967	0	0.89	3.24642	10.1606	15.8227	18.0758	5.17479	6.93356	5.00219	9.12073			-1808.43	-496.303	68-E022740-021-013-H18-frev ADIS-MPIZ 021 Brassica napus cDNA clone MPIZp1022H1813Q, mRNA sequence [CX190118]	CX190118	CX190118		TC92937	Bna.3196
A_46_P140444	AT5G44300		Dormancy/auxin associated family protein	391	e-108	0.88	2.91668	2.84172	13.539	14.6283	2.85283	2.82541	2.83051	2.81912			-1673.28		Rep: Auxin-repressed protein-like - Arabidopsis thaliana (Mouse-ear cress), complete [TC85911]	TA22687_3708			TC85911
A_46_P309345	AT3G28790		Protein of unknown function (DUF1216)	111	3e-23	0.87	6.81749	5.91648	14.3704	17.0782	4.59108	5.18696	3.71237	6.3677			-1615.76			TA20117_3708			TC66752	Bna.3317
A_46_P215579	AT5G48140		Pectin lyase-like superfamily protein	295	3e-79	0.85	2.91381	4.22383	13.0574	17.4672	2.89648	2.82554	3.08623	6.18494			-1003.77		Rep: Pollen-expressed protein MF6t - Brassica juncea (Leaf mustard) (Indian mustard), partial (31%) [TC100032]	TA23005_3708			TC100032	Bna.3123
A_46_P335090	AT5G57810	TET15	tetraspanin15	440	e-122	0.86	5.48226	3.25159	15.1416	11.2663	4.61141	3.06385	5.452	5.42279			-825.775		Rep: Senescence-associated protein-like protein - Arabidopsis thaliana (Mouse-ear cress), partial (9%) [TC88397]	TC88397		GO:0007568	TC88397
A_46_P120959	AT2G30690		Protein of unknown function, DUF593	232	5e-60	0.86	3.40602	2.75673	12.52	13.1109	3.40189	2.81377	2.97801	3.57923			-745.441		0141960 Brassica napus Early anther Brassica napus cDNA, mRNA sequence [EV152038]	EV152038	EV152038			Bna.25663
A_46_P230784	AT3G28790		Protein of unknown function (DUF1216)	119	1e-25	0.87	10.0411	9.04163	16.9714	18.4054	8.38835	8.26248	7.58532	8.71902			-669.085		Rep: Arabidopsis thaliana genomic DNA, chromosome 3, BAC clone: T19N8 - Arabidopsis thaliana (Mouse-ear cress), partial (20%) [TC93919]	TA20117_3708			TC93919
A_46_P329135	AT5G46795	MSP2	microspore-specific promoter 2	202	4e-51	0.9	8.18999	6.41632	12.7288	8.45194	7.5213	6.0728	3.35116	3.38993			-665.205			TC84498		GO:0003674|GO:0005575|GO:0008150	TC84498
A_46_P026421	AT2G25890		Oleosin family protein	238	2e-61	0.83	4.52228	7.43645	15.7508	16.3283	5.37386	8.79355	6.4233	7.98294			-642.481		63JKCOT5_T3_025_C10_24JAN2005_076 63JKCOT5 Brassica napus cDNA 5', mRNA sequence [DY022030]	DY022030	DY022030		TC72873	Bna.6244
A_46_P004241	AT3G59455		Bifunctional inhibitor/lipid-transfer protein/seed storage 2S albumin superfamily protein	61.9	9e-09	0.91	3.52797	3.25643	13.5648	16.8582	3.06363	3.19602	4.40748	5.57551			-570.991		13JKBNM2_UP_002_E04_21NOV2003_024 Brassica napus 13JKBNM2 Brassica napus cDNA 5', mRNA sequence [CN728239]	CN728239	CN728239		TC79850	Bna.1079
A_46_P003016	AT5G44300		Dormancy/auxin associated family protein	343	2e-93	0.87	3.48015	4.49894	12.4939	14.063	4.03125	3.23753	3.34759	4.0484			-566.666	-1034.38	63JKCOT5_T3_017_B10_22JAN2005_078 63JKCOT5 Brassica napus cDNA 5', mRNA sequence [DY021309]	DY021309	DY021309		TC80603	Bna.786
A_46_P132549	AT3G28790		Protein of unknown function (DUF1216)	119	1e-25	0.87	9.82172	8.57983	16.2144	18.0404	8.61431	7.84644	7.09189	8.2551			-557.363		Rep: Arabidopsis thaliana genomic DNA, chromosome 3, BAC clone: T19N8 - Arabidopsis thaliana (Mouse-ear cress), partial (20%) [TC93919]	TA20117_3708			TC93919
A_46_P298025	NA						3.79598	3.31377	12.6172	14.7593	3.50032	3.31833	3.72195	4.72681			-476.14			ES264338				Bna.1761
A_46_P163549	AT5G09550		GDP dissociation inhibitor family protein / Rab GTPase activator family protein	1927	0	0.92	6.423	8.90791	13.9583	17.1442	5.89819	6.68163	5.15004	7.56625			-448.284		Rep: Chromosome undetermined scaffold_833, whole genome shotgun sequence - Vitis vinifera (Grape), complete [TC96728]	TA29981_3708			TC96728
A_46_P302070	AT1G42690		transposable element gene	170	2e-41	0.84	6.57911	3.54274	12.3117	15.9494	4.18362	2.92826	3.61322	5.21731			-415.43	-1700.85		ES270752			TC101055
A_46_P134144	AT3G09390	MT2A, ATMT-K, ATMT-1	metallothionein 2A	232	4e-60	0.86	4.87605	3.77142	13.1733	17.4762	3.95258	4.81305	4.50368	6.43755			-407.22		Rep: Metallothionein-like protein 2A - Arabidopsis thaliana (Mouse-ear cress), complete [TC90398]	TA20877_3708			TC90398
A_46_P298075	NA						5.39399	4.227	13.2455	14.4419	4.38082	4.30506	4.67253	5.71505			-380.825		Rep: SJCHGC04144 protein - Schistosoma japonicum (Blood fluke), partial (7%) [TC109825]	ES264387			TC109825
A_46_P302240	AT2G47040	VGD1	Plant invertase/pectin methylesterase inhibitor superfamily	1035	0	0.88	3.91017	4.10354	12.4603	17.9972	4.87548	4.34828	4.13894	7.34676			-319.879		63JKCOT5_T3_025_F06_24JAN2005_038 63JKCOT5 Brassica napus cDNA 5', mRNA sequence [DY022061]	DY022061	DY022061		TC71056	Bna.801
A_46_P215729	AT2G46860	AtPPa3, PPa3	pyrophosphorylase 3	918	0	0.91	3.95673	3.34311	12.1165	16.6965	3.61655	3.35981	3.9416	5.78745			-288.986		Rep: T25K16.5 - Arabidopsis thaliana (Mouse-ear cress), partial (87%) [TC71017]	CN728156			TC71017	Bna.4802
A_46_P227649	AT1G29140		Pollen Ole e 1 allergen and extensin family protein	626	e-178	0.89	6.89703	6.73367	14.1167	18.3465	7.9581	7.4967	6.10123	8.32662			-258.762		Rep: Ole e I (Main olive allergen)-like protein - Arabidopsis thaliana (Mouse-ear cress), partial (82%) [TC65213]	TA21457_3708			TC65213	Bna.3189
A_46_P133219	AT1G65980	TPX1	thioredoxin-dependent peroxidase 1	331	8e-90	0.83	7.98236	9.11893	17.2991	16.7102	8.69364	9.23653	9.33968	9.33986			-248.894		Rep: Type 2 peroxiredoxin - Brassica rapa subsp. pekinensis (Chinese cabbage), complete [TC104878]	TA20478_3708			TC104878
A_46_P301245	AT1G23750		Nucleic acid-binding, OB-fold-like protein	488	e-137	0.89	4.52868	4.07173	10.2141	10.64	3.49884	2.75562	3.18186	2.89936			-130.889	-213.884		ES269149		GO:0003674|GO:0005575|GO:0005739|GO:0008150
A_46_P351060	AT5G66740		Protein of unknown function (DUF620)	341	4e-93	0.86	4.94593	5.84098	11.9141	13.4447	5.09974	4.53115	4.97697	4.627			-122.546		Rep: Chromosome chr4 scaffold_32, whole genome shotgun sequence - Vitis vinifera (Grape), partial (31%) [TC97121]	TC97121		GO:0003674|GO:0005575|GO:0008150	TC97121
A_46_P226479	AT1G58210	EMB1674	kinase interacting family protein	577	e-164	0.89	3.33217	3.16675	10.0228	13.3779	3.96912	4.03717	3.16844	3.53085			-115.713			CX189486
A_46_P014196	AT5G04010		F-box family protein	85.7	1e-15	0.87	3.1094	7.42581	10.9145	7.10017	3.146	3.68703	4.09406	7.33137			-113.017		21ACACMS_UP_013_B08_05NOV2004_062 Brassica napus 21ACACMS Brassica napus cDNA 5', mRNA sequence [EE408132]	EE408132	EE408132		TC82155	Bna.3650
A_46_P060621	AT3G15280		unknown protein	222	4e-57	0.84	5.52234	8.45787	15.0073	14.9141	3.28642	7.90107	8.3049	7.37668			-104.138		13JKBNM2_UP_025_E05_15DEC2003_039 Brassica napus 13JKBNM2 Brassica napus cDNA 5', mRNA sequence [ES265369]	ES265369	ES265369		TC89844	Bna.13244
A_46_P148594	AT4G16160	ATOEP16-2, ATOEP16-S	Mitochondrial import inner membrane translocase subunit Tim17/Tim22/Tim23 family protein	531	e-150	0.87	7.49067	8.91822	14.8744	14.3045	6.87744	9.56974	8.63087	8.37373			-75.7686		Rep: Pore protein homolog - Arabidopsis thaliana (Mouse-ear cress), complete [TC82040]	TA25150_3708			TC82040	Bna.2716
A_46_P179704	AT2G01770	VIT1, ATVIT1	vacuolar iron transporter 1	866	0	0.91	5.49939	6.50556	10.7167	8.44774	5.6343	6.99192	5.33073	4.08864			-41.8151			TA34959_3708			TC68673
A_46_P133334	AT1G02790	PGA4	polygalacturonase 4	387	e-106	0.85	2.84805	2.82208	8.23078	10.5114	2.80034	2.78367	3.32548	3.07712			-29.9668	-172.959		TA20511_3708
A_46_P294638	AT4G10440		S-adenosyl-L-methionine-dependent methyltransferases superfamily protein	246	1e-64	0.9	3.10615	5.02747	7.94529	8.59163	2.85021	3.22147	3.0525	3.13999			-29.7083			EL589926
A_46_P121734	AT3G61760	ADL1B, DL1B	DYNAMIN-like 1B	839	0	0.91	8.96475	11.9569	14.5895	15.0803	9.86988	10.3562	10.0372	9.26825			-23.4614	-56.1837	0165703 Brassica napus Late bud Brassica napus cDNA, mRNA sequence [EV164023]	EV164023	EV164023		TC73366	Bna.25821
A_46_P371475	AT3G07830		Pectin lyase-like superfamily protein	105	2e-22	0.96	4.09237	3.26464	8.05768	7.79377	3.48768	3.80444	3.55584	4.32978			-22.6565	-11.0348	Rep: Pollen-expressed protein MF6t - Brassica juncea (Leaf mustard) (Indian mustard), partial (8%) [TC105859]	TC105859			TC105859
A_46_P078096	AT2G38905		Low temperature and salt responsive protein family	202	2e-51	0.89	5.51173	5.07868	13.2393	10.9834	5.18365	4.90582	8.75568	6.56066			-22.3715		BNAEN3GH_UP_057_B01_01SEP2006_013 Brassica napus BNAEN3GH Brassica napus cDNA 5', mRNA sequence [ES996769]	ES996769	ES996769		TC105907	Bna.16833
A_46_P000581	AT2G04800		unknown protein	63.9	2e-09	0.95	2.80673	4.59874	8.284	4.37982	3.51976	4.92483	3.91614	3.87914			-20.6469		24RDBNH_UP_151_G09_13DEC2006_067 Brassica napus 24RDBNH Brassica napus cDNA 5', mRNA sequence [ES920110]	ES920110	ES920110		TC83213	Bna.159
A_46_P172054	AT1G63180	UGE3	UDP-D-glucose/UDP-D-galactose 4-epimerase 3	1279	0	0.91	8.05417	6.80977	13.3591	11.4135	7.86171	6.24567	9.07524	7.54397			-19.4792		Rep: UDP-glucose 4-epimerase - Arabidopsis thaliana (Mouse-ear cress), partial (56%) [TC94438]	TA32648_3708			TC94438
A_46_P109549	AT3G23510		Cyclopropane-fatty-acyl-phospholipid synthase	880	0	0.9	14.8565	12.8074	14.1145	13.4133	14.1279	12.4714	10.8108	12.0043			-9.8741		0175945 Brassica napus Leaf - drought Brassica napus cDNA, mRNA sequence [EV207238]	EV207238	EV207238		TC67660	Bna.23316
A_46_P204259	AT3G21800	UGT71B8	UDP-glucosyl transferase 71B8	163	8e-39	0.82	5.4582	7.49113	8.97832	7.32377	5.85896	7.42179	5.74803	5.91509			-9.38453		64ETCOT5_T3_001_B04_14JAN2005_030 Brassica napus mature seed Normalized library at CoT 5 Brassica napus cDNA 5', mRNA sequence [EE437143]	EE437143	EE437143		TC102629	Bna.6861
A_46_P299015	AT3G02970	EXL6	EXORDIUM like 6	387	e-106	0.86	3.73406	3.82543	5.93769	14.8711	3.6737	4.35988	3.55007	3.78289			-5.23295	-2177.19	Rep: Chromosome chr18 scaffold_1, whole genome shotgun sequence - Vitis vinifera (Grape), partial (9%) [TC93467]	ES265813			TC93467
A_46_P269818	AT2G46700	ATCRK3, CRK3	CDPK-related kinase 3	533	e-150	0.9	11.3384	12.2921	14.0822	13.8692	11.7532	12.1829	12.0667	12.9285			-4.04301		Rep: At2g46700/T3A4.8 - Arabidopsis thaliana (Mouse-ear cress), partial (37%) [TC64730]	EE463105			TC64730
A_46_P157599	AT1G60780	HAP13	Clathrin adaptor complexes medium subunit family protein	1221	0	0.93	9.51158	11.1709	11.6505	12.3194	10.2978	10.3358	10.1057	10.8794			-2.9176		0176667 Brassica napus Leaf - drought Brassica napus cDNA, mRNA sequence [EV207960]	EV207960	EV207960		TC72795	Bna.26698
A_46_P125579	AT5G61780	Tudor2, AtTudor2, TSN2	TUDOR-SN protein 2	1102	0	0.89	12.4678	13.2199	13.7529	13.4902	13.3408	13.5287	12.3164	12.4388			-2.70665		0103817 Brassica napus Cold acclimation - light Brassica napus cDNA, mRNA sequence [EV202664]	EV202664	EV202664		TC75384	Bna.26614
A_46_P062911	AT4G36420		Ribosomal protein L12 family protein	196	3e-49	0.84	12.7524	13.2944	13.7089	12.2597	12.2221	13.1032	12.4382	11.5486			-2.41272		0082483 Brassica napus Bud library Brassica napus cDNA, mRNA sequence [EV158621]	EV158621	EV158621		TC70921	Bna.13716
A_46_P265483	AT2G36070	ATTIM44-2, TIM44-2	translocase inner membrane subunit 44-2	168	6e-41	0.85	11.8011	11.966	12.9834	11.8522	11.283	11.8773	11.7177	10.7864			-2.40447		0139786 Brassica napus Early anther Brassica napus cDNA, mRNA sequence [EV149865]	EV149865	EV149865		TC100540	Bna.15134
A_46_P081636	AT1G26190		Phosphoribulokinase / Uridine kinase family	240	1e-62	0.87	11.0218	11.8663	12.5126	12.2626	10.885	11.7674	11.2792	11.2539			-2.35128		31ETGS12_UP_016_F05_07FEB2005_037 Brassica napus 31ETGS12 Brassica napus cDNA 5', mRNA sequence [EE424829]	EE424829	EE424829			Bna.17555
A_46_P292298	AT1G08220		unknown	618	e-176	0.87	11.4934	11.9274	12.319	10.8194	11.6262	11.9874	11.1239	10.5338			-2.2896		Rep: T23G18.8 - Arabidopsis thaliana (Mouse-ear cress), partial (82%) [TC95162]	EL586897			TC95162	Bna.10369
A_46_P040871	NA						4.25005	10.4014	11.5815	12.1361	2.86767	9.12197	10.4242	12.3692			-2.23038		BNZB_UP_156_G04_28SEP2005_020 Brassica napus BNZB Brassica napus cDNA 5', mRNA sequence [EE567985]	EE567985	EE567985		TC79208	Bna.9209
A_46_P234719	AT5G01660		unknown	438	e-122	0.86	8.4483	9.32423	9.89876	12.1996	8.29594	9.3116	8.77156	10.5288			-2.18434			CX195373
A_46_P275468	AT2G20060		Ribosomal protein L4/L1 family	1001	0	0.9	10.5026	11.1113	11.8193	9.72499	10.5614	11.2349	10.6967	9.93835			-2.17744		Rep: 50S ribosomal protein L4 - Arabidopsis thaliana (Mouse-ear cress), partial (86%) [TC72647]	EE470914			TC72647	Bna.8850
A_46_P242989	AT3G08950	HCC1	electron transport SCO1/SenC family protein	468	e-131	0.92	11.6921	11.6828	12.1879	10.9008	11.6302	11.5461	11.0682	10.7263			-2.17303		Rep: Os02g0159700 protein - Oryza sativa subsp. japonica (Rice), partial (49%) [TC98002]	DY000327			TC98002	Bna.10360
A_46_P265833	AT5G03160	ATP58IPK, P58IPK	homolog of mamallian P58IPK	1570	0	0.89	13.9532	14.951	15.1489	15.008	13.637	14.1796	14.1051	14.0065			-2.06164		Rep: P58IPK - Solanum lycopersicum (Tomato) (Lycopersicon esculentum), partial (94%) [TC66776]	EE458153			TC66776	Bna.9448
A_46_P213084	AT1G18830		Transducin/WD40 repeat-like superfamily protein	484	e-135	0.88	9.88941	11.4926	11.7945	10.3313	11.1826	12.4773	10.7749	10.0595			-2.02738		Rep: transducin family protein / WD-40 repeat family protein - Arabidopsis thaliana, partial (27%) [TC63861]	CN725794			TC63861
A_46_P369185	ATCG01280	YCF2.2	Chloroplast Ycf2;ATPase, AAA type, core	2307	0	0.98	15.0588	13.7131	13.4522	12.0243	15.0711	13.1165	12.4458	11.6163			-2.0089		Rep: Protein ycf2 - Arabidopsis thaliana (Mouse-ear cress), partial (18%) [TC104924]	TC104924			TC104924
A_46_P304245	AT5G50920	CLPC, ATHSP93-V, HSP93-V, DCA1, CLPC1	CLPC homologue 1	3681	0	0.92	17.7725	16.4561	16.4208	15.7749	17.8121	16.5176	17.4517	17.2523			2.04329			TA23796_3708			TC67419	Bna.6577
A_46_P311390	AT4G35790	ATPLDDELTA, PLDDELTA	phospholipase D delta	1810	0	0.88	11.3362	12.7198	12.8144	12.5452	12.292	13.3199	13.9282	13.7573			2.16412		Rep: Phospholipase D delta - Arabidopsis thaliana (Mouse-ear cress), partial (67%) [TC69193]	TC69193		GO:0003824|GO:0004630|GO:0008152	TC69193
A_46_P023701	AT2G46820	PTAC8, TMP14, PSAP, PSI-P	photosystem I P subunit	274	1e-72	0.86	16.2636	12.2062	10.9219	9.91665	16.0922	12.3393	12.0536	11.823			2.19119		0194893 Brassica napus Apical meristem Brassica napus cDNA, mRNA sequence [EV096552]	EV096552	EV096552		TC108671	Bna.5688
A_46_P095591	AT3G50660	DWF4, CYP90B1, CLM, SNP2, SAV1, PSC1	Cytochrome P450 superfamily protein	159	2e-38	0.91	9.68111	9.39392	9.20289	13.3363	9.71286	9.82073	10.4152	12.9446			2.3171		BNQA_UP_134_H05_10NOV2005_033 Brassica napus BNQA Brassica napus cDNA 5', mRNA sequence [EE555247]	EE555247	EE555247			Bna.20433
A_46_P365695	AT2G36890	RAX2, MYB38, ATMYB38, BIT1	Duplicated homeodomain-like superfamily protein	553	e-156	0.93	5.10113	11.5359	11.5515	7.76224	4.64528	10.3858	12.7745	12.9864			2.33434		Rep: Protein REGULATOR OF AXILLARY MERISTEMS 2 - Arabidopsis thaliana (Mouse-ear cress), partial (89%) [TC103523]	TC103523		GO:0005739	TC103523
A_46_P169469	AT2G47400	CP12-1, CP12	CP12 domain-containing protein 1	377	e-103	0.87	16.9825	15.0435	14.3025	13.7558	17.2077	15.5075	15.5576	15.3166			2.38688		Rep: At2g47400/T8I13.24 - Arabidopsis thaliana (Mouse-ear cress), complete [TC103882]	TA31890_3708			TC103882
A_46_P163444	AT5G62540	UBC3	ubiquitin-conjugating enzyme 3	412	e-114	0.86	9.94738	11.5264	11.7624	10.3247	11.8218	12.4735	13.0658	12.6022			2.46808		0195672 Brassica napus Stem library Brassica napus cDNA, mRNA sequence [EV127322]	EV127322	EV127322		TC76424	Bna.9720
A_46_P162919	AT1G01490		Heavy metal transport/detoxification superfamily protein	317	1e-85	0.89	13.1918	12.7155	12.68	11.8581	12.9262	12.8779	14.0124	14.1277			2.51817		Rep: Chromosome chr15 scaffold_40, whole genome shotgun sequence - Vitis vinifera (Grape), partial (48%) [TC94284]	TA29789_3708			TC94284
A_46_P353255	AT4G38250		Transmembrane amino acid transporter family protein	609	e-173	0.89	13.5652	12.8679	12.3171	14.1021	13.6935	13.1656	13.6688	14.4258			2.55213		Rep: amino acid transporter family protein - Arabidopsis thaliana, partial (40%) [TC98129]	TC98129			TC98129
A_46_P110044	AT5G05090		Homeodomain-like superfamily protein	178	1e-43	0.8	11.8453	9.64559	9.47126	10.9471	12.829	10.3523	10.8507	12.0337			2.60166		0085006 Brassica napus Bud library Brassica napus cDNA, mRNA sequence [EV161144]	EV161144	EV161144		TC90827	Bna.23417
A_46_P156379	AT2G17695		unknown	315	5e-85	0.85	15.9333	13.4555	13.1236	11.9124	15.8004	13.5688	14.5295	14.9146			2.64975	8.0123	Rep: Chromosome chr4 scaffold_443, whole genome shotgun sequence - Vitis vinifera (Grape), partial (61%) [TC69679]	TA27669_3708			TC69679	Bna.9580
A_46_P283028	AT1G53070		Legume lectin family protein	484	e-135	0.82	11.7531	12.99	13.4363	13.93	11.4836	13.8015	14.8528	14.6686			2.66933			EE479844			TC70072	Bna.4438
A_46_P375610	AT1G61520	LHCA3	photosystem I light harvesting complex gene 3	329	2e-89	0.91	17.6698	15.3223	13.4514	12.9493	17.2994	15.3243	14.8917	14.3378			2.71386		Rep: PSI type III chlorophyll a/b-binding protein - Arabidopsis thaliana (Mouse-ear cress), partial (31%) [TC107347]	TA19847_3708			TC107347	Bna.1909
A_46_P148544	AT3G62650		unknown protein	317	1e-85	0.85	13.7689	11.8082	12.4	15.8011	13.1203	12.386	13.8899	16.3574			2.80859		Rep: At2g47485 - Arabidopsis thaliana (Mouse-ear cress), partial (57%) [TC75471]	TA25138_3708			TC75471
A_46_P129604	AT1G10920	LOV1	NB-ARC domain-containing disease resistance protein	333	2e-90	0.83	11.6751	9.088	8.25473	7.25642	11.017	9.40998	9.75804	9.16706			2.83493		0101376 Brassica napus Cold acclimation - light Brassica napus cDNA, mRNA sequence [EV200223]	EV200223	EV200223		TC103263	Bna.27470
A_46_P330065	AT2G45740	PEX11D	peroxin 11D	858	0	0.9	15.3656	10.5677	7.9599	5.09765	15.2148	10.4615	9.50897	9.95184			2.92628		Rep: Expressed protein - Arabidopsis thaliana (Mouse-ear cress), complete [TC85146]	TC85146		GO:0003674|GO:0005778|GO:0005779|GO:0007031|GO:0016559	TC85146
A_46_P285963	AT3G62650		unknown protein	240	2e-62	0.85	14.2981	12.6559	12.7651	16.0919	14.0155	13.451	14.3175	17.087			2.93311		Rep: At2g47485 - Arabidopsis thaliana (Mouse-ear cress), partial (62%) [TC106201]	TA25139_3708			TC106201	Bna.2756
A_46_P140389	AT4G39730		Lipase/lipooxygenase, PLAT/LH2 family protein	490	e-137	0.86	14.0045	15.1489	15.1386	13.6585	15.9264	16.004	16.6922	15.0844			2.93541		Rep: Dehydration stress-induced protein - Brassica napus (Rape), complete [TC81918]	TA22672_3708			TC81918
A_46_P239349	AT3G62650		unknown protein	317	9e-86	0.85	14.9287	13.3694	13.5727	16.647	14.7976	14.2412	15.1578	17.7028			3.00034		0168461 Brassica napus Late bud Brassica napus cDNA, mRNA sequence [EV165497]	EV165497	EV165497		TC86329	Bna.2756
A_46_P256544	AT2G17695		unknown	278	5e-74	0.85	14.478	11.3477	10.7817	10.1686	13.981	11.49	12.4095	13.085			3.09033	7.5499		DY023829				Bna.9580
A_46_P061026	AT5G10150		Domain of unknown function (DUF966)	533	e-150	0.83	7.81118	9.8895	9.67731	9.39692	6.70387	10.1226	11.3304	10.7203			3.14497		0092618 Brassica napus Cold acclimation - dark Brassica napus cDNA, mRNA sequence [EV195132]	EV195132	EV195132		TC107954	Bna.13328
A_46_P144449	AT4G16410		unknown protein	293	1e-78	0.87	15.5615	13.2418	12.4049	10.8235	15.3673	13.6533	14.084	13.1738			3.20238		0154206 Brassica napus Etiolated seedlings (Uni-ZAP) Brassica napus cDNA, mRNA sequence [EV172462]	EV172462	EV172462		TC72081	Bna.3441
A_46_P194389	AT4G27652		unknown protein	50.1	3e-05	0.8	11.3398	10.1837	10.286	12.1773	11.9919	11.2905	11.9807	14.0046			3.23716	3.54888		CD821616		GO:0003674|GO:0008150
A_46_P099049	NA						10.5246	11.9898	12.3866	13.3261	13.1912	12.89	14.0954	13.86			3.26894		BNARO1GH_T3_008_G12_22NOV2006_084 Brassica napus BNARO1GH Brassica napus cDNA 5', mRNA sequence [ES900260]	ES900260	ES900260		TC72316	Bna.21146
A_46_P356530	AT4G31290		ChaC-like family protein	531	e-150	0.91	9.33663	12.7062	11.0032	16.1934	10.1847	12.6653	12.7131	15.174			3.27134		Rep: Predicted protein - Arabidopsis thaliana (Mouse-ear cress), partial (51%) [TC99649]	TC99649		GO:0003674|GO:0005575|GO:0008150	TC99649
A_46_P192154	AT3G45730		unknown protein	58	1e-07	0.89	8.02584	6.15148	7.59161	7.98287	8.84487	6.69978	9.32674	10.4203			3.3291			CD818502
A_46_P006916	AT2G05310		unknown protein	385	e-106	0.88	16.1532	12.7423	11.2097	12.1755	15.5518	12.8738	12.9918	13.5195			3.43907		0145037 Brassica napus Etiolated seedlings (Uni-ZAP) Brassica napus cDNA, mRNA sequence [EV168062]	EV168062	EV168062		TC87903	Bna.1738
A_46_P274248	AT3G16770	RAP2.3, ATEBP, ERF72, EBP	ethylene-responsive element binding protein	133	2e-30	0.85	14.1079	12.5814	12.4799	14.2455	13.7806	12.7083	14.3177	15.3628			3.57459			EE469274				Bna.2546
A_46_P247394	AT1G26930		Galactose oxidase/kelch repeat superfamily protein	821	0	0.88	9.62864	10.4734	11.2801	13.2713	10.4692	11.9141	13.2176	14.4896			3.8303		Rep: F-box/Kelch-repeat protein At1g26930 - Arabidopsis thaliana (Mouse-ear cress), partial (61%) [TC80011]	DY005980			TC80011	Bna.9706
A_46_P181609	AT2G47400	CP12-1, CP12	CP12 domain-containing protein 1	385	e-106	0.87	15.8732	13.5946	12.5255	11.2698	15.7845	14.2264	14.4709	14.3563			3.85142		Rep: At2g47400/T8I13.24 - Arabidopsis thaliana (Mouse-ear cress), complete [TC83790]	TA35498_3708			TC83790
A_46_P141394	NA						12.6758	12.1189	11.8917	11.1413	13.361	12.5709	13.8654	13.3523			3.92787			TA22956_3708			TC74622	Bna.1990
A_46_P260563	AT5G59960		unknown protein	180	2e-44	0.92	7.58769	9.3862	9.14033	8.46794	10.2742	10.5076	11.1181	11.269			3.9389	6.96979	Rep: AT5g59960/mmn10_180 - Arabidopsis thaliana (Mouse-ear cress), partial (44%) [TC79233]	EE451889			TC79233
A_46_P362565	AT1G18270		ketose-bisphosphate aldolase class-II family protein	886	0	0.92	5.70673	5.70353	5.72081	6.76971	6.76569	6.40011	7.69997	8.35017			3.94264		Rep: Fructose-bisphosphate aldolase - Arabidopsis thaliana (Mouse-ear cress), partial (13%) [TC102253]	TC102253			TC102253
A_46_P341060	AT5G63970		Copine (Calcium-dependent phospholipid-binding protein) family	478	e-134	0.88	5.17523	3.19395	3.80039	3.89623	3.48598	4.10766	5.92349	6.63937			4.35628	6.69528	AAF01562.1 - Arabidopsis thaliana (Mouse-ear cress), partial (49%) [TC91913]	TC91913		GO:0005575|GO:0008150	TC91913
A_46_P357630	AT3G27660	OLEO4	oleosin 4	228	1e-58	0.87	6.0433	4.79356	4.48684	10.2823	5.56976	4.92977	6.69389	7.47741			4.61733		Rep: Napin precursor (1.7S seed storage protein) [Contains: Napin small chain; Napin large chain] - Brassica napus (Rape), partial (57%) [TC100134]	CX275872			TC100134	Bna.2431
A_46_P182574	AT1G30040	ATGA2OX2, GA2OX2	gibberellin 2-oxidase	361	6e-99	0.87	7.46189	10.3661	8.82843	6.1548	9.31576	12.3713	11.0554	11.0591			4.6816		Rep: Gibberellin 2-oxidase No1 - Lactuca sativa (Garden lettuce), partial (23%) [TC86638]	TA35819_3708			TC86638
A_46_P155314	AT5G43060		Granulin repeat cysteine protease family protein	668	0	0.91	14.5336	14.7165	15.3281	16.2144	15.7661	15.6191	17.5671	18.0296			4.72044		Rep: Senescence-associated cysteine protease - Brassica oleracea (Wild cabbage), partial (45%) [TC71539]	TA27322_3708			TC71539
A_46_P152589	AT4G12580		unknown protein	99.6	4e-20	0.88	10.1444	9.48186	9.96808	11.7623	10.8997	9.64488	12.2474	13.0521			4.85455		Rep: Nuclear pore complex protein Nup153 (Nucleoporin Nup153) (153 kDa nucleoporin). - Xenopus tropicalis, partial (4%) [TC80072]	TA26443_3708			TC80072
A_46_P364410	AT5G59750		DHBP synthase RibB-like alpha/beta domain;GTP cyclohydrolase II	517	e-146	0.9	14.1756	9.66924	8.52667	7.94888	13.1996	10.636	10.8545	11.6051			5.02066	12.6078	Rep: Chromosome chr6 scaffold_3, whole genome shotgun sequence - Vitis vinifera (Grape), partial (46%) [TC103010]	TC103010			TC103010
A_46_P180464	AT2G47400	CP12-1, CP12	CP12 domain-containing protein 1	385	e-106	0.87	16.2233	14.0165	12.8671	11.5479	16.7305	14.9855	15.2073	14.9563			5.06387		Rep: At2g47400/T8I13.24 - Arabidopsis thaliana (Mouse-ear cress), partial (98%) [TC84761]	TA35184_3708			TC84761
A_46_P317175	AT1G18570	MYB51, AtMYB51, BW51A, BW51B, HIG1	myb domain protein 51	141	1e-32	0.83	10.9187	10.2271	6.47777	6.56585	13.1217	11.2305	8.84331	10.0255			5.15346	11.0019	Rep: Chromosome 11 SCAF14528, whole genome shotgun sequence - Tetraodon nigroviridis (Green puffer), partial (6%) [TC74761]	TC74761			TC74761
A_46_P207519	AT5G57260	CYP71B10	cytochrome P450, family 71, subfamily B, polypeptide 10	440	e-122	0.85	3.2075	6.3728	5.45019	7.48246	4.03226	4.8749	7.83547	5.35741			5.22446			CD836257
A_46_P290638	AT2G02990	RNS1, ATRNS1	ribonuclease 1	694	0	0.87	10.3348	10.7397	11.4721	12.246	12.3091	13.7604	13.921	14.1783			5.46001		Rep: Ribonuclease 1 precursor - Arabidopsis thaliana (Mouse-ear cress), partial (90%) [TC69681]	EG020458			TC69681	Bna.11370
A_46_P083256	AT4G15550	IAGLU	indole-3-acetate beta-D-glucosyltransferase	418	e-116	0.82	8.59992	5.00354	3.94299	5.08688	7.6313	4.86642	6.53793	7.93394			6.04165		BNARO4GH_T3_005_D08_24NOV2006_058 Brassica napus BNARO4GH Brassica napus cDNA 5', mRNA sequence [ES902785]	ES902785	ES902785		TC63611	Bna.17892
A_46_P147139	AT4G14270		Protein containing PAM2 motif which mediates interaction with the PABC domain of polyadenyl binding proteins.	121	1e-26	0.85	11.2723	14.5117	14.7601	12.7208	14.3799	15.615	17.3556	17.2503			6.0439	23.0947	Rep: Nucleoid DNA-binding-like protein - Arabidopsis thaliana (Mouse-ear cress), partial (19%) [TC110946]	TA24674_3708			TC87284
A_46_P298530	NA						9.56892	5.73661	6.06192	10.507	8.58414	7.35797	8.71296	9.36395			6.2812			ES265051
A_46_P265958	AT1G21670		unknown	523	e-147	0.84	11.2313	10.0774	8.47322	8.23563	10.9673	10.2838	11.2311	8.964			6.76425		Rep: F8K7.9 - Arabidopsis thaliana (Mouse-ear cress), partial (51%) [TC90250]	EE458271			TC90250	Bna.2696
A_46_P362310	AT1G02340	HFR1, RSF1, FBI1, REP1	basic helix-loop-helix (bHLH) DNA-binding superfamily protein	196	4e-49	0.81	9.37077	4.46002	5.63724	9.39763	9.30867	6.08557	8.41859	11.0404			6.87496		Rep: Long hypocotyl in far-red 1 - Arabidopsis thaliana (Mouse-ear cress), partial (85%) [TC102134]	TC102134			TC102134
A_46_P369890	AT2G39210		Major facilitator superfamily protein	365	e-100	0.85	10.9641	10.9405	8.13945	12.8602	11.2008	11.2592	10.924	12.6148			6.89015		Rep: Chromosome chr13 scaffold_17, whole genome shotgun sequence - Vitis vinifera (Grape), partial (24%) [TC105215]	TC105215			TC105215
A_46_P291073	AT4G14270		Protein containing PAM2 motif which mediates interaction with the PABC domain of polyadenyl binding proteins.	121	1e-26	0.85	12.0566	14.942	15.0694	13.1235	14.8587	16.0766	17.9062	17.8218			7.14469	25.9605	0157356 Brassica napus Etiolated seedlings (Uni-ZAP) Brassica napus cDNA, mRNA sequence [EV173852]	EV173852	EV173852		TC66058	Bna.10125
A_46_P329345	AT1G76560	CP12-3	CP12 domain-containing protein 3	321	5e-87	0.9	10.7831	9.8707	9.43464	8.69137	11.1055	10.7335	12.2956	11.337			7.26501		Rep: Chloroplast protein 12 - Arnebia euchroma, partial (47%) [TC84637]	TC84637		GO:0003674|GO:0008150	TC84637
A_46_P179589	AT4G01070	GT72B1, UGT72B1	UDP-Glycosyltransferase superfamily protein	436	e-121	0.86	12.0708	8.68813	9.67605	13.1453	10.4011	9.00623	12.5434	14.2463			7.29731		Rep: Glucosyltransferase - Brassica napus (Rape), complete [TC70335]	TA34930_3708			TC70335
A_46_P008431	AT3G49120	ATPERX34, PERX34, PRXCB, ATPCB, PRX34	peroxidase CB	555	e-157	0.89	13.0179	10.0876	8.45149	8.22977	13.473	10.975	11.3314	11.7316			7.36089		Brassica napus peroxidase mRNA, complete cds [DQ078754]	DQ078754	DQ078754		TC74347	Bna.2084
A_46_P193174	AT1G09380		nodulin MtN21 /EamA-like transporter family protein	230	1e-59	0.92	2.81095	3.11531	2.93049	12.8832	3.57618	3.1171	5.85811	11.5439			7.60857			CD819999				Bna.1576
A_46_P050626	AT3G62410	CP12-2, CP12	CP12 domain-containing protein 2	258	7e-68	0.84	16.6072	11.0441	8.05995	5.69393	16.0128	11.057	11.0374	9.70703			7.87591		0194376 Brassica napus Apical meristem Brassica napus cDNA, mRNA sequence [EV096253]	EV096253	EV096253		TC90505	Bna.11201
A_46_P241609	AT3G21760	HYR1	UDP-Glycosyltransferase superfamily protein	664	0	0.81	11.4521	8.03018	6.46838	8.09796	10.8465	8.64624	9.4535	10.644			7.91792		Rep: AT3g21750/MSD21_6 - Arabidopsis thaliana (Mouse-ear cress), partial (62%) [TC87679]	DW998966			TC87679	Bna.8942
A_46_P142629	AT2G17710		unknown protein	529	e-149	0.91	9.45395	5.9941	5.0213	7.55357	8.86434	6.59972	8.02982	9.607			8.0474		Rep: Chromosome undetermined scaffold_533, whole genome shotgun sequence - Vitis vinifera (Grape), partial (36%) [TC65326]	TA23310_3708			TC65326
A_46_P359375	AT2G30250	WRKY25, ATWRKY25	WRKY DNA-binding protein 25	210	8e-54	0.91	9.91049	8.10297	7.05836	6.29256	11.739	9.44746	10.0973	11.8671			8.2186	47.6536	0157315 Brassica napus Etiolated seedlings (Uni-ZAP) Brassica napus cDNA, mRNA sequence [EV173832]	EV173832	EV173832		TC100914	Bna.26234
A_46_P018891	AT2G18550	HB-2, ATHB21, HB21	homeobox protein 21	285	4e-76	0.84	5.33507	5.27281	5.04189	5.3055	4.91522	6.11137	8.08939	8.78658			8.26779		0211468 Brassica napus Very early anther Brassica napus cDNA, mRNA sequence [EV145534]	EV145534	EV145534			Bna.4706
A_46_P344490	AT3G14650	CYP72A11	cytochrome P450, family 72, subfamily A, polypeptide 11	1320	0	0.86	13.784	11.5167	11.0446	11.0024	13.599	12.5147	14.1026	14.0379			8.3283		Rep: CYP72A10 (cytochrome P450, family 72, subfamily A, polypeptide 10); oxygen binding - Arabidopsis thaliana, partial (96%) [TC93826]	TC93826		GO:0004497|GO:0005739|GO:0005783|GO:0006118|GO:0009536|GO:0016023|GO:0019825	TC93826
A_46_P307925	NA						9.58086	6.89034	6.0719	3.60716	9.12245	6.58167	9.28555	6.56479			9.27696	7.76847		TC64680			TC64680
A_46_P287858	AT1G76560	CP12-3	CP12 domain-containing protein 3	321	5e-87	0.9	11.9902	10.4931	10.4118	9.00276	12.5464	11.921	13.6621	12.436			9.51571		Rep: Chloroplast protein 12 - Arnebia euchroma, partial (47%) [TC84637]	EE485801			TC84637	Bna.15776
A_46_P078536	AT3G28740	CYP81D1	Cytochrome P450 superfamily protein	884	0	0.82	14.2486	11.4779	9.92475	15.8784	13.6258	11.9106	13.2434	16.117			9.97699		55ACACPE_UP_028_G06_15DEC2004_036 Brassica napus AC Excell Brassica napus cDNA 5', mRNA sequence [EE412071]	EE412071	EE412071		TC99903	Bna.16922
A_46_P039911	AT3G28740	CYP81D1	Cytochrome P450 superfamily protein	206	2e-52	0.83	9.68206	7.38087	5.66705	12.3529	8.5471	7.74264	9.00928	12.0957			10.1417		0155894 Brassica napus Etiolated seedlings (pSPORT1) Brassica napus cDNA, mRNA sequence [EV182556]	EV182556	EV182556		TC88388	Bna.9013
A_46_P145119	AT1G47960	C/VIF1, ATC/VIF1	cell wall / vacuolar inhibitor of fructosidase 1	450	e-125	0.87	13.769	10.8736	10.9337	13.1374	13.9588	12.7209	14.282	16.3913			10.1839		Rep: C/VIF1 (CELL WALL / VACUOLAR INHIBITOR OF FRUCTOSIDASE 1); pectinesterase inhibitor - Arabidopsis thaliana, partial (77%) [TC68044]	TA24051_3708			TC68044
A_46_P316845	AT2G30250	WRKY25, ATWRKY25	WRKY DNA-binding protein 25	186	2e-46	0.85	7.7408	6.00027	3.60134	3.79911	9.6134	7.29819	6.95748	8.92057			10.2399		Rep: Probable WRKY transcription factor 25 - Arabidopsis thaliana (Mouse-ear cress), partial (38%) [TC74475]	TC74475			TC74475
A_46_P182394	AT1G80130		Tetratricopeptide repeat (TPR)-like superfamily protein	353	3e-96	0.85	13.1937	10.756	9.4397	7.63704	12.0978	10.949	12.8338	11.6823			10.5127		Rep: Chromosome chr11 scaffold_13, whole genome shotgun sequence - Vitis vinifera (Grape), partial (37%) [TC84720]	TA35766_3708			TC84720
A_46_P181699	AT5G15860	ATPCME, PCME	prenylcysteine methylesterase	109	4e-23	0.83	5.51705	3.44714	5.30182	10.0054	5.43463	5.62727	8.87269	11.1544			11.8834		Rep: Carboxylesterase-like protein - Arabidopsis thaliana (Mouse-ear cress), partial (18%) [TC87806]	TA35529_3708			TC87806
A_46_P131579	AT4G15910	ATDI21, DI21	drought-induced 21	178	6e-44	0.86	3.54852	3.35346	4.484	2.84497	3.75514	6.22863	8.1237	3.66254			12.4641		Rep: Di21 protein - Arabidopsis thaliana (Mouse-ear cress), partial (87%) [TC70871]	TA19560_3708			TC70871
A_46_P189869	AT4G35070		SBP (S-ribonuclease binding protein) family protein	182	4e-45	0.81	7.43738	12.001	6.97516	7.09605	5.94974	8.84361	10.7071	11.4842			13.2867	20.9394	Rep: Uncharacterized protein At4g35070.2 - Arabidopsis thaliana (Mouse-ear cress), partial (81%) [TC70167]	CD815306			TC70167
A_46_P275293	AT5G20150	ATSPX1, SPX1	SPX domain gene 1	396	e-109	0.85	13.0392	11.7081	11.9095	10.9859	12.806	15.0443	15.8277	12.7153			15.1188		Rep: Ids4-like protein - Arabidopsis thaliana (Mouse-ear cress), partial (91%) [TC90294]	EE470716			TC90294	Bna.13280
A_46_P220204	AT2G30900	TBL43	TRICHOME BIREFRINGENCE-LIKE 43	525	e-148	0.85	3.14562	9.64158	2.92335	8.33402	3.68854	7.79579	6.91997	3.17022			15.9625		Rep: Chromosome chr12 scaffold_18, whole genome shotgun sequence - Vitis vinifera (Grape), partial (50%) [TC110553]	CN736425		GO:0008150	TC110553
A_46_P001166	AT2G36950		Heavy metal transport/detoxification superfamily protein	270	2e-71	0.87	10.1812	10.8323	10.5406	12.06	10.8098	11.6503	14.6167	15.4481			16.8667		BN20.044K11F011127 BN20 Brassica napus cDNA clone BN20044K11, mRNA sequence [CD818199]	CD818199	CD818199		TC70820	Bna.315
A_46_P070131	AT1G52820		2-oxoglutarate (2OG) and Fe(II)-dependent oxygenase superfamily protein	1178	0	0.9	5.38334	5.95885	4.53627	8.77561	4.3725	5.98043	8.65526	10.8877			17.3756		0123031 Brassica napus Root library Brassica napus cDNA, mRNA sequence [EV117719]	EV117719	EV117719		TC70441	Bna.15196
A_46_P372045	NA						10.2121	5.66178	5.90601	7.13484	10.7952	8.27895	10.1327	11.0853			18.7228	15.4595		TC106058			TC106058
A_46_P266693	NA						2.73407	7.16524	5.59092	3.19308	2.73146	7.20504	9.86714	6.36373			19.3763			EE459010			TC98483	Bna.13506
A_46_P067171	AT5G64700		nodulin MtN21 /EamA-like transporter family protein	672	0	0.9	9.58884	7.75785	7.78076	9.05847	8.86237	9.15769	12.2718	12.7377			22.4877		BNSCS5CT_UP_173_B04_01JUN2007_030 Brassica napus BNSCS5CT Brassica napus cDNA 5', mRNA sequence [EV090335]	EV090335	EV090335		TC70279	Bna.14586
A_46_P174184	AT4G31670	UBP18	ubiquitin-specific protease 18	65.9	5e-10	0.97	8.02971	7.5465	4.52201	8.85308	9.6694	9.04844	9.06968	11.8163			23.3877			TA33245_3708
A_46_P154974	AT4G30270	MERI5B, MERI-5, XTH24, SEN4	xyloglucan endotransglucosylase/hydrolase 24	831	0	0.91	10.8316	10.4282	10.1242	9.77263	11.3007	12.1014	14.7125	16.036			24.0559		0143786 Brassica napus Etiolated seedlings (Uni-ZAP) Brassica napus cDNA, mRNA sequence [EV166976]	EV166976	EV166976		TC96905	Bna.2629
A_46_P275438	AT4G16563		Eukaryotic aspartyl protease family protein	135	5e-31	0.86	7.25854	8.16026	8.01853	10.6114	9.76499	9.54756	12.6563	14.2136			24.894			EE470868			TC103399	Bna.14967
A_46_P240084	AT3G09270	ATGSTU8, GSTU8	glutathione S-transferase TAU 8	373	e-102	0.83	8.10072	9.31613	4.22162	3.38454	9.29416	9.54015	8.86445	5.60115			24.9821		Rep: Chromosome chr8 scaffold_23, whole genome shotgun sequence - Vitis vinifera (Grape), partial (68%) [TC95868]	DV643297			TC95868
A_46_P145114	AT1G47960	C/VIF1, ATC/VIF1	cell wall / vacuolar inhibitor of fructosidase 1	444	e-124	0.87	13.1606	8.9882	7.82278	9.2986	13.6521	11.4988	12.6644	14.9422			28.6728	49.9926	Rep: C/VIF1 (CELL WALL / VACUOLAR INHIBITOR OF FRUCTOSIDASE 1); pectinesterase inhibitor - Arabidopsis thaliana, partial (73%) [TC69373]	TA24050_3708			TC69373
A_46_P119384	AT4G35680		Arabidopsis protein of unknown function (DUF241)	357	1e-97	0.86	3.9414	4.91273	3.67862	3.25583	3.77512	5.67914	8.9078	10.4829			37.5094	149.82	0207875 Brassica napus Very early anther Brassica napus cDNA, mRNA sequence [EV141944]	EV141944	EV141944			Bna.25344
A_46_P119219	AT3G52130		Bifunctional inhibitor/lipid-transfer protein/seed storage 2S albumin superfamily protein	335	3e-91	0.86	3.63603	17.8099	3.62929	3.47874	2.83953	13.0806	11.0227	2.75387			168.123		0081282 Brassica napus Bud library Brassica napus cDNA, mRNA sequence [EV157420]	EV157420	EV157420		TC91970	Bna.25311
A_46_P154594	AT5G24105	AGP41	arabinogalactan protein 41	353	4e-96	0.86	5.05403	2.74062	4.32782	17.4737	3.09839	2.72655	2.70426	3.10653				-21131.9		TA27093_3708			TC90404
A_46_P350655	AT3G07850		Pectin lyase-like superfamily protein	54	2e-06	0.92	5.90202	2.92412	2.75166	17.5619	4.10182	2.72724	2.72928	3.28729				-19818.8	Rep: Chromosome 3 SCAF14978, whole genome shotgun sequence - Tetraodon nigroviridis (Green puffer), partial (8%) [TC96934]	TC96934			TC96934
A_46_P307915	AT4G25900		Galactose mutarotase-like superfamily protein	458	e-128	0.85	4.01249	2.78133	2.76704	17.152	2.84927	2.84694	3.22114	3.35105				-14272.3	Rep: Possible apospory-associated like protein - Arabidopsis thaliana (Mouse-ear cress), partial (98%) [TC64669]	TC64669		GO:0004034|GO:0005575|GO:0005886|GO:0006012|GO:0009536|GO:0016020|GO:0016023	TC64669
A_46_P046161	AT3G30775	ERD5, PRODH, AT-POX, ATPOX, ATPDH, PRO1	Methylenetetrahydrofolate reductase family protein	50.1	4e-05	0.96	2.82254	2.78416	2.76121	16.8964	2.7926	2.80333	2.76537	3.2134				-13151.6	63JKCOT5_T3_037_A04_25JAN2005_032 63JKCOT5 Brassica napus cDNA 5', mRNA sequence [DY023076]	DY023076	DY023076		TC69944	Bna.10282
A_46_P215644	AT2G26450		Plant invertase/pectin methylesterase inhibitor superfamily	914	0	0.87	2.8016	2.7727	2.72821	16.7175	2.75642	4.30382	3.31495	3.40594				-10167	0107192 Brassica napus Damaged cotyledons Brassica napus cDNA, mRNA sequence [EV225266]	EV225266	EV225266		TC105584	Bna.296
A_46_P105369	AT5G04347		Plant self-incompatibility protein S1 family	50.1	3e-05	0.93	2.94837	3.33749	9.19419	16.2816	2.95528	2.91588	2.96138	3.28837				-8153.85	0166615 Brassica napus Late bud Brassica napus cDNA, mRNA sequence [EV164507]	EV164507	EV164507		TC102795	Bna.22447
A_46_P118344	AT3G20530		Protein kinase superfamily protein	1415	0	0.89	2.80681	2.79441	4.38937	16.2797	3.28339	2.94415	2.94179	3.32799				-7922.21	0163910 Brassica napus Late bud Brassica napus cDNA, mRNA sequence [EV163163]	EV163163	EV163163		TC94566	Bna.25132
A_46_P075036	AT5G27980		Seed maturation protein	230	2e-59	0.9	3.02319	3.01776	3.0458	16.0607	3.0272	2.97402	3.1836	3.12886				-7813.89	0169196 Brassica napus Flower Brassica napus cDNA, mRNA sequence [EV134070]	EV134070	EV134070		TC81197	Bna.16197
A_46_P252729	AT5G15110		Pectate lyase family protein	139	2e-32	0.86	3.37283	3.04479	2.99991	16.1054	3.59249	3.08508	3.06421	3.19368				-7705.95		DY018013				Bna.10450
A_46_P074681	NA						3.00261	2.93497	2.8728	15.7118	2.92725	2.90987	2.90842	2.86645				-7359.03	0168360 Brassica napus Late bud Brassica napus cDNA, mRNA sequence [EV165442]	EV165442	EV165442		TC88656	Bna.16124
A_46_P169289	AT2G19000		unknown protein	129	5e-29	0.86	3.38769	3.03194	2.98265	16.4978	3.13891	3.08853	3.0522	3.70407				-7100.47	0168709 Brassica napus Flower Brassica napus cDNA, mRNA sequence [EV133663]	EV133663	EV133663		TC78766	Bna.4774
A_46_P165429	NA						2.786	2.78	10.6729	16.7065	3.67262	2.77273	3.60394	3.93501				-6991.83		TA30609_3708			TC97052	Bna.1111
A_46_P075501	AT3G49540		unknown protein	248	9e-65	0.86	3.23608	2.98934	5.67585	15.6534	3.04573	3.03249	3.00772	2.92433				-6789.2	0167473 Brassica napus Late bud Brassica napus cDNA, mRNA sequence [EV164910]	EV164910	EV164910		TC98747	Bna.16296
A_46_P046416	AT2G03980		GDSL-like Lipase/Acylhydrolase superfamily protein	281	7e-75	0.86	3.41227	3.08456	2.97682	16.2805	3.2327	3.11297	3.08591	3.55335				-6780.24	63JKCOT5_T3_033_A02_25JAN2005_016 63JKCOT5 Brassica napus cDNA 5', mRNA sequence [DY022718]	DY022718	DY022718			Bna.10333
A_46_P301405	AT2G41905		unknown protein	291	2e-77	0.92	4.97917	2.96765	8.38085	16.5138	3.97827	3.04914	2.75764	3.79105				-6759.87	Rep: Chromosome chr8 scaffold_23, whole genome shotgun sequence - Vitis vinifera (Grape), partial (21%) [TC102120]	ES269418			TC102120	Bna.8150
A_46_P001096	AT2G26450		Plant invertase/pectin methylesterase inhibitor superfamily	914	0	0.87	3.81432	3.27437	3.08273	15.7421	3.44611	3.2757	3.22087	3.10323				-6377.8	0107192 Brassica napus Damaged cotyledons Brassica napus cDNA, mRNA sequence [EV225266]	EV225266	EV225266		TC105584	Bna.296
A_46_P299215	AT1G05580	ATCHX23, CHX23	cation/H+ exchanger 23	1622	0	0.88	3.47463	3.07187	2.78078	16.0059	2.92685	2.8073	3.52611	3.40795				-6199.36	Rep: F3F20.3 protein - Arabidopsis thaliana (Mouse-ear cress), partial (48%) [TC96350]	ES266210			TC96350	Bna.16046
A_46_P132489	AT1G14420	AT59	Pectate lyase family protein	188	7e-47	0.87	3.66453	3.25818	3.06878	16.1212	3.71692	3.25927	3.24067	3.52537				-6190.47	Rep: Pectinesterase-5 precursor - Arabidopsis thaliana (Mouse-ear cress), partial (41%) [TC78212]	TA20088_3708			TC78212
A_46_P301980	AT3G28840		Protein of unknown function (DUF1216)	63.9	4e-09	0.95	3.85668	2.89554	11.2533	17.5786	2.96197	3.7353	2.95114	5.00504				-6095.72		TA22486_3708			TC87759	Bna.16084
A_46_P075646	AT3G62710		Glycosyl hydrolase family protein	385	e-105	0.84	2.89108	2.88351	4.28742	15.6321	3.27356	2.88622	2.9361	3.06213				-6080.57	JKBNM5_T7_010_C04_30JUN2004_028 JKBNM5 Brassica napus cDNA 3', mRNA sequence [ES271635]	ES271635	ES271635		TC77172	Bna.16327
A_46_P365030	AT4G25780		CAP (Cysteine-rich secretory proteins, Antigen 5, and Pathogenesis-related 1 protein) superfamily protein	180	2e-44	0.86	2.86917	2.85427	2.88115	15.4258	2.91588	2.85919	2.8979	2.8587				-6068.51	69JKME5D_T3_011_D11_28MAR2005_089 69JKME5D Brassica napus cDNA 5', mRNA sequence [ES267079]	ES267079	ES267079		TC103275	Bna.9812
A_46_P302440	AT1G48590		Calcium-dependent lipid-binding (CaLB domain) family protein	418	e-115	0.85	3.11712	2.91502	5.05156	15.8523	3.29927	2.91087	3.56128	3.29711				-6018.29	0170032 Brassica napus Flower Brassica napus cDNA, mRNA sequence [EV134906]	EV134906	EV134906		TC75792	Bna.10273
A_46_P035111	AT1G79150		binding	131	1e-29	0.94	2.78678	2.99897	3.50535	15.6536	2.76902	2.82709	4.05573	3.11582				-5946.29	BNQA_UP_044_F12_01OCT2003_086 Brassica napus BNQA Brassica napus cDNA 5', mRNA sequence [EE551145]	EE551145	EE551145			Bna.8026
A_46_P300620	AT1G70540	EDA24	Plant invertase/pectin methylesterase inhibitor superfamily protein	343	1e-93	0.85	2.94343	2.96183	2.9633	15.5357	2.90524	2.94162	3.02941	3.03067				-5812.94		ES268322		GO:0008150|GO:0010197|GO:0046910
A_46_P302225	AT3G06260	GATL4	galacturonosyltransferase-like 4	414	e-115	0.88	3.30543	3.01222	2.941	15.7132	3.41611	3.03169	3.1043	3.2313				-5720.53		ES271122
A_46_P074541	AT1G23350		Plant invertase/pectin methylesterase inhibitor superfamily protein	238	9e-62	0.83	3.75192	3.33282	6.54001	15.9918	3.49074	3.30343	3.81992	3.51314				-5707.43	BNZB_UP_064_E05_14MAY2004_039 Brassica napus BNZB Brassica napus cDNA 5', mRNA sequence [EE560962]	EE560962	EE560962		TC90704	Bna.16096
A_46_P074181	AT2G26450		Plant invertase/pectin methylesterase inhibitor superfamily	406	e-112	0.85	2.95248	2.8927	3.01748	15.6181	3.02202	3.08145	2.92423	3.14049				-5703.34	JKBNM5_T7_011_E03_30JUN2004_023 JKBNM5 Brassica napus cDNA 3', mRNA sequence [ES271747]	ES271747	ES271747		TC75888	Bna.16023
A_46_P034361	AT1G20135		GDSL-like Lipase/Acylhydrolase family protein	525	e-148	0.84	2.83198	2.77806	6.1243	16.5753	2.79264	3.10761	3.39095	4.09865				-5699.65	63JKCOT5_T3_038_E05_25JAN2005_039 63JKCOT5 Brassica napus cDNA 5', mRNA sequence [DY023212]	DY023212	DY023212		TC68985	Bna.7873
A_46_P234394	AT1G13890	SNAP30, ATSNAP30	soluble N-ethylmaleimide-sensitive factor adaptor protein 30	815	0	0.88	2.76758	3.65855	3.55887	15.3279	2.74157	2.80702	2.7918	2.8987				-5515.37	Rep: Chromosome chr1 scaffold_5, whole genome shotgun sequence - Vitis vinifera (Grape), partial (66%) [TC71468]	CX195142			TC71468
A_46_P302685	AT5G28690		Protein of unknown function (DUF1685)	563	e-159	0.88	3.23912	2.98197	2.98148	15.5558	3.11955	3.03291	3.03187	3.16167				-5382.73	Rep: Chromosome undetermined scaffold_127, whole genome shotgun sequence - Vitis vinifera (Grape), partial (23%) [TC103373]	ES271856			TC103373	Bna.8531
A_46_P226189	NA						2.86338	2.8661	8.18718	16.0111	3.88904	3.0506	3.70363	3.62372				-5357.44		CX189270
A_46_P252554	AT4G18596		Pollen Ole e 1 allergen and extensin family protein	180	6e-45	0.89	3.90341	3.5719	2.85043	15.7162	4.60872	3.18852	2.82504	3.34557				-5295.77		DY017732				Bna.4786
A_46_P326965	AT3G01270		Pectate lyase family protein	615	e-175	0.89	3.24023	3.01394	3.39437	15.7053	3.0332	3.03729	3.02673	3.38922				-5099.24	Rep: Pectate lyase like protein - Arabidopsis thaliana (Mouse-ear cress), partial (52%) [TC82971]	TC82971			TC82971
A_46_P232884	AT1G76790		O-methyltransferase family protein	178	6e-44	0.89	2.8897	2.88416	3.05454	15.2029	2.93472	2.8866	2.93906	2.89095				-5084.79	0163967 Brassica napus Late bud Brassica napus cDNA, mRNA sequence [EV163193]	EV163193	EV163193		TC96765	Bna.16381
A_46_P255339	AT5G11940		Subtilase family protein	270	3e-71	0.85	2.98579	3.59126	3.32942	15.6897	3.06182	2.93318	3.7119	3.38082				-5073.86	Rep: Subtilisin-like protease-like protein - Arabidopsis thaliana (Mouse-ear cress), partial (14%) [TC110260]	DY022201			TC110260	Bna.10908
A_46_P329065	AT3G54800		Pleckstrin homology (PH) and lipid-binding START domains-containing protein	817	0	0.89	2.78393	3.23112	3.25542	15.1782	2.74729	2.7504	2.73865	2.88787				-5008.99	Rep: pleckstrin homology (PH) domain-containing protein / lipid-binding START domain-containing protein - Arabidopsis thaliana, partial (20%) [TC84451]	TC84451			TC84451
A_46_P337875	AT1G65240		Eukaryotic aspartyl protease family protein	1231	0	0.86	3.03719	3.56453	5.09852	15.5131	2.99446	2.97786	3.18311	3.26925				-4850.27	Rep: Chromosome chr4 scaffold_32, whole genome shotgun sequence - Vitis vinifera (Grape), partial (22%) [TC90120]	TC90120			TC90120
A_46_P037601	AT5G28690		Protein of unknown function (DUF1685)	291	7e-78	0.87	2.91252	2.78173	2.91989	15.1822	3.08977	2.84127	3.77692	2.95388				-4798.45	0162246 Brassica napus Flower Brassica napus cDNA, mRNA sequence [EV130133]	EV130133	EV130133			Bna.8531
A_46_P029826	AT1G48990		Oleosin family protein	315	4e-85	0.85	4.55657	2.78645	2.80851	14.9713	2.74662	2.72904	2.75396	2.77083				-4706.71	BN24DYSC_UP_066_G12_6FEB2008_084 BN24DYSC Brassica napus cDNA 5', mRNA sequence [FG576397]	FG576397	FG576397		TC90150	Bna.6938
A_46_P168084	AT4G25590	ADF7	actin depolymerizing factor 7	557	e-157	0.9	2.90599	2.84245	10.6389	15.4594	2.85121	2.89055	2.83329	3.29253				-4598.16	Rep: Actin-depolymerizing factor 7 - Arabidopsis thaliana (Mouse-ear cress), complete [TC83316]	TA31472_3708			TC83316	Bna.2370
A_46_P300260	AT1G23540	IGI1, AtPERK12	Protein kinase superfamily protein	1142	0	0.89	2.85711	2.92636	4.11161	15.5489	2.81399	3.14322	3.74861	3.39448				-4558.77	Rep: F5O8.10 protein - Arabidopsis thaliana (Mouse-ear cress), partial (42%) [TC108412]	ES267737			TC108412
A_46_P233409	AT5G01610		Protein of unknown function, DUF538	517	e-146	0.87	4.28175	3.22701	3.10442	15.6413	3.96097	2.90193	3.05419	3.51892				-4458.67	69JKME5D_T3_023_F05_30MAR2005_037 69JKME5D Brassica napus cDNA 5', mRNA sequence [ES268065]	ES268065	ES268065		TC74888	Bna.10357
A_46_P049421	AT3G27416		unknown protein	97.6	2e-19	0.83	2.9927	3.59859	2.93862	16.037	3.12318	3.80075	2.88095	3.92388				-4429.95	63JKCOT5_T3_031_D11_25JAN2005_089 63JKCOT5 Brassica napus cDNA 5', mRNA sequence [DY022575]	DY022575	DY022575			Bna.10950
A_46_P177214	AT3G18810		Protein kinase superfamily protein	1394	0	0.89	3.21518	6.45164	2.94913	15.3925	3.15095	3.1138	2.9699	3.35066				-4216.47	Rep: protein kinase family protein - Arabidopsis thaliana, partial (69%) [TC71447]	TA34193_3708			TC71447
A_46_P332945	AT1G05990	RHS1	EF hand calcium-binding protein family	281	6e-75	0.9	4.00396	3.39519	3.18812	15.3035	4.15667	3.41708	3.37502	3.2941				-4122.79	Rep: Calcium-binding protein - Lotus japonicus, partial (33%) [TC87045]	TC87045		GO:0005509|GO:0005575|GO:0009567	TC87045
A_46_P180979	AT1G11250	SYP125, ATSYP125	syntaxin of plants 125	1118	0	0.9	2.79882	3.49148	2.81727	14.9115	3.19282	2.79114	2.8245	2.90332				-4119.32	13JKBNM2_UP_004_G05_21NOV2003_035 Brassica napus 13JKBNM2 Brassica napus cDNA 5', mRNA sequence [CN728450]	CN728450	CN728450		TC92371	Bna.4815
A_46_P225974	NA						3.15986	2.95983	9.78822	15.2903	2.99834	2.97806	2.99818	3.33927				-3959.17	0168408 Brassica napus Late bud Brassica napus cDNA, mRNA sequence [EV165467]	EV165467	EV165467		TC88607	Bna.16140
A_46_P076066	AT3G56180		Protein of unknown function (DUF567)	678	0	0.88	3.65517	3.16782	3.22039	15.9185	3.35753	3.20201	3.15213	3.96892				-3955.36	44JK5DM_UP_044_B10_4JULY2006_078 Brassica napus 44JK5DM Brassica napus cDNA 5', mRNA sequence [ES985787]	ES985787	ES985787		TC75843	Bna.16413
A_46_P093016	AT2G13350		Calcium-dependent lipid-binding (CaLB domain) family protein	690	0	0.87	3.94854	3.30233	4.89637	16.3697	4.36524	3.34837	3.28404	4.46849				-3824.98	0168441 Brassica napus Flower Brassica napus cDNA, mRNA sequence [EV133566]	EV133566	EV133566		TC93590	Bna.19906
A_46_P300270	AT2G33420		Protein of unknown function (DUF810)	823	0	0.87	3.2146	3.39897	4.3489	15.1263	3.04712	3.03112	4.79306	3.23182				-3807.02		ES267750			TC101371	Bna.16161
A_46_P075631	AT4G21323		Subtilase family protein	720	0	0.86	4.17948	3.52454	7.70326	16.497	4.75839	3.45013	4.9236	4.64828				-3688.14	JKBNM5_T7_002_E06_30JUN2004_040 JKBNM5 Brassica napus cDNA 3', mRNA sequence [ES270963]	ES270963	ES270963		TC81322	Bna.16323
A_46_P327525	AT4G20260	PCAP1	plasma-membrane associated cation-binding protein 1	135	1e-30	0.88	4.69712	3.33358	5.09247	15.4299	5.18414	4.01633	4.7199	3.59632				-3649.86	Rep: Endomembrane-associated protein - Arabidopsis thaliana (Mouse-ear cress), partial (67%) [TC83373]	TA32607_3708			TC83373
A_46_P157339	AT5G19473		RPM1-interacting protein 4 (RIN4) family protein	325	4e-88	0.85	4.84619	3.23426	3.74883	15.9685	3.55985	3.2979	5.84057	4.14526				-3623.71		TA27966_3708
A_46_P152789	AT4G35010	BGAL11	beta-galactosidase 11	1826	0	0.9	3.24759	3.01318	8.01643	15.4569	3.26809	3.03607	3.01939	3.66345				-3549.53	Rep: Beta-galactosidase 11 precursor - Arabidopsis thaliana (Mouse-ear cress), partial (56%) [TC87785]	TA26505_3708			TC87785
A_46_P301455	NA						2.85398	2.85555	3.32847	14.8923	2.82669	2.83842	2.7893	3.0993				-3548.55		ES269456
A_46_P354515	AT1G19500		unknown protein	141	2e-32	0.85	2.96642	2.99618	2.93945	14.7271	2.93379	2.9502	2.91618	2.93821				-3538.47	Rep: F18O14.26 - Arabidopsis thaliana (Mouse-ear cress), partial (12%) [TC98730]	TC98730		GO:0003674|GO:0008150	TC98730
A_46_P148564	NA						2.98461	2.94712	12.5119	17.2943	2.95888	2.93963	2.97451	5.50781				-3532.57		TA25143_3708
A_46_P336095	AT1G14420	AT59	Pectate lyase family protein	686	0	0.87	3.82054	3.29079	3.07642	14.8473	3.37319	3.27637	3.20248	3.07865				-3489.23	Rep: Probable pectate lyase 3 precursor - Arabidopsis thaliana (Mouse-ear cress), partial (30%) [TC89077]	TA22263_3708			TC89077
A_46_P370565	NA						2.91322	2.87691	2.8246	14.5763	3.17572	2.83682	2.838	2.81981				-3459.74		TC105501			TC105501
A_46_P049826	AT2G19980		CAP (Cysteine-rich secretory proteins, Antigen 5, and Pathogenesis-related 1 protein) superfamily protein	325	4e-88	0.86	3.22299	6.15052	8.88993	14.5693	3.17056	2.83561	4.38126	2.82094				-3440.47	63JKCOT5_T3_038_H12_25JAN2005_082 63JKCOT5 Brassica napus cDNA 5', mRNA sequence [DY023253]	DY023253	DY023253			Bna.11034
A_46_P285543	AT5G19580		glyoxal oxidase-related protein	256	2e-67	0.84	5.78649	2.86747	8.16412	15.0451	4.48355	2.91482	2.87037	3.31718				-3392.09		EE482880				Bna.3320
A_46_P255614	AT1G79860	ATROPGEF12, ROPGEF12, MEE64	RHO guanyl-nucleotide exchange factor 12	1405	0	0.88	2.81128	2.89831	2.81801	14.7829	2.88295	2.84154	4.06889	3.06513				-3368.1	Rep: Chromosome chr9 scaffold_7, whole genome shotgun sequence - Vitis vinifera (Grape), partial (75%) [TC84998]	DY022751			TC84998
A_46_P372360	AT4G39240		Galactose oxidase/kelch repeat superfamily protein	87.7	3e-16	0.8	2.85696	3.33619	7.36798	14.7324	2.9062	2.9336	4.88819	3.04006				-3309.47		TC106165		GO:0003674|GO:0005575|GO:0008150	TC106165
A_46_P074851	AT5G50350		unknown protein	56	5e-07	0.96	2.84078	2.83724	7.41517	14.5047	2.88752	2.83832	2.87962	2.84433				-3236.74	13JKBNM2_UP_010_F08_08DEC2003_054 Brassica napus 13JKBNM2 Brassica napus cDNA 5', mRNA sequence [ES264038]	ES264038	ES264038		TC81288	Bna.16159
A_46_P136849	AT5G61720		Protein of unknown function (DUF1216)	174	1e-42	0.85	2.79618	3.80159	13.8341	17.2378	2.77778	2.81148	3.82497	5.60257				-3180.91	Rep: Histone-H4-like protein - Arabidopsis thaliana (Mouse-ear cress), partial (9%) [TC72917]	TA21674_3708			TC72917
A_46_P075706	NA						2.72752	2.73619	2.71733	14.476	2.71444	3.3991	2.75083	2.84104				-3180.23	JKBNM5_T7_005_B08_29JUN2004_062 JKBNM5 Brassica napus cDNA 3', mRNA sequence [ES271189]	ES271189	ES271189			Bna.16339
A_46_P302445	AT2G13350		Calcium-dependent lipid-binding (CaLB domain) family protein	977	0	0.85	2.90271	2.87434	3.58855	14.4741	2.91996	2.86844	2.88371	2.84995				-3156.48	Rep: T1G11.21 protein - Arabidopsis thaliana (Mouse-ear cress), partial (25%) [TC90010]	ES271511			TC90010
A_46_P092506	AT5G58050	SVL4	SHV3-like 4	1372	0	0.87	3.11905	2.91782	2.92808	14.483	3.00705	2.9374	2.98263	2.87275				-3126.21	BNQA_UP_014_A06_18SEP2003_048 Brassica napus BNQA Brassica napus cDNA 5', mRNA sequence [EE549310]	EE549310	EE549310		TC102445	Bna.19801
A_46_P034446	AT1G50950		Thioredoxin protein with domain of unknown function (DUF1692)	527	e-148	0.83	3.07821	3.48063	10.0132	15.1526	3.76204	2.98424	3.26202	3.54636				-3117.71	23-E023030-021-019-M05-frev ADIS-MPIZ 021 Brassica napus cDNA clone MPIZp1022M0519Q, mRNA sequence [CX194190]	CX194190	CX194190		TC64506	Bna.7891
A_46_P019421	AT1G11250	SYP125, ATSYP125	syntaxin of plants 125	862	0	0.9	2.96166	6.34179	3.04679	14.697	2.89632	4.0202	3.18573	3.12216				-3050.44	13JKBNM2_UP_004_G05_21NOV2003_035 Brassica napus 13JKBNM2 Brassica napus cDNA 5', mRNA sequence [CN728450]	CN728450	CN728450			Bna.4815
A_46_P297790	ATCG00920	RRN16S.1	chloroplast-encoded 16S ribosomal RNA	642	0	1	3.12565	2.94246	7.82096	14.6821	3.04383	2.99329	2.99621	3.10834				-3048.2		ES264000				Bna.2504
A_46_P049651	AT2G17180		C2H2-like zinc finger protein	89.7	4e-17	0.91	3.3697	3.18692	6.84894	14.5923	3.04269	3.15556	3.18852	3.05036				-2981.64	69JKME5D_T3_011_E06_28MAR2005_040 69JKME5D Brassica napus cDNA 5', mRNA sequence [ES267084]	ES267084	ES267084		TC84220	Bna.10997
A_46_P255839	AT2G03980		GDSL-like Lipase/Acylhydrolase superfamily protein	281	7e-75	0.86	3.24687	3.02224	6.21961	14.9968	3.00649	3.03667	5.15497	3.46163				-2967.77		DY023107				Bna.10271
A_46_P299150	AT2G33670	MLO5, ATMLO5	Seven transmembrane MLO family protein	387	e-106	0.92	3.72029	3.27892	8.64996	14.7675	3.48049	3.28537	3.96183	3.27143				-2888.38	Rep: MLO-like protein 9 - Arabidopsis thaliana (Mouse-ear cress), partial (37%) [TC94598]	ES266136			TC94598
A_46_P074791	AT5G46150		LEM3 (ligand-effect modulator 3) family protein / CDC50 family protein	264	1e-69	0.88	3.13594	3.11653	3.00786	14.6042	3.07776	3.05178	3.4941	3.10864				-2887.47	69JKME5D_T3_016_B11_27MAR2005_093 69JKME5D Brassica napus cDNA 5', mRNA sequence [ES267474]	ES267474	ES267474			Bna.16146
A_46_P074906	AT1G74210		PLC-like phosphodiesterases superfamily protein	1122	0	0.88	4.2348	4.60743	2.76793	15.358	2.79226	3.43416	2.92818	3.88493				-2842.7	69JKME5D_T3_022_H08_30MAR2005_050 69JKME5D Brassica napus cDNA 5', mRNA sequence [ES268004]	ES268004	ES268004		TC78105	Bna.16170
A_46_P169274	AT4G28280	LLG3	LORELEI-LIKE-GPI ANCHORED PROTEIN 3	492	e-138	0.88	3.35862	3.36854	5.23172	15.0057	3.39159	2.87169	3.05248	3.53603				-2835.97		TA31832_3708			TC79513
A_46_P059076	NA						3.68285	2.76904	12.8686	17.4446	4.70709	2.7528	2.7787	6.01996				-2748.83	65JKBNM0_T3_014_D05_17MAR2005_041 Brassica napus Normalized library CoT5 65JKBNM0 Brassica napus cDNA 5', mRNA sequence [EL587865]	EL587865	EL587865		TC94881	Bna.12929
A_46_P369910	AT3G20860	ATNEK5, NEK5	NIMA-related kinase 5	337	2e-91	0.91	4.50848	2.78746	2.77567	14.4614	3.03804	2.74076	2.74607	3.03914				-2744.29	Rep: Serine/threonine-protein kinase Nek6 - Arabidopsis thaliana (Mouse-ear cress), partial (43%) [TC105222]	TC105222		GO:0003674|GO:0008150|GO:0031225	TC105222
A_46_P047336	AT4G20260	PCAP1	plasma-membrane associated cation-binding protein 1	133	5e-30	0.88	3.58198	3.41013	6.75687	14.765	3.94461	3.51397	6.28493	3.34313				-2743.64	40JKME7D_UP_025_A11_24MAY2004_095 Brassica napus 40JKME7D Brassica napus cDNA 5', mRNA sequence [DY016782]	DY016782	DY016782		TC87423	Bna.10524
A_46_P299185	AT3G62710		Glycosyl hydrolase family protein	1102	0	0.87	2.7578	2.73184	2.81907	14.1807	2.88093	2.9626	3.97459	2.7682				-2725.87	40JKME7D_UP_010_C12_29MAR2004_092 Brassica napus 40JKME7D Brassica napus cDNA 5', mRNA sequence [DY012813]	DY012813	DY012813		TC71743	Bna.10353
A_46_P095186	AT5G47470		Nodulin MtN21 /EamA-like transporter family protein	121	6e-27	0.91	5.56849	2.7904	2.90948	14.3939	2.81865	2.77807	3.71926	2.98589				-2717.39	BNQA_UP_110_D03_09NOV2005_025 Brassica napus BNQA Brassica napus cDNA 5', mRNA sequence [EE554476]	EE554476	EE554476			Bna.20351
A_46_P354500	AT5G28690		Protein of unknown function (DUF1685)	188	4e-47	0.91	3.05905	2.95361	2.89037	14.4276	3.03403	2.94371	3.01423	3.05215				-2656.84		TC98727			TC98727
A_46_P301415	AT5G49050		unknown protein	301	6e-81	0.85	3.583	3.1237	10.544	16.8181	3.51714	3.19521	3.13479	5.45095				-2641.57		ES269424		GO:0003674|GO:0005575|GO:0006950|GO:0008150
A_46_P046511	AT3G62710		Glycosyl hydrolase family protein	1102	0	0.87	3.21501	3.00665	2.93051	14.2825	3.08121	3.01884	2.99861	2.92966				-2615.43	40JKME7D_UP_010_C12_29MAR2004_092 Brassica napus 40JKME7D Brassica napus cDNA 5', mRNA sequence [DY012813]	DY012813	DY012813		TC71743	Bna.10353
A_46_P001066	AT3G28840		Protein of unknown function (DUF1216)	91.7	2e-17	0.8	2.94103	3.75691	12.5705	17.2652	2.92834	3.11842	2.8547	5.91608				-2608.75	0082800 Brassica napus Bud library Brassica napus cDNA, mRNA sequence [EV158938]	EV158938	EV158938		TC67879	Bna.286
A_46_P142494	AT5G50345		Maternally expressed gene (MEG) family protein	58	1e-07	0.96	3.78134	3.19036	12.7025	17.272	3.36732	3.25619	3.19608	5.93091				-2594.28	Rep: Uncharacterized protein At2g16535.1 - Arabidopsis thaliana (Mouse-ear cress), partial (43%) [TC90589]	TA23271_3708			TC90589	Bna.16194
A_46_P141109	AT1G11770		FAD-binding Berberine family protein	194	1e-48	0.81	3.13062	6.10613	3.39136	17.5115	3.24567	4.26642	4.93923	6.18388				-2570.07	Rep: Isoform 2 of Q9SVG4 - Arabidopsis thaliana (Mouse-ear cress), partial (59%) [TC97661]	TA22889_3708			TC97661
A_46_P299665	AT5G24880		unknown protein	285	8e-76	0.84	3.60407	4.32829	4.85187	14.8832	3.84006	3.59046	3.92698	3.55576				-2569.86		ES266808			TC103092
A_46_P046821	AT2G24450	FLA3	FASCICLIN-like arabinogalactan protein 3 precursor	993	0	0.89	4.92472	6.01859	6.74799	16.9689	6.36766	5.78762	4.0364	5.66127				-2534.69	63JKCOT5_T3_004_D09_04JAN2005_073 63JKCOT5 Brassica napus cDNA 5', mRNA sequence [DY017539]	DY017539	DY017539		TC86429	Bna.10415
A_46_P302210	AT3G02850	SKOR	STELAR K+ outward rectifier	529	e-149	0.86	10.2045	2.97898	3.25318	14.1666	10.3082	3.65656	2.77177	2.86622				-2522.08		ES271090
A_46_P216014	AT3G23380	RIC5	ROP-interactive CRIB motif-containing protein 5	81.8	1e-14	0.94	2.89604	2.88154	2.84708	14.1359	2.88474	2.86244	2.85019	2.83624				-2520.71	0162264 Brassica napus Flower Brassica napus cDNA, mRNA sequence [EV130151]	EV130151	EV130151			Bna.25030
A_46_P136234	AT1G29140		Pollen Ole e 1 allergen and extensin family protein	626	e-178	0.89	5.95352	4.76491	8.58754	16.519	6.03692	5.41124	4.41633	5.23495				-2493.6	Rep: Ole e I (Main olive allergen)-like protein - Arabidopsis thaliana (Mouse-ear cress), partial (82%) [TC65213]	TA21457_3708			TC65213
A_46_P075506	AT3G62170	VGDH2	VANGUARD 1 homolog 2	236	6e-61	0.86	3.29953	3.91844	2.93214	14.7147	3.61762	3.04228	2.80636	3.44201				-2474.09	BNZDA_T7_010_H09_29MAY2003_033 Brassica napus - BNZDA Brassica napus cDNA 5', mRNA sequence [EE569573]	EE569573	EE569573		TC85273	Bna.16297
A_46_P034246	AT1G69940	ATPPME1, PPME1	Pectin lyase-like superfamily protein	1047	0	0.87	7.35129	5.51344	10.9131	18.0852	6.78216	5.48137	5.74727	6.81531				-2469.28	0166525 Brassica napus Late bud Brassica napus cDNA, mRNA sequence [EV164468]	EV164468	EV164468		TC74229	Bna.7850
A_46_P302250	AT1G55570	sks12	SKU5 similar 12	1209	0	0.88	3.88602	3.32154	4.45648	15.9159	4.33867	3.36709	3.33161	4.65112				-2460.55	Rep: T5A14.1 protein - Arabidopsis thaliana (Mouse-ear cress), partial (65%) [TC104771]	ES271148			TC104771	Bna.16335
A_46_P233634	AT3G01085		Protein kinase superfamily protein	182	4e-45	0.83	6.00381	4.01922	3.50239	14.0488	7.34337	3.5473	4.75736	2.80486				-2425.27	Rep: Cyclin-dependent kinase CDC2C - Arabidopsis thaliana (Mouse-ear cress), partial (53%) [TC85295]	CX194638			TC85295	Bna.16166
A_46_P075156	AT1G65240		Eukaryotic aspartyl protease family protein	1231	0	0.86	3.99736	3.39917	3.45075	14.4463	3.61945	3.41871	3.38325	3.21493				-2404.17	0166940 Brassica napus Flower Brassica napus cDNA, mRNA sequence [EV132897]	EV132897	EV132897		TC78949	Bna.16221
A_46_P211444	AT5G61720		Protein of unknown function (DUF1216)	141	1e-32	0.85	2.96611	2.84679	3.71229	14.1942	3.13292	2.84895	2.86956	2.96801				-2395.71		CD843185				Bna.759
A_46_P160059	AT2G19000		unknown protein	119	4e-26	0.86	2.79649	4.11053	2.72707	14.0582	2.84218	3.25147	2.73175	2.85019				-2365.68		TA28840_3708
A_46_P075836	AT4G21323		Subtilase family protein	720	0	0.86	3.66564	2.82232	5.55781	14.8154	3.36891	3.12452	3.42837	3.62746				-2332.9	0167387 Brassica napus Flower Brassica napus cDNA, mRNA sequence [EV133129]	EV133129	EV133129		TC81322	Bna.16366
A_46_P048231	AT1G75870		unknown protein	83.8	3e-15	0.86	5.04308	5.91831	10.8289	15.8729	5.38192	5.44179	7.53988	4.69934				-2309.8	63JKCOT5_T3_011_E11_24JAN2005_087 63JKCOT5 Brassica napus cDNA 5', mRNA sequence [DY018170]	DY018170	DY018170		TC72207	Bna.10710
A_46_P228179	AT3G07840		Pectin lyase-like superfamily protein	83.8	1e-15	0.84	2.82756	2.98233	9.57174	15.0382	2.77964	3.42611	2.76349	3.86526				-2308.87		CX190638
A_46_P074821	AT3G18810		Protein kinase superfamily protein	1267	0	0.91	3.46669	5.28153	3.07618	14.2547	3.44915	3.18714	3.13771	3.10756				-2267.97	0165279 Brassica napus Flower Brassica napus cDNA, mRNA sequence [EV132078]	EV132078	EV132078		TC81490	Bna.16153
A_46_P099534	AT2G02960		RING/FYVE/PHD zinc finger superfamily protein	240	2e-62	0.92	6.81225	3.08154	4.11836	14.1196	5.74116	3.37531	3.21917	2.98937				-2241.49	BNARO1GH_T3_018_F09_23NOV2006_069 Brassica napus BNARO1GH Brassica napus cDNA 5', mRNA sequence [ES901079]	ES901079	ES901079			Bna.21244
A_46_P215424	AT1G03550		Secretory carrier membrane protein (SCAMP) family protein	993	0	0.89	3.10694	5.88409	3.40324	14.7291	3.11014	3.44064	2.94692	3.64149				-2176.17	Rep: Chromosome chr12 scaffold_36, whole genome shotgun sequence - Vitis vinifera (Grape), partial (85%) [TC72614]	CN727816			TC72614
A_46_P162414	AT5G12180	CPK17	calcium-dependent protein kinase 17	825	0	0.9	3.52933	3.53965	3.19669	14.3546	3.68561	3.20706	3.18158	3.28202				-2153.65	Rep: Chromosome chr6 scaffold_25, whole genome shotgun sequence - Vitis vinifera (Grape), partial (87%) [TC65165]	TA29631_3708			TC65165
A_46_P297860	NA						2.93788	2.86149	2.82591	13.8643	2.86579	2.84116	2.84722	2.82805				-2100.12		ES264087
A_46_P300380	AT1G74210		PLC-like phosphodiesterases superfamily protein	1122	0	0.88	2.96452	4.55935	2.87204	14.9926	3.63759	2.94202	3.01632	3.96662				-2085.28	Rep: Chromosome chr17 scaffold_12, whole genome shotgun sequence - Vitis vinifera (Grape), partial (40%) [TC78105]	ES267894			TC78105	Bna.16170
A_46_P302490	AT5G50830		unknown protein	264	2e-69	0.82	4.41794	5.96208	2.98323	14.7538	2.98015	2.98268	3.02163	3.73794				-2070.64	BN18DYSC_UP_195_H04_4APR2008_018 BN18DYSC Brassica napus cDNA 5', mRNA sequence [FG569636]	FG569636	FG569636		TC78640	Bna.657
A_46_P381558	AT3G57690	AGP23, ATAGP23	arabinogalactan protein 23	297	4e-79	0.88	4.59701	3.83074	4.02388	16.2886	4.56243	2.85548	3.44053	5.27723				-2064.28	Rep: C2 domain-containing protein - Arabidopsis thaliana, partial (22%) [TC109659]	TC109659			TC109659
A_46_P310010	AT4G21895		DNA binding	71.9	2e-11	0.82	3.80635	4.51413	7.97847	14.1187	3.38309	2.97891	7.22842	3.11495				-2053.27	Rep: Chromosome chr19 scaffold_4, whole genome shotgun sequence - Vitis vinifera (Grape), partial (11%) [TC67637]	TC67637			TC67637
A_46_P210379	AT2G33670	MLO5, ATMLO5	Seven transmembrane MLO family protein	803	0	0.92	6.00806	5.75566	11.7785	16.8043	5.91164	6.06504	6.78763	5.80066				-2053.12	Rep: MLO-like protein 9 - Arabidopsis thaliana (Mouse-ear cress), partial (43%) [TC65502]	CD840865			TC65502
A_46_P180624	AT1G55570	sks12	SKU5 similar 12	101	3e-20	0.82	3.42191	3.11856	9.00105	15.1484	3.30696	3.13586	3.29818	4.15494				-2038.73		TA35225_3708			TC84786
A_46_P302395	AT4G32630		ArfGap/RecO-like zinc finger domain-containing protein	238	8e-62	0.83	3.68922	3.64669	3.05282	14.0397	3.49647	3.2196	3.26845	3.07225				-2002.28		ES271455
A_46_P174679	AT4G39610		Protein of unknown function, DUF617	751	0	0.88	4.38001	4.64773	3.9636	16.6519	5.14795	4.83713	4.33961	5.70368				-1975.73	Rep: Chromosome chr7 scaffold_20, whole genome shotgun sequence - Vitis vinifera (Grape), partial (61%) [TC97378]	TA33389_3708			TC97378
A_46_P151504	AT3G28790		Protein of unknown function (DUF1216)	77.8	2e-13	0.85	2.86068	2.78294	11.5825	16.7375	3.11377	3.33243	3.63674	5.8112				-1945.98	18-E022766-021-014-C06-frev ADIS-MPIZ 021 Brassica napus cDNA clone MPIZp1022C0614Q, mRNA sequence [CX194561]	CX194561	CX194561		TC81010	Bna.1777
A_46_P300920	AT2G48150	ATGPX4, GPX4	glutathione peroxidase 4	513	e-145	0.9	3.27939	2.98571	2.97382	14.2142	3.04781	3.04555	3.34143	3.29326				-1938.73		ES268656		GO:0004601|GO:0004602|GO:0005622|GO:0005737|GO:0005739|GO:0005783|GO:0005829|GO:0006979|GO:0006982|GO:0008379|GO:0009536|GO:0009793|GO:0016020|GO:0016023|GO:0047066		Bna.16223
A_46_P302160	AT5G12000		Protein kinase protein with adenine nucleotide alpha hydrolases-like domain	1239	0	0.88	3.02123	2.85777	2.82974	13.7611	2.93456	2.87858	2.91403	2.84528				-1931.92	Rep: protein kinase family protein - Arabidopsis thaliana, partial (34%) [TC85303]	ES270946			TC85303	Bna.16152
A_46_P298010	NA						5.87837	4.37761	10.0257	15.1815	5.1147	4.29533	4.3556	4.30159				-1884.41		ES264332
A_46_P046531	AT5G01610		Protein of unknown function, DUF538	517	e-146	0.87	3.55891	3.20452	3.09004	13.9989	3.30663	3.20402	3.15395	3.12471				-1876.97	69JKME5D_T3_023_F05_30MAR2005_037 69JKME5D Brassica napus cDNA 5', mRNA sequence [ES268065]	ES268065	ES268065		TC74888	Bna.10357
A_46_P176194	AT1G79150		binding	131	1e-29	0.94	2.74802	4.43124	2.80519	13.7667	2.73453	2.76718	2.7728	2.90152				-1865.23	BNQA_UP_044_F12_01OCT2003_086 Brassica napus BNQA Brassica napus cDNA 5', mRNA sequence [EE551145]	EE551145	EE551145			Bna.8026
A_46_P342860	AT2G33270	ACHT3	atypical CYS HIS rich thioredoxin 3	692	0	0.87	4.04255	3.41299	3.46031	14.0481	3.67763	3.44115	3.39354	3.22954				-1805.98	Rep: Thioredoxin-like 7, chloroplast precursor - Arabidopsis thaliana (Mouse-ear cress), partial (30%) [TC92895]	TC92895			TC92895
A_46_P075811	AT5G28680	ANX2	Malectin/receptor-like protein kinase family protein	434	e-121	0.87	2.90838	2.90213	7.19258	14.5315	2.94823	2.87239	2.83552	3.7371				-1776.03	JKBNM5_T7_011_F05_30JUN2004_037 JKBNM5 Brassica napus cDNA 3', mRNA sequence [ES271761]	ES271761	ES271761		TC64049	Bna.16361
A_46_P352860	AT3G17980		Calcium-dependent lipid-binding (CaLB domain) family protein	626	e-178	0.9	3.93374	3.87002	5.44408	16.4628	3.92331	3.83267	4.94087	5.66996				-1774.04	63JKCOT5_T3_021_D06_22JAN2005_042 63JKCOT5 Brassica napus cDNA 5', mRNA sequence [DY021685]	DY021685	DY021685		TC97943	Bna.10281
A_46_P229619	NA						4.73169	3.70967	3.06037	13.8381	3.27046	3.24513	3.17299	3.0596				-1756.52		CX191743
A_46_P153494	AT3G01085		Protein kinase superfamily protein	1538	0	0.88	6.32193	4.8458	4.94329	14.9916	7.39406	4.16199	5.10365	4.21482				-1754.46	63JKCOT5_T3_006_A10_04JAN2005_080 63JKCOT5 Brassica napus cDNA 5', mRNA sequence [DY017684]	DY017684	DY017684		TC70759	Bna.303
A_46_P075166	AT2G48150	ATGPX4, GPX4	glutathione peroxidase 4	642	0	0.9	3.90156	3.32184	6.65043	14.0686	2.88423	3.46468	5.33321	3.29352				-1752.36	44JK5DM_UP_023_F06_01JUL2006_038 Brassica napus 44JK5DM Brassica napus cDNA 5', mRNA sequence [ES984133]	ES984133	ES984133		TC102002	Bna.16223
A_46_P231509	AT3G49162		pseudogene of glycoside hydrolase family 28 protein	307	9e-83	0.88	3.83897	3.32632	6.03421	13.9299	3.54689	3.34326	3.31915	3.15707				-1749.62		CX193141
A_46_P104809	AT1G61860		Protein kinase superfamily protein	48.1	4e-05	0.88	4.02836	4.57181	6.02245	16.2737	3.61374	4.79128	4.98299	5.51932				-1727.36	9RDBNGA_UP_224_F04_05NOV2006_022 Brassica napus 9RDBNGA Brassica napus cDNA 5', mRNA sequence [ES962219]	ES962219	ES962219			Bna.22324
A_46_P170834	AT3G19310		PLC-like phosphodiesterases superfamily protein	1160	0	0.88	3.44963	2.92603	3.02502	14.1274	3.89041	2.95591	2.97586	3.37869				-1720.64	Rep: MAP3K protein kinase-like protein - Arabidopsis thaliana (Mouse-ear cress), partial (43%) [TC87841]	TA32301_3708			TC87841
A_46_P302575	AT3G54940		Papain family cysteine protease	591	e-168	0.87	2.85594	3.11495	8.84644	13.8294	2.80682	3.00878	2.78754	3.08247				-1718.45		ES271710		GO:0006508|GO:0008234		Bna.1119
A_46_P046156	AT3G17980		Calcium-dependent lipid-binding (CaLB domain) family protein	597	e-169	0.89	5.46372	5.72724	7.70871	17.78	4.66016	5.32935	7.30073	7.04626				-1702.83	63JKCOT5_T3_021_D06_22JAN2005_042 63JKCOT5 Brassica napus cDNA 5', mRNA sequence [DY021685]	DY021685	DY021685		TC109202	Bna.10281
A_46_P300175	AT5G12000		Protein kinase protein with adenine nucleotide alpha hydrolases-like domain	1239	0	0.88	3.24323	3.05111	2.95612	13.7748	3.7269	3.03311	2.96119	3.09842				-1636.45	Rep: protein kinase family protein - Arabidopsis thaliana, partial (34%) [TC85303]	ES267590			TC85303	Bna.16152
A_46_P229539	AT1G55570	sks12	SKU5 similar 12	101	3e-20	0.82	2.91621	4.20997	10.173	15.6577	2.96836	2.84625	2.84198	5.00572				-1609.03	Rep: T5A14.1 protein - Arabidopsis thaliana (Mouse-ear cress), partial (93%) [TC84786]	CX191639			TC84786
A_46_P147290	AT5G46150		LEM3 (ligand-effect modulator 3) family protein / CDC50 family protein	274	1e-72	0.89	5.62597	5.92665	6.33532	16.7019	5.33566	5.75894	5.87042	6.05036				-1608.57	69JKME5D_T3_016_B11_27MAR2005_093 69JKME5D Brassica napus cDNA 5', mRNA sequence [ES267474]	ES267474	ES267474		TC91884	Bna.16146
A_46_P297655	AT2G02720		Pectate lyase family protein	813	0	0.82	3.38107	2.94807	2.96252	16.5305	3.83826	3.26173	3.51898	5.8806				-1606.76	0165056 Brassica napus Late bud Brassica napus cDNA, mRNA sequence [EV163697]	EV163697	EV163697		TC98320	Bna.16372
A_46_P142819	AT5G07430		Pectin lyase-like superfamily protein	1205	0	0.89	8.32821	7.12233	8.41676	18.4055	7.81612	7.72578	7.63918	7.78708				-1572.07	Rep: Pectin methylesterase-like protein - Arabidopsis thaliana (Mouse-ear cress), partial (90%) [TC79000]	TA23368_3708			TC79000
A_46_P048631	AT5G50830		unknown protein	224	2e-57	0.83	2.98374	7.19025	6.91247	15.9996	2.85512	3.42124	6.89305	5.41422				-1536.49	63JKCOT5_T3_017_H01_22JAN2005_001 63JKCOT5 Brassica napus cDNA 5', mRNA sequence [DY021369]	DY021369	DY021369		TC105896	Bna.10791
A_46_P046096	AT2G31500	CPK24	calcium-dependent protein kinase 24	2018	0	0.89	2.8189	3.51037	5.05075	13.7436	3.07173	3.84538	3.55342	3.16369				-1530.64	63JKCOT5_T3_033_B02_25JAN2005_014 63JKCOT5 Brassica napus cDNA 5', mRNA sequence [DY022730]	DY022730	DY022730		TC100124	Bna.10269
A_46_P075556	AT5G15140		Galactose mutarotase-like superfamily protein	1001	0	0.87	4.64625	13.4295	5.57954	18.1335	3.75765	10.0946	7.58717	7.55742				-1526.61	26RDBNT_UP_057_A02_10NOV2005_016 Brassica napus 26RDBNT Brassica napus cDNA 5', mRNA sequence [EE514899]	EE514899	EE514899		TC89309	Bna.16307
A_46_P378253	AT4G13450		Adenine nucleotide alpha hydrolases-like superfamily protein	325	5e-88	0.86	2.73803	2.72848	2.78015	13.3025	2.73852	2.7439	2.76355	2.74125				-1510.92	Rep: Universal stress protein family protein - Brassica campestris (Field mustard), complete [TC108330]	TC108330		GO:0003674|GO:0005575	TC108330
A_46_P047421	AT1G68110		ENTH/ANTH/VHS superfamily protein	319	5e-86	0.84	2.99785	5.96612	2.94408	13.9823	4.69521	3.68207	3.00652	3.43168				-1499.82	63JKCOT5_T3_002_F02_04JAN2005_006 63JKCOT5 Brassica napus cDNA 5', mRNA sequence [DY017384]	DY017384	DY017384		TC73010	Bna.10543
A_46_P095181	AT3G01085		Protein kinase superfamily protein	111	5e-24	0.88	3.57842	3.23703	3.34509	13.6289	3.40605	3.22483	3.20323	3.09687				-1480.62	BNQA_UP_109_E11_09NOV2005_087 Brassica napus BNQA Brassica napus cDNA 5', mRNA sequence [EE554451]	EE554451	EE554451			Bna.20350
A_46_P229709	AT4G35010	BGAL11	beta-galactosidase 11	1826	0	0.9	3.57956	3.24778	9.26073	16.5805	4.21897	3.22868	3.19282	6.08065				-1448.01		TA26506_3708			TC87785	Bna.7878
A_46_P298790	NA						5.00639	3.54141	4.42804	14.0759	4.03673	3.72474	3.94774	3.57741				-1446.65		ES265470
A_46_P074257	AT2G02720		Pectate lyase family protein	813	0	0.82	2.77241	2.77658	2.93492	15.5704	4.18443	2.76354	3.30822	5.07552				-1443.05	0165817 Brassica napus Flower Brassica napus cDNA, mRNA sequence [EV132349]	EV132349	EV132349		TC71790	Bna.16038
A_46_P302565	AT4G21323		Subtilase family protein	398	e-110	0.86	3.37431	2.7509	4.03651	13.7593	3.02942	3.10908	4.70693	3.30341				-1404.58	0167387 Brassica napus Flower Brassica napus cDNA, mRNA sequence [EV133129]	EV133129	EV133129		TC107195	Bna.16366
A_46_P373125	AT3G56600		Protein kinase superfamily protein	535	e-151	0.87	2.82325	4.12419	5.83407	14.6875	4.68747	4.43094	4.22883	4.23838				-1397.97		TC106440			TC106440
A_46_P049861	AT4G39670		Glycolipid transfer protein (GLTP) family protein	496	e-139	0.86	3.59253	2.73981	2.92611	14.7083	3.87349	2.72688	4.44235	4.26867				-1388.77	63JKCOT5_T3_039_H06_26JAN2005_034 63JKCOT5 Brassica napus cDNA 5', mRNA sequence [DY023337]	DY023337	DY023337			Bna.11041
A_46_P179089	AT5G39400	ATPTEN1, PTEN1	Calcium/lipid-binding (CaLB) phosphatase	777	0	0.89	4.28399	3.04601	4.46	13.6288	3.51049	3.59895	4.16311	3.21094				-1368.02	Rep: Chromosome chr14 scaffold_21, whole genome shotgun sequence - Vitis vinifera (Grape), partial (48%) [TC65706]	TA34791_3708			TC65706
A_46_P297780	AT3G18810		Protein kinase superfamily protein	470	e-131	0.89	3.98581	3.39394	3.16466	14	3.60751	3.40971	3.37426	3.5954				-1355.47		ES263988
A_46_P299155	AT3G17980		Calcium-dependent lipid-binding (CaLB domain) family protein	626	e-178	0.9	6.1411	5.31365	6.03931	16.5287	5.84053	5.65188	6.01789	6.13916				-1341.44	63JKCOT5_T3_021_D06_22JAN2005_042 63JKCOT5 Brassica napus cDNA 5', mRNA sequence [DY021685]	DY021685	DY021685		TC97943	Bna.10281
A_46_P251804	AT1G67540		unknown protein	127	3e-28	0.84	7.66464	7.51234	5.01339	17.0574	8.38824	6.51501	5.3784	6.68491				-1325.7	Rep: Predicted protein - Physcomitrella patens subsp. patens, partial (4%) [TC89863]	DY016747			TC89863	Bna.10520
A_46_P358995	NA						6.83201	5.85169	5.66515	16.1385	6.69861	6.09982	6.03881	5.77834				-1314.39	Rep: Ultraviolet-B-repressible protein - Pisum sativum (Garden pea), partial (26%) [TC100736]	TA30600_3708			TC100736
A_46_P145064	AT3G62640		Protein of unknown function (DUF3511)	127	2e-28	0.91	2.80273	2.78724	3.60783	13.1558	2.7719	2.78601	2.74074	2.79563				-1314.34		TA24036_3708
A_46_P075326	NA						5.84732	5.61682	5.09535	13.0933	5.82851	6.19868	3.62387	2.76834				-1282.67	44JK5DM_UP_033_F11_01JUL2006_085 Brassica napus 44JK5DM Brassica napus cDNA 5', mRNA sequence [ES984938]	ES984938	ES984938		TC100861	Bna.16258
A_46_P045986	AT5G49180		Plant invertase/pectin methylesterase inhibitor superfamily	391	e-107	0.8	2.92158	2.91348	2.85429	13.1653	3.08385	2.88173	2.84237	2.85254				-1271.86	63JKCOT5_T3_024_G12_24JAN2005_084 63JKCOT5 Brassica napus cDNA 5', mRNA sequence [DY021987]	DY021987	DY021987		TC90994	Bna.10247
A_46_P157464	NA						5.38006	3.04388	12.5789	16.9925	5.53583	4.17034	5.33383	6.69706				-1256.68		TA28003_3708				Bna.16141
A_46_P165394	AT5G50030		Plant invertase/pectin methylesterase inhibitor superfamily protein	254	2e-66	0.8	6.03745	5.21523	5.17629	15.8548	5.97618	5.48089	5.5212	5.58942				-1230.79	Rep: AppB protein - Arabidopsis thaliana (Mouse-ear cress), partial (67%) [TC70038]	TA30600_3708			TC70038
A_46_P178214	AT5G19580		glyoxal oxidase-related protein	886	0	0.84	9.4605	5.51271	12.0663	17.6986	8.21041	4.05918	7.63032	7.483				-1189.08	Rep: AT5g19580/T20D1_100 - Arabidopsis thaliana (Mouse-ear cress), partial (46%) [TC105004]	TA34518_3708			TC105004
A_46_P171454	AT2G20430	RIC6	ROP-interactive CRIB motif-containing protein 6	105	9e-22	0.91	3.30318	3.37426	3.78568	13.6742	4.16938	3.40697	3.1683	3.4759				-1174.86	AAB80663.1 - Arabidopsis thaliana (Mouse-ear cress), partial (13%) [TC99683]	TA32487_3708			TC99683
A_46_P048616	AT5G18910		Protein kinase superfamily protein	1429	0	0.89	2.75658	2.73971	3.04866	13.3754	3.70926	2.78673	2.77825	3.18877				-1165.38	63JKCOT5_T3_017_E10_22JAN2005_072 63JKCOT5 Brassica napus cDNA 5', mRNA sequence [DY021344]	DY021344	DY021344		TC82321	Bna.10788
A_46_P095311	AT4G03620		myosin heavy chain-related	444	e-123	0.84	2.86454	2.85431	7.59652	13.5191	2.94054	2.84195	6.25517	3.33269				-1165.26	0136620 Brassica napus Root - drought Brassica napus cDNA, mRNA sequence [EV221512]	EV221512	EV221512		TC104299	Bna.20376
A_46_P224849	AT1G55570	sks12	SKU5 similar 12	101	3e-20	0.82	2.77747	3.30444	13.6832	17.3481	3.2454	2.79592	2.81869	7.16306				-1164.15	Rep: T5A14.1 protein - Arabidopsis thaliana (Mouse-ear cress), partial (93%) [TC84786]	CX188362			TC84786
A_46_P105494	AT5G25430		HCO3- transporter family	617	e-175	0.85	3.37831	3.06609	6.94811	13.8498	3.3798	3.07369	3.38179	3.66756				-1161.92	0170339 Brassica napus Flower Brassica napus cDNA, mRNA sequence [EV135213]	EV135213	EV135213		TC85720	Bna.22472
A_46_P035966	NA						4.17288	7.15604	6.41418	14.3711	3.62903	4.39866	6.33331	4.21558				-1140.57	63JKCOT5_T3_030_C05_25JAN2005_043 63JKCOT5 Brassica napus cDNA 5', mRNA sequence [DY022468]	DY022468	DY022468		TC64259	Bna.8200
A_46_P146699	AT5G58050	SVL4	SHV3-like 4	1114	0	0.86	6.46813	5.72171	7.64861	15.919	6.17866	6.07883	5.62748	5.7643				-1139.87	Rep: Glycerophosphodiesterase-like - Arabidopsis thaliana (Mouse-ear cress), partial (71%) [TC92050]	TA24528_3708			TC92050
A_46_P218789	NA						9.76206	6.76244	5.00024	14.639	8.17026	6.94235	6.08086	4.48988				-1135.48		TA32212_3708			TC86966
A_46_P233009	AT1G79150		binding	139	2e-32	0.93	3.85055	3.41617	3.64234	13.2423	3.45997	3.29222	3.46457	3.11497				-1118.52		CX194233				Bna.8026
A_46_P230994	AT5G50830		unknown protein	264	2e-69	0.82	6.03395	7.29114	4.62853	16.0155	5.67227	5.01123	3.93399	5.89609				-1112.38	Rep: Transcriptional regulator, LysR family - Burkholderia multivorans ATCC 17616, partial (11%) [TC78640]	CX192735			TC78640	Bna.657
A_46_P075741	AT1G58122	CPuORF45	conserved peptide upstream open reading frame45	991	0	0.87	3.65234	3.22171	3.19616	13.6888	3.35342	3.19816	3.12336	3.57044				-1111.53	0165821 Brassica napus Flower Brassica napus cDNA, mRNA sequence [EV132353]	EV132353	EV132353		TC73846	Bna.16346
A_46_P149249	AT5G50030		Plant invertase/pectin methylesterase inhibitor superfamily protein	254	2e-66	0.8	2.76758	2.75655	4.96684	12.877	2.78497	2.77747	2.80542	2.77059				-1102.4		TA25374_3708			TC94794
A_46_P299180	NA						2.9512	2.92771	2.87194	12.9728	3.00783	2.89678	2.87066	2.87326				-1097.16		ES266171
A_46_P338505	AT5G02180		Transmembrane amino acid transporter family protein	694	0	0.87	12.6894	9.41757	3.37948	13.352	10.044	7.94031	4.33472	3.26193				-1090	Rep: amino acid transporter family protein - Arabidopsis thaliana, partial (43%) [TC90499]	TC90499		GO:0016020|GO:0016023	TC90499
A_46_P371380	NA						3.24703	3.04457	11.5512	13.3632	2.94059	3.08269	3.00509	3.2977				-1071.56	0174091 Brassica napus Flower Brassica napus cDNA, mRNA sequence [EV137287]	EV137287	EV137287		TC105818	Bna.25247
A_46_P074561	AT1G13970		Protein of unknown function (DUF1336)	1033	0	0.9	2.83733	3.86566	3.64591	13.5756	2.7891	3.96438	2.77086	3.5346				-1053.54	69JKME5D_T3_006_D02_27MAR2005_010 69JKME5D Brassica napus cDNA 5', mRNA sequence [ES266684]	ES266684	ES266684		TC93207	Bna.16100
A_46_P013066	AT5G19580		glyoxal oxidase-related protein	410	e-114	0.89	8.55756	5.03711	11.062	16.9037	7.26956	3.86995	6.73117	6.86912				-1048.84	63JKCOT5_T3_013_B04_22JAN2005_030 63JKCOT5 Brassica napus cDNA 5', mRNA sequence [DY018307]	DY018307	DY018307		TC97011	Bna.3320
A_46_P342790	AT5G10090	TPR13	Tetratricopeptide repeat (TPR)-like superfamily protein	511	e-144	0.86	3.15942	3.07963	2.98681	13.0351	3.67819	3.05712	3.14255	3.00248				-1047.42	Rep: 4D11_10 - Brassica rapa subsp. pekinensis (Chinese cabbage), partial (34%) [TC92867]	TC92867			TC92867
A_46_P224534	NA						2.72401	2.72367	3.1197	12.7335	2.72239	2.71586	2.73224	2.72233				-1031.97		CX188116
A_46_P171869	AT2G40116		Phosphoinositide-specific phospholipase C family protein	1873	0	0.89	3.92663	3.25626	6.33213	13.5304	3.567	3.35134	5.14913	3.54462				-1013.96	JKBNM5_T7_002_A02_30JUN2004_016 JKBNM5 Brassica napus cDNA 3', mRNA sequence [ES270917]	ES270917	ES270917		TC104304	Bna.10704
A_46_P049596	AT3G19310		PLC-like phosphodiesterases superfamily protein	1160	0	0.88	7.59226	6.11107	5.70874	16.4433	6.88179	6.12428	6.18406	6.49817				-985.793	44JK5DM_UP_032_F02_01JUL2006_006 Brassica napus 44JK5DM Brassica napus cDNA 5', mRNA sequence [ES984840]	ES984840	ES984840		TC74235	Bna.10985
A_46_P047471	AT1G58122	CPuORF45	conserved peptide upstream open reading frame45	823	0	0.91	2.89341	3.02072	5.03424	15.0522	3.59469	2.83071	5.12254	5.19151				-929.738	63JKCOT5_T3_011_G03_24JAN2005_019 63JKCOT5 Brassica napus cDNA 5', mRNA sequence [DY018185]	DY018185	DY018185		TC99166	Bna.10553
A_46_P356285	AT2G33270	ACHT3	atypical CYS HIS rich thioredoxin 3	133	2e-30	0.89	3.4894	3.17834	3.01845	13.2192	3.33656	3.17912	3.15068	3.38394				-913.517	Rep: Thioredoxin-like 7, chloroplast precursor - Arabidopsis thaliana (Mouse-ear cress), partial (14%) [TC99540]	TC99540			TC99540
A_46_P167469	AT4G14315		unknown protein	147	1e-34	0.87	2.8517	2.84253	2.86718	13.4205	2.89699	2.84472	2.88138	3.61063				-897.543		TA31288_3708			TC101798
A_46_P299985	AT3G54240		alpha/beta-Hydrolases superfamily protein	585	e-166	0.9	4.19576	3.72466	3.82642	14.0933	5.21112	3.98018	3.95855	4.28857				-894.379		ES267303		GO:0005739
A_46_P298645	AT3G14040		Pectin lyase-like superfamily protein	111	8e-24	0.91	3.00277	2.96079	2.89492	12.6667	2.95859	2.93278	2.88158	2.8958				-873.66		ES265298
A_46_P361755	AT5G12350		Regulator of chromosome condensation (RCC1) family with FYVE zinc finger domain	190	1e-47	0.81	4.41549	3.92057	4.92881	13.4237	3.6193	4.03231	4.74926	3.7461				-818.944	Rep: Ran GTPase binding / chromatin binding / zinc ion binding - Arabidopsis thaliana, partial (12%) [TC101900]	TC101900			TC101900
A_46_P332295	AT5G39420	cdc2cAt	CDC2C	1185	0	0.9	4.72586	4.07932	3.74718	12.7091	3.4629	3.40043	3.66412	3.09307				-784.695	Rep: Cyclin-dependent protein kinase-like protein - Arabidopsis thaliana (Mouse-ear cress), partial (24%) [TC86599]	TC86599			TC86599
A_46_P300160	AT4G17690		Peroxidase superfamily protein	484	e-135	0.85	2.83162	3.02365	3.85891	12.423	2.78334	4.07961	4.69179	2.8096				-783.304	Rep: Peroxidase 65 precursor - Arabidopsis thaliana (Mouse-ear cress), partial (45%) [TC94501]	ES267550			TC94501	Bna.16095
A_46_P316925	AT4G00350		MATE efflux family protein	973	0	0.91	5.18439	5.84587	5.99422	16.0815	7.79686	6.93599	5.64739	6.49337				-769.713	Rep: MATE efflux family protein - Arabidopsis thaliana, partial (47%) [TC74534]	TC74534			TC74534
A_46_P075141	AT3G56190	ALPHA-SNAP2, ASNAP	alpha-soluble NSF attachment protein2	1124	0	0.91	5.174	4.53175	4.30793	14.1747	4.59248	3.59035	5.17167	4.59298				-766.274	69JKME5D_T3_030_D04_28MAR2005_026 69JKME5D Brassica napus cDNA 5', mRNA sequence [ES268619]	ES268619	ES268619		TC95114	Bna.16218
A_46_P298505	NA						2.81908	3.50252	10.2562	15.0106	2.85494	3.84734	2.75599	5.44073				-759.99		ES265015
A_46_P003076	AT2G47040	VGD1	Plant invertase/pectin methylesterase inhibitor superfamily	961	0	0.88	6.7444	6.22384	14.1509	18.6469	7.4934	6.27814	6.98047	9.08231				-757.247	63JKCOT5_T3_025_F06_24JAN2005_038 63JKCOT5 Brassica napus cDNA 5', mRNA sequence [DY022061]	DY022061	DY022061			Bna.801
A_46_P048481	AT2G46300		Late embryogenesis abundant (LEA) hydroxyproline-rich glycoprotein family	737	0	0.89	9.65729	7.46624	8.13814	15.6823	8.43622	7.28927	7.15054	6.12199				-754.982	63JKCOT5_T3_015_E12_22JAN2005_088 63JKCOT5 Brassica napus cDNA 5', mRNA sequence [DY021161]	DY021161	DY021161		TC96600	Bna.10760
A_46_P048381	AT5G14890		NHL domain-containing protein	200	2e-50	0.87	7.00083	3.93179	6.07881	15.3655	5.24512	2.74633	7.18324	5.81956				-747.487	63JKCOT5_T3_013_F11_22JAN2005_085 63JKCOT5 Brassica napus cDNA 5', mRNA sequence [DY018359]	DY018359	DY018359		TC82703	Bna.10740
A_46_P046171	NA						9.12654	7.95629	8.02034	17.3001	8.74052	7.681	8.21722	7.76379				-742.512	40JKME7D_UP_005_A01_25MAR2004_015 Brassica napus 40JKME7D Brassica napus cDNA 5', mRNA sequence [DY012318]	DY012318	DY012318		TC76977	Bna.10284
A_46_P299805	NA						2.92246	2.83212	2.83295	12.34	2.98714	3.04851	2.84315	2.83438				-726.924		ES266996
A_46_P215354	AT3G61230		GATA type zinc finger transcription factor family protein	333	2e-90	0.86	4.72938	7.3637	7.81771	14.0544	4.26244	5.00163	5.37442	4.55646				-723.047	Rep: LIM domain protein - Arabidopsis thaliana (Mouse-ear cress), partial (46%) [TC99471]	CN727703		GO:0005575|GO:0008150	TC99471	Bna.8520
A_46_P074361	AT3G45280	SYP72, ATSYP72	syntaxin of plants 72	841	0	0.88	3.64429	2.72534	9.51491	13.6913	3.0806	3.33965	7.15776	4.20068				-719.409	BNQA_UP_082_A11_01JUN2005_095 Brassica napus BNQA Brassica napus cDNA 5', mRNA sequence [EE552935]	EE552935	EE552935		TC107823	Bna.16059
A_46_P301300	NA						3.16953	2.96313	2.92757	12.44	3.08542	2.97998	3.07783	2.96779				-710.266		ES269254				Bna.16258
A_46_P049771	AT4G27790		Calcium-binding EF hand family protein	1027	0	0.9	3.41248	3.20373	5.07949	14.9031	4.29417	3.05933	3.76806	5.4855				-683.881	63JKCOT5_T3_038_A04_25JAN2005_032 63JKCOT5 Brassica napus cDNA 5', mRNA sequence [DY023165]	DY023165	DY023165		TC93397	Bna.11023
A_46_P314515	AT5G13990	ATEXO70C2, EXO70C2	exocyst subunit exo70 family protein C2	642	0	0.88	5.9004	5.98885	10.6253	14.4931	5.63187	5.41513	4.48455	5.09793				-673.344	Rep: Chromosome chr1 scaffold_180, whole genome shotgun sequence - Vitis vinifera (Grape), partial (29%) [TC72318]	TC72318			TC72318
A_46_P361375	AT5G02430		Transducin/WD40 repeat-like superfamily protein	75.8	3e-13	0.81	8.31414	7.79566	7.76391	13.8977	7.76747	6.72784	7.10006	4.50376				-672.742	0165384 Brassica napus Flower Brassica napus cDNA, mRNA sequence [EV132131]	EV132131	EV132131		TC101751	Bna.25103
A_46_P157044	AT3G62180		Plant invertase/pectin methylesterase inhibitor superfamily protein	434	e-121	0.89	2.93555	2.91931	3.04034	12.3001	3.50017	2.88753	2.85845	2.91768				-667.405		TA27879_3708
A_46_P134849	AT5G54095		unknown protein	182	8e-45	0.87	7.77682	9.95293	10.4628	17.92	8.23412	8.66406	10.5081	8.53909				-666.71	Rep: 5'-nucleotidase - Rhizobium loti (Mesorhizobium loti), partial (5%) [TC71001]	TA21062_3708			TC71001
A_46_P295793	AT1G07540	TRFL2	TRF-like 2	741	0	0.89	7.24524	5.80673	9.95036	13.5923	5.69157	5.82548	4.08101	4.22597				-659.988		EL591285
A_46_P075931	NA						4.26085	3.30717	3.16503	12.7665	4.13045	4.26303	3.11127	3.40614				-657.296	BNQA_UP_039_A01_01OCT2003_015 Brassica napus BNQA Brassica napus cDNA 5', mRNA sequence [EE550809]	EE550809	EE550809		TC84622	Bna.16386
A_46_P233734	AT2G24625		Defensin-like (DEFL) family protein	63.9	8e-10	0.8	3.28809	3.35307	4.91486	12.2933	5.25119	3.56468	5.23329	2.93819				-654.911		CX194723
A_46_P152179	AT1G58122	CPuORF45	conserved peptide upstream open reading frame45	196	3e-49	0.9	5.95134	4.8995	5.36793	13.9823	5.74106	5.33605	5.93663	4.64632				-646.281		TA26310_3708
A_46_P074816	AT5G12000		Protein kinase protein with adenine nucleotide alpha hydrolases-like domain	1239	0	0.88	3.50299	2.91843	2.99993	12.9297	4.95525	4.91763	2.81349	3.66463				-615.271	0163908 Brassica napus Late bud Brassica napus cDNA, mRNA sequence [EV163161]	EV163161	EV163161		TC85303	Bna.16152
A_46_P105594	NA						2.88872	2.92423	4.46451	12.105	4.02988	2.98996	3.14841	2.84743				-612.072	0178087 Brassica napus Leaf - drought Brassica napus cDNA, mRNA sequence [EV208837]	EV208837	EV208837		TC100450	Bna.22492
A_46_P171614	AT5G03210		unknown protein	95.6	4e-19	0.82	3.7593	3.26838	5.90307	12.3113	3.49302	3.30362	3.59355	3.13739				-577.601	BNSCS5CT_UP_119_C03_30MAY2007_027 Brassica napus BNSCS5CT Brassica napus cDNA 5', mRNA sequence [EV086232]	EV086232	EV086232		TC99000	Bna.7071
A_46_P361065	AT3G16350		Homeodomain-like superfamily protein	254	2e-66	0.85	4.42001	2.74201	2.71	12.0063	3.81205	2.72967	2.70838	2.86062				-566.41	Rep: Myb-related transcription activator (MybSt1) isolog - Arabidopsis thaliana (Mouse-ear cress), partial (18%) [TC101618]	TC101618		GO:0005739	TC101618
A_46_P383313	AT4G02650		ENTH/ANTH/VHS superfamily protein	454	e-126	0.87	3.28562	2.98931	2.98774	12.8405	3.37439	3.0541	3.01061	3.71487				-558.598	Rep: Chromosome chr12 scaffold_57, whole genome shotgun sequence - Vitis vinifera (Grape), partial (79%) [TC110340]	TC110340			TC110340
A_46_P302475	AT1G61860		Protein kinase superfamily protein	658	0	0.91	7.42767	7.20827	9.13952	16.6107	7.69239	7.3713	8.15682	7.50068				-552.561		ES271573
A_46_P227949	AT1G67810	SUFE2	sulfur E2	408	e-113	0.88	12.7866	8.53105	4.7106	16.9074	13.7724	8.72021	6.77302	7.82432				-542.347	Rep: Chromosome chr17 scaffold_12, whole genome shotgun sequence - Vitis vinifera (Grape), partial (18%) [TC89094]	CX190458			TC89094	Bna.7775
A_46_P074326	AT1G18990		Protein of unknown function, DUF593	513	e-144	0.88	6.2318	5.34946	4.47697	13.2492	5.8934	5.41272	5.04383	4.16705				-542.017	69JKME5D_T3_003_F03_27MAR2005_021 69JKME5D Brassica napus cDNA 5', mRNA sequence [ES266460]	ES266460	ES266460		TC92798	Bna.16052
A_46_P146789	AT4G33970		Leucine-rich repeat (LRR) family protein	995	0	0.86	2.78872	2.79065	2.80937	12.0128	3.85662	2.77989	2.81646	2.9357				-540.107		TA24555_3708			TC77978
A_46_P364820	AT1G33770		Protein kinase superfamily protein	698	0	0.88	7.61443	6.29457	8.8385	12.4767	5.0518	5.54946	6.64061	3.40113				-539.55	Rep: Chromosome undetermined scaffold_77, whole genome shotgun sequence - Vitis vinifera (Grape), partial (36%) [TC103175]	TC103175		GO:0005575|GO:0016301	TC103175
A_46_P048201	AT2G40116		Phosphoinositide-specific phospholipase C family protein	1873	0	0.89	5.38889	4.17138	7.20083	14.3712	5.8754	4.9175	6.30457	5.35114				-519.186	JKBNM5_T7_002_A02_30JUN2004_016 JKBNM5 Brassica napus cDNA 3', mRNA sequence [ES270917]	ES270917	ES270917		TC104304	Bna.10704
A_46_P326235	AT5G56160		Sec14p-like phosphatidylinositol transfer family protein	226	3e-58	0.86	6.22266	3.27894	8.40582	13.3475	4.56321	4.11183	6.31474	4.33403				-516.792	Rep: transporter - Arabidopsis thaliana, partial (19%) [TC82424]	TC82424			TC82424
A_46_P075946	AT1G79910		Regulator of Vps4 activity in the MVB pathway protein	575	e-163	0.87	3.73652	4.14029	5.15101	14.5272	3.66536	3.36977	5.53924	5.53483				-509.295	13JKBNM2_UP_017_D10_12DEC2003_074 Brassica napus 13JKBNM2 Brassica napus cDNA 5', mRNA sequence [ES264647]	ES264647	ES264647		TC81408	Bna.16389
A_46_P209234	AT1G03545		Potential natural antisense gene, locus overlaps with AT1G03550	111	1e-23	0.94	2.75965	3.79274	2.76151	11.8315	4.47446	3.46828	2.76994	2.84497				-507.258		CD837785
A_46_P008886	AT3G19090		RNA-binding protein	1009	0	0.88	2.85665	4.6068	13.2408	16.2863	2.82823	3.10393	7.41201	7.30827				-504.26	Brassica napus RNA-binding protein homolog (RBP1) mRNA, complete cds [AF094825]	AF094825	AF094825		TC63435	Bna.2216
A_46_P258144	AT4G02380	SAG21, AtLEA5	senescence-associated gene 21	194	2e-48	0.91	6.62446	5.79536	3.77432	16.6818	7.50007	5.07159	6.71564	7.70412				-504.148	Rep: Uncharacterized protein At4g02380.2 - Arabidopsis thaliana (Mouse-ear cress), partial (87%) [TC69201]	DY025150			TC69201	Bna.10298
A_46_P300605	AT2G28180	ATCHX8, CHX8, CHX08	Cation/hydrogen exchanger family protein	186	1e-46	0.88	2.80975	2.80794	2.8325	12.2826	2.84775	2.80615	2.84795	3.31473				-500.708		ES268287
A_46_P043826	AT4G25780		CAP (Cysteine-rich secretory proteins, Antigen 5, and Pathogenesis-related 1 protein) superfamily protein	412	e-114	0.86	9.93252	7.10187	6.81883	17.6037	8.81123	7.64647	7.73251	8.63911				-499.599	69JKME5D_T3_011_D11_28MAR2005_089 69JKME5D Brassica napus cDNA 5', mRNA sequence [ES267079]	ES267079	ES267079		TC76437	Bna.9812
A_46_P215834	NA						3.04159	2.97167	5.02955	11.8744	3.03201	2.95227	2.92028	2.91696				-497.134		CN728324
A_46_P182774	AT3G42640	AHA8, HA8	H(+)-ATPase 8	3368	0	0.89	3.66106	3.93791	3.52698	13.5687	4.12466	4.68803	3.97111	4.64274				-486.383		TA35879_3708			TC78795
A_46_P223679	AT3G01260		Galactose mutarotase-like superfamily protein	218	5e-56	0.87	2.87148	4.49792	2.88223	11.8944	2.85217	3.58139	3.33864	2.97931				-482.729		CX187510				Bna.8141
A_46_P132584	AT3G28790		Protein of unknown function (DUF1216)	69.9	5e-11	0.84	3.28837	3.02654	8.39391	11.9911	3.40848	3.03376	2.96562	3.09814				-475.399	11-E022826-021-016-F03-frev ADIS-MPIZ 021 Brassica napus cDNA clone MPIZp1022F0316Q, mRNA sequence [CX195297]	CX195297	CX195297		TC77882	Bna.3317
A_46_P307805	AT2G47040	VGD1	Plant invertase/pectin methylesterase inhibitor superfamily	571	e-162	0.88	3.86833	3.20024	5.08709	11.8783	4.43204	3.42951	3.52719	2.99345				-472.736		TC64455			TC64455
A_46_P048366	AT3G52460		hydroxyproline-rich glycoprotein family protein	268	2e-70	0.86	4.29237	6.21424	6.67964	15.8612	4.81081	4.12653	4.72494	6.97795				-472.203	63JKCOT5_T3_031_B06_25JAN2005_046 63JKCOT5 Brassica napus cDNA 5', mRNA sequence [DY022547]	DY022547	DY022547		TC94628	Bna.10737
A_46_P215364	AT4G17690		Peroxidase superfamily protein	291	6e-78	0.81	2.73903	2.79587	2.76609	11.5763	3.32756	2.73797	3.00334	2.73682				-458.078		CN727733		GO:0004601
A_46_P374300	AT1G10770		Plant invertase/pectin methylesterase inhibitor superfamily protein	252	1e-65	0.83	3.37761	2.83659	2.79016	13.2736	2.92944	2.78121	2.78239	4.44339				-455.14		TC106869			TC106869
A_46_P250804	AT1G73860		P-loop containing nucleoside triphosphate hydrolases superfamily protein	718	0	0.88	3.12604	2.98664	8.13464	13.8264	3.91528	2.98614	5.74903	5.01323				-449.809		DY012806
A_46_P035161	AT1G03050		ENTH/ANTH/VHS superfamily protein	620	e-176	0.9	3.40544	4.21692	4.60641	15.9536	5.20158	3.7562	5.58569	7.14163				-449.42	20-E023491-021-021-H06-frev ADIS-MPIZ 021 Brassica napus cDNA clone MPIZp1022H0621Q, mRNA sequence [CX194416]	CX194416	CX194416		TC86273	Bna.8036
A_46_P216004	AT3G07840		Pectin lyase-like superfamily protein	500	e-140	0.85	3.18898	2.96202	13.7218	17.9961	3.00596	2.99697	2.989	9.19402				-446.378	Brassica napus polygalacturonase mRNA, complete cds [L19879]	L19879	L19879		TC77765	Bna.3323
A_46_P223709	AT4G28000		P-loop containing nucleoside triphosphate hydrolases superfamily protein	890	0	0.88	2.73595	3.1625	2.77945	11.956	4.06075	4.41449	2.7586	3.15972				-444.589		CX187527
A_46_P032716	AT4G18395		unknown protein	281	4e-75	0.85	3.40318	3.79017	4.17385	15.8439	4.09838	4.51783	4.4091	7.05337				-442.821	RFO2.140N23F011226 RFO2 Brassica napus cDNA clone RFO2140N23, mRNA sequence [CD844918]	CD844918	CD844918		TC96515	Bna.7532
A_46_P161194	AT2G16592		Bifunctional inhibitor/lipid-transfer protein/seed storage 2S albumin superfamily protein	67.9	2e-10	0.86	2.98125	2.87522	2.84943	11.6355	2.90226	2.86583	2.88518	2.84702				-442.183	0164273 Brassica napus Late bud Brassica napus cDNA, mRNA sequence [EV163348]	EV163348	EV163348			Bna.10466
A_46_P321440	AT5G54780		Ypt/Rab-GAP domain of gyp1p superfamily protein	722	0	0.9	5.22613	6.1261	6.25841	13.2775	4.72762	6.44464	4.49522	4.49668				-439.85	Rep: Similarity to GTPase activating protein - Arabidopsis thaliana (Mouse-ear cress), partial (33%) [TC78632]	TC78632			TC78632
A_46_P153534	AT3G62180		Plant invertase/pectin methylesterase inhibitor superfamily protein	563	e-159	0.85	4.68497	4.81278	8.58003	12.2266	4.61727	2.87221	5.39434	3.4546				-437.15		TA26760_3708				Bna.300
A_46_P302190	AT2G33320		Calcium-dependent lipid-binding (CaLB domain) family protein	182	2e-45	0.83	4.64805	5.66761	6.52391	14.1394	5.9502	4.65256	4.05514	5.37006				-436.347		ES271045
A_46_P360005	AT5G13150	ATEXO70C1, EXO70C1	exocyst subunit exo70 family protein C1	567	e-160	0.88	6.40421	8.33915	8.83813	14.4468	6.28433	4.41322	5.5221	5.68652				-433.625	Rep: Chromosome chr1 scaffold_180, whole genome shotgun sequence - Vitis vinifera (Grape), partial (37%) [TC101186]	TC101186		GO:0000145|GO:0005515|GO:0006904	TC101186
A_46_P037556	AT1G78460		SOUL heme-binding family protein	192	5e-48	0.82	3.03144	2.98169	5.09849	16.9465	3.0033	2.95535	4.34806	8.18664				-433.484	BNZDA_T7_017_B12_30MAY2003_047 Brassica napus - BNZDA Brassica napus cDNA 5', mRNA sequence [EE569873]	EE569873	EE569873		TC66725	Bna.8521
A_46_P121799	NA						3.96171	3.36605	3.1288	12.2566	3.59722	3.40495	3.74283	3.50136				-432.113	0167474 Brassica napus Late bud Brassica napus cDNA, mRNA sequence [EV164911]	EV164911	EV164911		TC87791	Bna.25835
A_46_P302140	AT1G61860		Protein kinase superfamily protein	113	2e-24	0.84	3.38461	2.9102	3.9635	11.9158	3.72843	4.60798	3.49037	3.22015				-414.614		ES270921
A_46_P299265	AT1G22840	CYTC-1, ATCYTC-A	CYTOCHROME C-1	519	e-146	0.94	3.92851	3.30906	3.67945	12.146	4.05923	3.39553	4.36004	3.48913				-403.619		ES266282
A_46_P132984	AT2G27510	ATFD3, FD3	ferredoxin 3	224	3e-57	0.83	5.70735	4.99427	5.20099	17.9018	5.62527	5.54951	3.87768	9.28387				-392.866	Rep: Anther-specific protein BCP1 - Brassica campestris (Field mustard), partial (97%) [TC97113]	TA20398_3708			TC97113	Bna.2429
A_46_P366660	AT4G15200	AFH3, FH3	formin 3	48.1	6e-05	0.86	3.18909	2.97214	6.47723	12.0852	3.12992	2.9964	2.98142	3.46903				-392.394	Rep: Formin-like protein 3 precursor - Arabidopsis thaliana (Mouse-ear cress), partial (3%) [TC103921]	TC103921			TC103921
A_46_P149189	AT4G25900		Galactose mutarotase-like superfamily protein	686	0	0.84	8.69295	8.09536	7.70179	16.5007	10.3173	8.45694	7.85878	7.9155				-384.051	Rep: Possible apospory-associated like protein - Arabidopsis thaliana (Mouse-ear cress), partial (22%) [TC104815]	TA25355_3708			TC104815
A_46_P298115	AT4G38190	ATCSLD4, CSLD4	cellulose synthase like D4	724	0	0.9	9.90133	6.7205	9.51611	14.8838	9.18101	6.95602	5.75866	6.30456				-382.471		ES264470		GO:0016020|GO:0016023
A_46_P299485	AT3G53075		D-galactoside/L-rhamnose binding SUEL lectin protein	50.1	4e-05	0.84	2.95932	2.93971	9.2613	12.3986	2.9597	2.92462	2.97195	3.84856				-374.817		ES266561
A_46_P215679	AT3G07840		Pectin lyase-like superfamily protein	500	e-140	0.85	3.2852	3.08371	14.2383	18.1913	3.05298	3.12987	3.07918	9.64515				-373.808	Brassica napus polygalacturonase mRNA, complete cds [L19879]	L19879	L19879		TC77765	Bna.3323
A_46_P329845	AT1G14260		RING/FYVE/PHD zinc finger superfamily protein	172	5e-42	0.86	7.30775	9.25203	6.56324	13.5141	7.32006	8.76883	5.77933	4.97004				-373.259		TC84996		GO:0004842|GO:0005515|GO:0008270	TC84996
A_46_P010021	AT1G15415		The protein encoded by this gene was identified as a part of pollen proteome by mass spec analysis. It has weak homology to LEA (late embryo abundant) proteins. Encodes protein phosphatase 2A (PP2A) B'gamma subunit.Targeted to nucleus and cytosol	123	2e-27	0.93	5.73137	6.84584	11.0792	17.4478	6.11327	6.442	7.08824	8.92289				-368.336	13JKBNM2_UP_002_D12_21NOV2003_090 Brassica napus 13JKBNM2 Brassica napus cDNA 5', mRNA sequence [CN728235]	CN728235	CN728235			Bna.2508
A_46_P333375	AT2G02820	MYB88	myb domain protein 88	167	2e-40	0.95	5.8215	5.85022	3.77171	11.9218	3.81342	5.61305	4.22872	3.4168				-363.307	0171115 Brassica napus Leaf - drought Brassica napus cDNA, mRNA sequence [EV204013]	EV204013	EV204013		TC87329	Bna.26626
A_46_P231224	AT1G75180		Erythronate-4-phosphate dehydrogenase family protein	103	4e-21	0.91	2.83007	3.01673	8.36492	11.7488	3.66379	2.91186	3.44384	3.26971				-356.82	Rep: ORF149 - Koi herpesvirus, partial (15%) [TC64795]	TA20127_3708			TC64795
A_46_P075196	AT4G21326	ATSBT3.12, SBT3.12	subtilase 3.12	389	e-106	0.83	4.44192	2.93917	2.76769	12.7596	4.76273	2.88409	3.46627	4.2902				-354.443	69JKME5D_T3_032_G03_01APR2005_019 69JKME5D Brassica napus cDNA 5', mRNA sequence [ES268819]	ES268819	ES268819		TC89227	Bna.16231
A_46_P178344	AT2G24320		alpha/beta-Hydrolases superfamily protein	525	e-148	0.85	6.04335	5.93781	7.97985	14.5481	5.97856	6.58168	5.63536	6.08835				-352.073	Rep: Chromosome undetermined scaffold_314, whole genome shotgun sequence - Vitis vinifera (Grape), partial (75%) [TC81103]	TA34560_3708			TC81103
A_46_P170629	NA						3.20189	3.04051	2.94709	16.5306	3.11238	3.0185	2.95059	8.07714				-350.547		TA32246_3708			TC88841
A_46_P298290	AT1G67810	SUFE2	sulfur E2	438	e-122	0.88	12.9334	8.28093	4.54568	16.5335	13.8096	8.62321	6.72611	8.0934				-347.32		ES264736				Bna.7775
A_46_P298130	AT4G31020		alpha/beta-Hydrolases superfamily protein	666	0	0.89	6.21943	8.28734	6.15806	13.2432	6.11755	8.07695	6.46561	4.82292				-342.567		ES264481				Bna.16385
A_46_P095356	NA						4.157	5.80811	6.25581	14.2741	4.61698	5.70364	6.6255	5.85756				-341.683	BNQA_UP_122_B10_09NOV2005_078 Brassica napus BNQA Brassica napus cDNA 5', mRNA sequence [EE554839]	EE554839	EE554839			Bna.20385
A_46_P226379	AT4G02900		ERD (early-responsive to dehydration stress) family protein	928	0	0.89	5.52919	5.58134	4.26704	12.0967	4.35606	5.20611	3.69283	3.68706				-340.071		CX189407
A_46_P300520	AT2G41930		Protein kinase superfamily protein	54	2e-06	0.79	3.30281	7.03016	8.39783	11.5739	3.8552	3.78694	2.84125	3.16559				-339.744		ES268130
A_46_P215724	NA						3.82613	4.16024	3.05427	11.5691	3.48861	3.59509	3.16481	3.16459				-338.855		CN728155
A_46_P298855	AT1G16380	ATCHX1, CHX1	Cation/hydrogen exchanger family protein	170	5e-42	0.83	3.02899	2.90011	3.16136	12.063	3.17971	2.9526	2.97505	3.65927				-338.676		ES265579
A_46_P356230	AT1G06700		Protein kinase superfamily protein	236	3e-61	0.87	11.5986	6.19906	4.75997	11.4502	9.21158	6.13154	5.04572	3.05363				-337.003		TC99514			TC99514
A_46_P302555	AT3G52080	chx28	cation/hydrogen exchanger 28	585	e-166	0.87	4.56233	4.24913	4.61796	12.9014	4.56985	3.37458	3.45221	4.52647				-331.983		ES271687
A_46_P150789	NA						4.35104	5.15444	12.8454	14.4593	5.11065	5.93745	6.18128	6.12205				-323.423		TA25872_3708			TC92684
A_46_P246114	AT5G62490	ATHVA22B, HVA22B	HVA22 homologue B	351	9e-96	0.84	5.01116	4.27729	5.5146	12.0713	4.44798	4.19918	4.32021	3.75277				-319.258	Rep: HVA22-like protein b - Arabidopsis thaliana (Mouse-ear cress), partial (98%) [TC82697]	DY003331			TC82697	Bna.3753
A_46_P095041	AT1G69280		unknown protein	170	1e-41	0.83	7.13528	5.11322	5.16835	13.951	7.16574	5.28419	5.1317	5.65911				-313.41	BNQA_UP_102_D04_03JUN2005_026 Brassica napus BNQA Brassica napus cDNA 5', mRNA sequence [EE554142]	EE554142	EE554142			Bna.20321
A_46_P299640	AT2G17660		RPM1-interacting protein 4 (RIN4) family protein	258	5e-68	0.9	6.79581	6.01401	5.62221	14.6608	7.30334	5.96848	7.63686	6.37372				-312.359		ES266761		GO:0003674|GO:0005575|GO:0010167		Bna.10427
A_46_P035761	AT2G19330	PIRL6	plant intracellular ras group-related LRR 6	1116	0	0.89	4.48454	3.10023	11.3605	14.8098	3.51391	3.90124	4.71154	6.54555				-307.463	72-E022737-021-013-O17-frev ADIS-MPIZ 021 Brassica napus cDNA clone MPIZp1022O1713Q, mRNA sequence [CX189733]	CX189733	CX189733		TC75992	Bna.8159
A_46_P215649	AT5G40645		RPM1-interacting protein 4 (RIN4) family protein	327	9e-89	0.92	6.91606	5.76506	4.95969	11.8806	2.74848	3.72983	3.96564	3.61638				-307.449		CN728087		GO:0003674|GO:0005575|GO:0010167
A_46_P075216	AT3G29060		EXS (ERD1/XPR1/SYG1) family protein	327	1e-88	0.86	4.56293	4.42958	3.38239	11.8215	4.08766	4.04372	3.55794	3.5607				-306.727	JKBNM5_T7_010_H04_30JUN2004_018 JKBNM5 Brassica napus cDNA 3', mRNA sequence [ES271691]	ES271691	ES271691		TC65097	Bna.16235
A_46_P178774	AT3G62640		Protein of unknown function (DUF3511)	65.9	4e-10	0.83	3.57353	3.11405	3.01961	11.3271	3.2906	3.1899	3.12701	3.07835				-304.165	Rep: Acyltransferase family protein - Vibrio vulnificus (strain YJ016), partial (3%) [TC101347]	TA34688_3708			TC101347
A_46_P255249	AT2G39420		alpha/beta-Hydrolases superfamily protein	505	e-142	0.87	8.58246	6.08805	4.66868	11.7224	8.03305	4.6852	4.38541	3.48077				-302.669		DY022077		GO:0003824|GO:0005575|GO:0016787
A_46_P019366	AT2G46860	AtPPa3, PPa3	pyrophosphorylase 3	890	0	0.92	7.82121	5.81607	11.6758	17.8821	7.7137	6.9465	6.24942	9.6611				-298.38	0121031 Brassica napus Root library Brassica napus cDNA, mRNA sequence [EV115719]	EV115719	EV115719		TC70720	Bna.4802
A_46_P332905	AT1G58122	CPuORF45	conserved peptide upstream open reading frame45	238	6e-62	0.86	6.80038	6.12777	6.81006	14.9291	6.97492	6.51213	7.1886	6.7194				-296.058	63JKCOT5_T3_011_G03_24JAN2005_019 63JKCOT5 Brassica napus cDNA 5', mRNA sequence [DY018185]	DY018185	DY018185		TC87025	Bna.10553
A_46_P302690	AT5G14870	CNGC18, ATCNGC18	cyclic nucleotide-gated channel 18	868	0	0.91	4.3654	3.95279	8.96043	12.6599	4.41636	4.05368	5.20804	4.46033				-293.974		ES271861
A_46_P198434	AT1G16290		unknown	809	0	0.88	6.42034	8.87431	9.56053	14.5067	5.70559	7.17783	7.51644	6.3402				-287.325		CD825968
A_46_P299655	AT3G52460		hydroxyproline-rich glycoprotein family protein	283	1e-75	0.88	2.83342	3.722	3.80221	12.4511	2.78656	4.77551	3.23621	4.31201				-281.914		ES266791				Bna.10737
A_46_P189979	AT1G16290		unknown	1439	0	0.89	6.32873	8.0628	8.14741	13.6894	5.09677	6.66759	5.87363	5.55448				-281.087	Rep: F3O9.9 protein - Arabidopsis thaliana (Mouse-ear cress), partial (94%) [TC100566]	CD815388			TC100566	Bna.5468
A_46_P064801	AT2G22290	ATRABH1D, ATRAB-H1D, RAB-H1D, ATRAB6, RABH1d	RAB GTPase homolog H1D	733	0	0.9	3.23823	3.01308	7.60537	11.571	2.99839	3.25842	3.19143	3.44987				-278.429	BN24DYSC_UP_058_D08_6FEB2008_058 BN24DYSC Brassica napus cDNA 5', mRNA sequence [FG575684]	FG575684	FG575684		TC94780	Bna.14103
A_46_P233319	NA						3.09038	2.92648	4.61152	10.9871	2.99757	3.18183	2.9052	2.88059				-275.616		CX194436				Bna.1771
A_46_P235924	AT5G62490	ATHVA22B, HVA22B	HVA22 homologue B	351	9e-96	0.84	5.65521	4.60973	5.32731	12.016	4.74994	4.58151	3.78253	3.91606				-274.361	BNSCS5CT_UP_110_C12_30MAY2007_092 Brassica napus BNSCS5CT Brassica napus cDNA 5', mRNA sequence [EV085558]	EV085558	EV085558		TC82697	Bna.3753
A_46_P094216	AT3G03800	SYP131, ATSYP131	syntaxin of plants 131	117	8e-26	0.91	2.7954	3.12737	3.07224	11.2315	2.75963	3.39113	3.51715	3.24451				-253.703	BNQA_UP_075_B04_31MAY2005_030 Brassica napus BNQA Brassica napus cDNA 5', mRNA sequence [EE552503]	EE552503	EE552503			Bna.20152
A_46_P167549	AT2G33470	GLTP1, ATGLTP1	glycolipid transfer protein 1	755	0	0.9	6.98949	5.44551	11.7442	14.2488	6.40298	5.66252	5.31144	6.27814				-250.847	Rep: Glycolipid transfer protein-like - Oryza sativa subsp. japonica (Rice), partial (98%) [TC76856]	TA31309_3708			TC76856
A_46_P347020	AT1G61080		Hydroxyproline-rich glycoprotein family protein	200	1e-50	0.93	4.81265	5.63447	6.75296	12.4006	4.14811	3.96664	6.34017	4.44045				-249.018	Rep: Chromosome undetermined scaffold_337, whole genome shotgun sequence - Vitis vinifera (Grape), partial (15%) [TC95185]	TC95185			TC95185
A_46_P074171	AT3G02970	EXL6	EXORDIUM like 6	420	e-116	0.87	4.09802	3.10679	4.92452	14.2923	4.04179	4.19565	7.09885	6.34				-247.669	69JKME5D_T3_007_D07_28MAR2005_057 69JKME5D Brassica napus cDNA 5', mRNA sequence [ES266765]	ES266765	ES266765		TC93098	Bna.16021
A_46_P211114	NA						5.63298	4.98625	5.44119	13.9951	6.82263	4.98743	5.87491	6.04399				-247.466		CD842473
A_46_P046351	AT4G33970		Leucine-rich repeat (LRR) family protein	1061	0	0.85	2.88519	2.8646	2.85749	10.8183	2.89786	2.85604	2.86831	2.87178				-246.686	40JKME7D_UP_007_H04_26MAR2004_018 Brassica napus 40JKME7D Brassica napus cDNA 5', mRNA sequence [DY012584]	DY012584	DY012584		TC84839	Bna.10320
A_46_P256029	AT4G35280		C2H2-like zinc finger protein	488	e-137	0.86	3.96589	2.87154	5.86776	11.0962	3.86612	2.96194	3.17216	3.1684				-243.5		DY023392		GO:0003676|GO:0003700|GO:0008270|GO:0045449
A_46_P187699	NA						2.89479	2.8	10.1323	10.8065	2.83875	3.95576	5.89858	2.97368				-227.988		CD812577
A_46_P309715	AT1G70430		Protein kinase superfamily protein	127	2e-28	0.85	10.0798	9.69805	13.9584	15.5046	9.80293	10.0628	8.52071	7.75355				-215.429	Rep: protein kinase family protein - Arabidopsis thaliana, partial (19%) [TC67250]	TC67250			TC67250
A_46_P299235	AT2G27180		unknown protein	125	9e-28	0.83	8.26928	6.50676	7.85164	16.7088	7.63368	6.74421	7.49551	8.96252				-214.717	0172797 Brassica napus Flower Brassica napus cDNA, mRNA sequence [EV136622]	EV136622	EV136622		TC89436	Bna.16065
A_46_P226749	AT3G51470		Protein phosphatase 2C family protein	234	9e-61	0.86	2.9042	2.86046	7.42428	10.7146	2.98501	2.86937	2.91545	2.9743				-213.826		CX189653
A_46_P298605	AT2G07560	AHA6, HA6	H(+)-ATPase 6	605	e-172	0.87	6.47493	5.268	9.41806	13.8512	6.04407	5.32585	5.74182	6.11749				-212.857		ES265202
A_46_P298155	AT2G33100	ATCSLD1, CSLD1	cellulose synthase-like D1	642	0	0.9	3.80748	3.25423	3.49638	13.0627	4.10469	3.62104	4.18078	5.36023				-208.29		ES264505
A_46_P224779	AT4G20160		unknown protein	77.8	4e-14	0.94	2.81267	3.36461	2.91486	10.6196	3.12988	3.35347	2.78589	2.92306				-207.436		CX188314
A_46_P275933	AT1G10620		Protein kinase superfamily protein	115	7e-25	0.94	3.227	2.77042	2.80996	10.5883	2.88821	2.81051	2.83589	2.89879				-206.43		EE471428
A_46_P074866	AT5G42170		SGNH hydrolase-type esterase superfamily protein	190	1e-47	0.82	3.37839	3.0127	3.4925	10.6956	3.11639	3.08385	3.06422	3.01033				-205.818	69JKME5D_T3_027_E11_30MAR2005_087 69JKME5D Brassica napus cDNA 5', mRNA sequence [ES268394]	ES268394	ES268394			Bna.16162
A_46_P302115	AT3G20190		Leucine-rich repeat protein kinase family protein	343	1e-93	0.84	3.33101	2.78879	3.70586	11.0055	2.91279	3.12206	3.82988	3.34072				-202.925		ES270877
A_46_P074391	AT2G27180		unknown protein	117	2e-25	0.83	9.38547	7.51277	8.38777	17.296	8.74782	7.62	8.10784	9.65442				-199.682	0172797 Brassica napus Flower Brassica napus cDNA, mRNA sequence [EV136622]	EV136622	EV136622		TC86618	Bna.16065
A_46_P298435	AT5G49920		Octicosapeptide/Phox/Bem1p family protein	101	1e-20	0.81	6.55085	8.32	8.61892	14.3042	7.693	7.58524	7.95887	6.67886				-197.447	Rep: Chromosome undetermined scaffold_155, whole genome shotgun sequence - Vitis vinifera (Grape), partial (4%) [TC101703]	ES264891			TC101703	Bna.16045
A_46_P101874	AT5G13990	ATEXO70C2, EXO70C2	exocyst subunit exo70 family protein C2	244	2e-63	0.82	2.90981	3.48917	7.75131	10.6986	3.23846	2.87155	2.87704	3.11818				-191.399	BNARO6GH_T3_007_B03_6DEC2006_029 Brassica napus BNARO6GH Brassica napus cDNA 5', mRNA sequence [ES908940]	ES908940	ES908940		TC69688	Bna.21724
A_46_P301115	NA						5.80331	6.25338	6.82578	14.189	7.44466	6.16706	7.13335	6.6161				-190.403		ES268936			TC90826	Bna.16243
A_46_P294753	AT1G09580		emp24/gp25L/p24 family/GOLD family protein	511	e-144	0.86	3.04905	3.33801	12.4823	12.4547	3.04601	2.95862	6.91105	4.88243				-190.32		EL590055		GO:0006886|GO:0008320|GO:0016020|GO:0016023
A_46_P159754	AT1G15410		aspartate-glutamate racemase family	305	9e-82	0.9	6.11019	6.46719	11.235	17.2714	7.01654	6.85956	7.21054	9.78539				-179.27	Rep: Late embryogenesis abundant protein 1 - Cicer arietinum (Chickpea) (Garbanzo), partial (18%) [TC90540]	TA28730_3708			TC90540	Bna.2508
A_46_P121514	AT5G59370	ACT4	actin 4	747	0	0.92	3.12141	2.9854	3.97164	10.461	3.01973	2.98097	2.96295	2.97749				-178.963	0085407 Brassica napus Bud library Brassica napus cDNA, mRNA sequence [EV161545]	EV161545	EV161545			Bna.25777
A_46_P302720	AT4G24170		ATP binding microtubule motor family protein	65.9	4e-10	0.89	4.4802	6.72534	4.40957	11.1503	3.89714	3.55834	5.20312	3.68468				-176.755		ES271896
A_46_P049041	AT4G00335	RHB1A	RING-H2 finger B1A	117	2e-25	0.87	9.00544	10.33	8.79265	14.7942	9.0271	8.60148	7.70079	7.32993				-176.595	63JKCOT5_T3_023_H06_24JAN2005_034 63JKCOT5 Brassica napus cDNA 5', mRNA sequence [DY021907]	DY021907	DY021907		TC100799	Bna.10874
A_46_P325695	NA						5.11699	6.21875	6.86806	11.4775	4.96444	4.85311	4.79161	4.02789				-174.803	63JKCOT5_T3_029_A11_25JAN2005_095 63JKCOT5 Brassica napus cDNA 5', mRNA sequence [DY022362]	DY022362	DY022362		TC82042	Bna.10924
A_46_P033296	AT4G25780		CAP (Cysteine-rich secretory proteins, Antigen 5, and Pathogenesis-related 1 protein) superfamily protein	254	2e-66	0.86	11.6874	8.8182	8.7356	17.7478	10.573	9.5804	9.37522	10.3215				-172.007	35ETGS60_UP_005_D10_29MAR2004_074 Brassica napus 35ETGS60 Brassica napus cDNA 5', mRNA sequence [EE431536]	EE431536	EE431536		TC64849	Bna.7650
A_46_P340535	AT2G02140	LCR72, PDF2.6	low-molecular-weight cysteine-rich 72	149	5e-35	0.86	3.80816	3.28883	3.08835	10.5631	3.82661	3.32783	3.49138	3.13749				-171.916	Rep: Kunitz-type trypsin inhibitor - Ipomoea batatas (Sweet potato) (Batate), partial (45%) [TC91633]	TC91633		GO:0006952|GO:0030414	TC91633
A_46_P165565	AT5G15140		Galactose mutarotase-like superfamily protein	394	e-109	0.88	3.21357	7.02402	2.91027	10.6955	3.05669	4.58783	3.0484	3.27813				-170.939		TA30658_3708
A_46_P298805	AT4G16745		Exostosin family protein	262	4e-69	0.87	2.93571	2.99152	5.97621	10.2183	2.86516	2.83771	2.84502	2.82734				-167.844		ES265492
A_46_P348355	AT1G58122	CPuORF45	conserved peptide upstream open reading frame45	991	0	0.87	7.63333	6.01166	6.20041	14.0911	7.34437	6.20946	6.13398	6.70231				-167.591	0165821 Brassica napus Flower Brassica napus cDNA, mRNA sequence [EV132353]	EV132353	EV132353		TC95794	Bna.16346
A_46_P231174	AT4G24580	REN1	Rho GTPase activation protein (RhoGAP) with PH domain	478	e-134	0.87	4.50868	2.7432	6.55658	10.6244	4.98979	2.72167	2.71334	3.2458				-166.413		CX192868
A_46_P332490	AT5G24660	LSU2	response to low sulfur 2	220	1e-56	0.88	7.78775	10.5487	11.8431	15.5203	8.9184	9.5573	9.71502	8.16403				-163.85	0148536 Brassica napus Etiolated seedlings (pSPORT1) Brassica napus cDNA, mRNA sequence [EV178630]	EV178630	EV178630		TC86720	Bna.15043
A_46_P298770	AT1G02040		C2H2-type zinc finger family protein	186	2e-46	0.91	3.83468	6.02002	8.48255	14.1015	3.51077	4.30125	4.07775	6.75032				-163.272		ES265456
A_46_P315070	AT2G27180		unknown protein	151	2e-35	0.82	5.40436	10.4353	11.3364	16.1871	3.03014	5.90662	9.39188	8.83686				-163.172	Rep: Chromosome chr6 scaffold_15, whole genome shotgun sequence - Vitis vinifera (Grape), partial (33%) [TC72852]	TC72852		GO:0003674|GO:0005575|GO:0008150	TC72852
A_46_P366500	AT2G16730	BGAL13	glycosyl hydrolase family 35 protein	708	0	0.86	2.97932	3.62456	4.13622	17.5841	3.41712	3.24423	3.15899	10.2559				-160.703	Rep: Beta-galactosidase 13 precursor - Arabidopsis thaliana (Mouse-ear cress), partial (22%) [TC103848]	TC103848			TC103848
A_46_P358355	NA						3.15649	2.95548	3.01169	10.3761	3.10934	3.00748	2.99954	3.05395				-160.027		TC100450			TC100450
A_46_P074491	AT2G33460	RIC1	ROP-interactive CRIB motif-containing protein 1	309	6e-83	0.86	4.72228	5.16929	6.95343	15.3768	4.48173	4.10457	5.03534	8.07177				-158.14	0169431 Brassica napus Flower Brassica napus cDNA, mRNA sequence [EV134305]	EV134305	EV134305		TC78254	Bna.16086
A_46_P378928	AT4G25780		CAP (Cysteine-rich secretory proteins, Antigen 5, and Pathogenesis-related 1 protein) superfamily protein	254	2e-66	0.86	8.64808	5.45084	4.82759	15.7531	7.32959	6.67484	6.18577	8.45394				-157.494	35ETGS60_UP_005_D10_29MAR2004_074 Brassica napus 35ETGS60 Brassica napus cDNA 5', mRNA sequence [EE431536]	EE431536	EE431536		TC108609	Bna.7650
A_46_P302695	NA						5.38195	3.31832	3.01542	10.329	4.49824	3.33437	3.11314	3.05433				-154.842		ES271862				Bna.16109
A_46_P045981	AT1G24620		EF hand calcium-binding protein family	428	e-119	0.86	7.44537	8.88264	12.4357	15.6997	7.77009	6.93498	8.57946	8.43928				-153.318	40JKME7D_UP_002_D05_25MAR2004_041 Brassica napus 40JKME7D Brassica napus cDNA 5', mRNA sequence [DY012087]	DY012087	DY012087		TC97537	Bna.10246
A_46_P156369	AT3G61160		Protein kinase superfamily protein	242	6e-63	0.95	4.79518	5.68769	12.3868	16.8426	3.4247	3.14325	9.81108	9.64783				-146.502	Rep: Chromosome chr15 scaffold_37, whole genome shotgun sequence - Vitis vinifera (Grape), partial (82%) [TC81374]	TA27664_3708			TC81374
A_46_P141569	AT5G48140		Pectin lyase-like superfamily protein	182	3e-45	0.84	3.29557	2.78241	8.58575	9.94764	2.79017	3.21737	2.77373	2.75869				-145.911		TA23006_3708			TC95814	Bna.3123
A_46_P063336	AT5G53250	AGP22, ATAGP22	arabinogalactan protein 22	353	1e-96	0.92	10.8839	8.98096	8.44084	16.5851	10.9573	9.47765	9.29012	9.44058				-141.488	BNBS6DCT_UP_010_C08_12APR2005_060 Brassica napus seeds BNBS6DCT Brassica napus cDNA 5', mRNA sequence [EE456623]	EE456623	EE456623		TC93978	Bna.13802
A_46_P215399	AT3G16350		Homeodomain-like superfamily protein	254	2e-66	0.85	6.18597	5.14568	4.68995	12.7544	5.86014	5.21564	5.39202	5.63974				-138.591	Rep: MYB transcription factor - Arabidopsis thaliana (Mouse-ear cress), partial (88%) [TC101083]	CN727782			TC101083
A_46_P369265	AT3G20190		Leucine-rich repeat protein kinase family protein	952	0	0.89	7.44336	8.9097	9.15541	15.1995	8.36009	8.26133	8.47917	8.09755				-137.369	Rep: Chromosome chr9 scaffold_49, whole genome shotgun sequence - Vitis vinifera (Grape), partial (59%) [TC104952]	TC104952		GO:0004674|GO:0005524|GO:0005575|GO:0005886|GO:0006468|GO:0007169|GO:0009860|GO:0016301	TC104952
A_46_P246739	AT3G53370		S1FA-like DNA-binding protein	301	5e-81	0.9	4.84153	6.60151	9.02011	11.8168	4.87651	4.15624	5.5219	4.72206				-136.691	BNSCS5CT_UP_168_A04_31MAY2007_032 Brassica napus BNSCS5CT Brassica napus cDNA 5', mRNA sequence [EV089891]	EV089891	EV089891		TC88023	Bna.11986
A_46_P357605	AT2G31500	CPK24	calcium-dependent protein kinase 24	2018	0	0.89	2.87775	2.79553	2.79822	9.95729	3.55344	2.869	2.81948	2.921				-131.26	Rep: Calcium-dependent protein kinase 2 - Petunia integrifolia subsp. inflata, partial (59%) [TC100124]	TC100124		GO:0004683|GO:0005739|GO:0006468|GO:0009536|GO:0016301	TC100124
A_46_P215594	AT1G30050		unknown protein	244	1e-63	0.87	2.82934	4.43346	6.67979	11.2248	3.47709	4.49906	4.41042	4.19265				-130.882		CN728019
A_46_P074376	AT4G39670		Glycolipid transfer protein (GLTP) family protein	464	e-130	0.86	5.64727	4.60927	4.21206	11.574	5.80114	4.97755	4.62616	4.56579				-128.726	69JKME5D_T3_011_A02_28MAR2005_016 69JKME5D Brassica napus cDNA 5', mRNA sequence [ES267039]	ES267039	ES267039			Bna.16062
A_46_P215519	AT1G17030		unknown protein	204	9e-52	0.86	3.20745	3.1002	3.34872	10.0284	3.13692	3.08444	3.02742	3.04304				-126.708		CN727946
A_46_P003051	AT3G28780		Protein of unknown function (DUF1216)	54	3e-06	0.84	6.80244	3.83286	5.50953	10.6888	6.1965	3.81526	3.77052	3.72368				-124.947	0166740 Brassica napus Flower Brassica napus cDNA, mRNA sequence [EV132772]	EV132772	EV132772			Bna.793
A_46_P129909	AT3G28150	TBL22	TRICHOME BIREFRINGENCE-LIKE 22	900	0	0.85	7.33547	3.70103	3.37201	11.786	5.79812	4.65217	4.48663	4.86127				-121.493	BN18DYSC_UP_120_H08_1APR2008_050 BN18DYSC Brassica napus cDNA 5', mRNA sequence [FG563062]	FG563062	FG563062		TC109623	Bna.27532
A_46_P075746	AT5G03760	ATCSLA09, CSLA09, ATCSLA9, CSLA9, RAT4	Nucleotide-diphospho-sugar transferases superfamily protein	297	5e-80	0.9	13.4082	10.8895	9.74187	14.7101	12.0262	9.96516	8.90273	7.80821				-119.589	BNQA_UP_147_E08_10NOV2005_056 Brassica napus BNQA Brassica napus cDNA 5', mRNA sequence [EE555829]	EE555829	EE555829		TC105753	Bna.16347
A_46_P033886	AT1G67810	SUFE2	sulfur E2	406	e-112	0.88	14.4506	9.6557	6.57251	16.9742	15.3683	10.2008	8.63684	10.0755				-119.321	BNARO4GH_T3_030_F12_25NOV2006_086 Brassica napus BNARO4GH Brassica napus cDNA 5', mRNA sequence [ES905514]	ES905514	ES905514		TC71034	Bna.7775
A_46_P300135	AT3G07850		Pectin lyase-like superfamily protein	178	6e-44	0.84	2.75698	2.76289	7.28993	9.63348	2.75057	2.75206	2.72699	2.74258				-118.677		TA21566_3708				Bna.3183
A_46_P228274	AT3G07840		Pectin lyase-like superfamily protein	456	e-127	0.89	6.37198	4.93592	16.7749	19.1092	4.89615	3.68143	4.12757	12.2214				-118.424		TA20949_3708			TC82505	Bna.3323
A_46_P020031	AT2G02760/AT1G14400	ATUBC2, UBC2/UBC1, ATUBC1	ubiquiting-conjugating enzyme 2/ubiquitin carrier protein 1	71.9	8e-12	81%/83%	7.8265	6.35293	6.49933	13.7151	7.91686	6.87404	6.99732	6.84721				-116.801	BN20.051F03F011221 BN20 Brassica napus cDNA clone BN20051F03, mRNA sequence [CD820140]	CD820140	CD820140		TC87170	Bna.4941
A_46_P235604	AT3G52270		Transcription initiation factor IIF, beta subunit	283	1e-75	0.89	5.61557	5.5038	7.65413	11.8637	5.32467	5.05484	4.72174	5.02421				-114.523		CX196060
A_46_P105534	AT2G40990		DHHC-type zinc finger family protein	1009	0	0.88	5.64693	5.90418	5.37704	13.3836	5.74921	5.98974	4.91119	6.5534				-113.784	0164058 Brassica napus Late bud Brassica napus cDNA, mRNA sequence [EV163241]	EV163241	EV163241		TC107228	Bna.22480
A_46_P301110	AT3G04710/AT3G04700	TPR10	ankyrin repeat family protein	398	e-110	0.85	3.34265	3.50446	4.4588	12.1289	4.0145	3.36354	3.05563	5.29995				-113.692		ES268934				Bna.10285
A_46_P302380	AT5G12180	CPK17	calcium-dependent protein kinase 17	660	0	0.9	6.39074	5.52753	5.16183	12.227	6.0495	5.88361	5.30735	5.39869				-113.636		ES271420				Bna.16250
A_46_P295933	AT3G04620		Alba DNA/RNA-binding protein	272	5e-72	0.88	3.62722	3.35859	7.27302	9.94402	3.74358	3.35509	3.16932	3.1251				-112.901		EL591439		GO:0005575|GO:0008150		Bna.1776
A_46_P300765	AT3G61230		GATA type zinc finger transcription factor family protein	333	2e-90	0.86	8.02765	8.26061	9.15258	14.3716	7.31436	5.70306	8.12029	7.56553				-111.903	Rep: LIM domain protein - Arabidopsis thaliana (Mouse-ear cress), partial (46%) [TC99471]	ES268495			TC99471	Bna.8520
A_46_P297910	AT2G22950		Cation transporter/ E1-E2 ATPase family protein	856	0	0.89	9.00889	9.22909	11.4406	14.9447	8.60645	9.64256	7.7499	8.14694				-111.258		ES264159
A_46_P301220	AT2G03430		Ankyrin repeat family protein	93.7	3e-18	0.88	7.27749	6.52152	6.34229	13.184	7.22687	6.8929	6.33971	6.38834				-111.095		ES269099
A_46_P225554	AT3G07840		Pectin lyase-like superfamily protein	454	e-126	0.87	5.49723	3.64101	16.7614	18.6686	2.79976	3.62142	2.76366	11.8763				-110.835		TA20949_3708			TC67818	Bna.3323
A_46_P234994	AT1G63930	ROH1	from the Czech 'roh' meaning 'corner'	862	0	0.91	8.58601	8.57548	11.2852	14.5486	9.41068	8.40193	7.82133	7.7676				-109.973	Rep: Chromosome chr2 scaffold_132, whole genome shotgun sequence - Vitis vinifera (Grape), partial (69%) [TC110317]	CX195583			TC110317
A_46_P033176	AT2G27180		unknown protein	151	1e-35	0.82	3.34316	6.33314	5.13607	11.3576	3.23356	3.20982	4.04537	4.58405				-109.405	0169103 Brassica napus Flower Brassica napus cDNA, mRNA sequence [EV133977]	EV133977	EV133977			Bna.7626
A_46_P272848	AT2G19480	NFA02, NFA2, NAP1;2	nucleosome assembly protein 1;2	52	5e-06	0.87	6.39012	4.85767	7.33482	12.0538	6.8288	3.84982	6.32705	5.31652				-106.693		EE467156				Bna.14657
A_46_P347900	AT1G03050		ENTH/ANTH/VHS superfamily protein	430	e-119	0.88	5.19621	4.86894	7.95734	16.6559	6.40672	5.33082	8.77911	9.91902				-106.659	Rep: Chromosome chr4 scaffold_6, whole genome shotgun sequence - Vitis vinifera (Grape), partial (14%) [TC95602]	TC95602			TC95602
A_46_P302355	AT5G03760	ATCSLA09, CSLA09, ATCSLA9, CSLA9, RAT4	Nucleotide-diphospho-sugar transferases superfamily protein	297	5e-80	0.9	13.7813	11.2558	9.95745	15.3942	12.3484	10.5067	9.28129	8.65785				-106.624	BNQA_UP_147_E08_10NOV2005_056 Brassica napus BNQA Brassica napus cDNA 5', mRNA sequence [EE555829]	EE555829	EE555829		TC105753	Bna.16347
A_46_P233769	AT1G02010	SEC1A	secretory 1A	650	0	0.92	11.4739	12.0206	13.0494	16.1717	11.0112	11.2382	10.1559	9.45341				-105.297	Rep: SEC1A; protein transporter - Arabidopsis thaliana, partial (23%) [TC69820]	CX194745			TC69820
A_46_P158889	AT3G61490		Pectin lyase-like superfamily protein	327	1e-88	0.83	4.03095	6.1827	8.95489	10.8755	4.08452	5.30624	4.83423	4.16568				-104.677		TA28452_3708				Bna.1631
A_46_P298090	NA						3.08895	2.8908	5.26673	9.56055	2.98673	2.91409	3.16594	2.86073				-103.956		ES264396
A_46_P203029	AT5G62490	ATHVA22B, HVA22B	HVA22 homologue B	311	6e-84	0.83	6.36894	4.76696	5.1531	11.3588	5.51114	4.85103	4.53881	4.67364				-102.906		CD830696
A_46_P199619	AT3G49050		alpha/beta-Hydrolases superfamily protein	133	3e-30	0.88	5.15129	5.08018	3.50389	9.88218	4.95652	5.62522	3.79127	3.20567				-102.289		CD826853
A_46_P325865	AT5G20630	GLP3, GLP3A, GLP3B, ATGER3, GER3	germin 3	357	1e-97	0.82	12.1455	10.7607	7.26467	15.1479	12.2416	10.5022	8.38926	8.4932				-100.753	Rep: Germin-like protein 1 precursor - Sinapis alba (White mustard) (Brassica hirta), complete [TC82178]	TC82178		GO:0008150|GO:0016023|GO:0031012	TC82178
A_46_P298985	AT1G01780		GATA type zinc finger transcription factor family protein	767	0	0.9	8.66813	7.61963	8.91471	14.2832	7.09778	6.845	7.17141	7.69108				-96.479		TA27444_3708			TC91170	Bna.16042
A_46_P141009	AT2G34770	FAH1, ATFAH1	fatty acid hydroxylase 1	755	0	0.87	10.6381	10.7574	10.7516	16.2356	11.0721	10.5465	9.7357	9.64367				-96.4655		TA22854_3708			TC80196	Bna.7856
A_46_P379248	AT4G25150		HAD superfamily, subfamily IIIB acid phosphatase	618	e-176	0.87	8.66274	8.98845	7.9852	13.87	8.28297	8.92986	7.07621	7.28688				-95.8742		TC108733			TC108733
A_46_P105609	AT3G01085		Protein kinase superfamily protein	377	e-103	0.86	4.61052	3.76756	3.38801	10.5813	4.48528	3.8915	4.19214	4.00527				-95.4106	0169105 Brassica napus Flower Brassica napus cDNA, mRNA sequence [EV133979]	EV133979	EV133979			Bna.22495
A_46_P299740	AT4G25590	ADF7	actin depolymerizing factor 7	67.9	1e-10	1	2.94316	2.859	6.60169	9.48576	3.66014	2.84279	2.85076	2.92909				-94.1357		ES266905
A_46_P300580	AT5G54780		Ypt/Rab-GAP domain of gyp1p superfamily protein	391	e-108	0.9	4.8769	4.48507	4.53583	10.5231	4.83991	4.67873	4.30418	3.97656				-93.4788	Rep: Similarity to GTPase activating protein - Arabidopsis thaliana (Mouse-ear cress), partial (22%) [TC109163]	ES268204			TC109163
A_46_P130729	AT1G74870		RING/U-box superfamily protein	131	1e-29	0.88	6.7945	9.67028	8.61655	12.5129	7.11234	7.8362	9.03568	5.98151				-92.5025	BN18DYSC_UP_029_C03_18FEB2008_027 BN18DYSC Brassica napus cDNA 5', mRNA sequence [FG555396]	FG555396	FG555396			Bna.27703
A_46_P075856	AT4G01470	GAMMA-TIP3, TIP1;3, ATTIP1.3	tonoplast intrinsic protein 1;3	910	0	0.9	12.4474	10.846	12.5797	16.8416	11.0198	11.6644	10.3532	10.3172				-92.0539	44JK5DM_UP_017_B10_02JUL2006_078 Brassica napus 44JK5DM Brassica napus cDNA 5', mRNA sequence [ES983678]	ES983678	ES983678		TC101804	Bna.16371
A_46_P049911	AT2G42380	ATBZIP34, BZIP34	Basic-leucine zipper (bZIP) transcription factor family protein	450	e-125	0.87	12.5683	8.34286	6.72545	14.2397	11.6184	8.05687	6.52975	7.73661				-90.7046	0101045 Brassica napus Cold acclimation - light Brassica napus cDNA, mRNA sequence [EV199892]	EV199892	EV199892		TC89566	Bna.11051
A_46_P074471	AT5G20810		SAUR-like auxin-responsive protein family	488	e-137	0.86	7.40827	9.00172	12.8421	15.6626	7.35879	10.3665	10.2927	9.16972				-90.0611	BNZB_UP_087_G05_04JUN2004_035 Brassica napus BNZB Brassica napus cDNA 5', mRNA sequence [EE562844]	EE562844	EE562844		TC105315	Bna.16082
A_46_P353725	AT4G39180	SEC14, ATSEC14	Sec14p-like phosphatidylinositol transfer family protein	553	e-156	0.93	9.41193	9.28428	9.07791	15.5471	11.061	8.85271	9.24066	9.05729				-89.872	BNZDA_T7_002_G04_28MAY2003_010 Brassica napus - BNZDA Brassica napus cDNA 5', mRNA sequence [EE569100]	EE569100	EE569100		TC98353	Bna.16087
A_46_P365515	AT3G07250		nuclear transport factor 2 (NTF2) family protein / RNA recognition motif (RRM)-containing protein	244	2e-63	0.85	5.5572	6.75877	7.35742	12.4522	5.72638	4.73798	3.36829	5.96672				-89.6028	Rep: nuclear transport factor 2 (NTF2) family protein / RNA recognition motif (RRM)-containing protein - Arabidopsis thaliana, partial (13%) [TC103458]	TC103458			TC103458
A_46_P337895	AT3G54040		PAR1 protein	496	e-139	0.87	7.69126	5.42632	4.44153	12.9775	7.20324	5.40749	4.77002	6.50446				-88.8318	Rep: Chromosome chr8 scaffold_23, whole genome shotgun sequence - Vitis vinifera (Grape), partial (66%) [TC90135]	TC90135		GO:0003674|GO:0008150	TC90135
A_46_P298260	AT4G02650		ENTH/ANTH/VHS superfamily protein	149	5e-35	0.81	5.5644	4.18576	4.47995	10.9578	5.72348	4.6106	4.083	4.52154				-86.5985		ES264697
A_46_P224169	NA						2.913	2.88965	6.25525	9.28106	2.90541	3.08584	2.86495	2.84716				-86.4564		CX187855
A_46_P302525	AT4G25150		HAD superfamily, subfamily IIIB acid phosphatase	285	2e-76	0.88	10.5942	11.2513	10.3886	15.7112	10.5267	11.1697	9.62437	9.29001				-85.6959		ES271650
A_46_P190214	AT4G21895		DNA binding	63.9	3e-09	0.8	5.31519	2.82881	7.93339	11.4538	4.39573	2.81076	4.95881	5.05688				-84.2685		CD815626
A_46_P295413	AT1G04290		Thioesterase superfamily protein	180	1e-44	0.87	3.02826	4.95126	12.53	14.5751	3.49235	2.99185	7.82387	8.19159				-83.4904		EL590833		GO:0005575|GO:0008150|GO:0016291|GO:0016788
A_46_P180184	AT5G15430		Plant calmodulin-binding protein-related	155	1e-36	0.87	10.2193	8.94256	9.59751	15.3507	9.19041	8.83669	8.82189	9.02524				-80.1962	Rep: Chromosome chr14 scaffold_21, whole genome shotgun sequence - Vitis vinifera (Grape), partial (6%) [TC82443]	TA35106_3708			TC82443
A_46_P215919	AT4G05330	AGD13	ARF-GAP domain 13	753	0	0.91	7.6007	7.61927	8.64398	14.2935	7.6616	7.31464	7.76354	7.99977				-78.4538		CN728420			TC96170
A_46_P253809	AT2G31960	ATGSL03, GSL03, ATGSL3	glucan synthase-like 3	71.9	1e-11	0.93	3.56625	2.85354	3.6893	9.09836	2.83702	3.00139	2.81912	2.84177				-76.4579	0096308 Brassica napus Bud library Brassica napus cDNA, mRNA sequence [EV153037]	EV153037	EV153037		TC70346	Bna.4155
A_46_P299630	AT1G54215		proline-rich family protein	95.6	5e-19	0.87	7.45895	7.39875	8.46634	12.0244	7.58818	6.98559	6.51293	5.76837				-76.4266		ES266742
A_46_P171319	AT1G65590	HEXO3, ATHEX1	beta-hexosaminidase 3	1289	0	0.87	11.2285	10.5188	11.4601	14.6939	9.77159	9.13594	10.0424	8.44544				-76.0277	Rep: F5I14.13 protein - Arabidopsis thaliana (Mouse-ear cress), partial (96%) [TC70805]	TA32452_3708			TC70805
A_46_P075491	AT5G12000		Protein kinase protein with adenine nucleotide alpha hydrolases-like domain	1239	0	0.88	9.39703	9.95106	8.94582	17.2694	11.9403	12.0629	10.7192	11.0429				-74.8809	JKBNM3_T7_002_C02_23JAN2004_012 JKBNM3 Brassica napus cDNA 3', mRNA sequence [ES270112]	ES270112	ES270112		TC86450	Bna.16292
A_46_P202314	AT4G23493		unknown protein	220	1e-56	0.85	6.93549	5.02497	6.27534	13.694	5.78262	4.95213	6.60652	7.47686				-74.3936		CD829574		GO:0003674|GO:0008150
A_46_P300830	AT1G02010	SEC1A	secretory 1A	755	0	0.9	7.29489	6.80294	7.49786	11.8574	6.71417	6.79174	5.69001	5.66582				-73.0882		ES268562
A_46_P298725	AT5G50570/AT5G50670	SPL13A, SPL13/SPL13B, SPL13	Squamosa promoter-binding protein-like(SBP domain) transcription factor family protein	117	2e-25	0.83	6.39823	5.12159	4.77197	11.2744	5.72306	5.22528	4.83669	5.08298				-73.0791		ES265393
A_46_P299940	AT5G20810		SAUR-like auxin-responsive protein family	488	e-137	0.86	5.24235	6.88041	9.84714	13.5508	5.04362	8.40963	7.00861	7.36332				-72.8808	BNZB_UP_087_G05_04JUN2004_035 Brassica napus BNZB Brassica napus cDNA 5', mRNA sequence [EE562844]	EE562844	EE562844		TC105315	Bna.16082
A_46_P350025	AT1G79150		binding	131	2e-29	0.94	3.89581	5.61396	5.49572	11.4927	5.12684	3.85951	5.87218	5.33393				-71.4438	Rep: Chromosome undetermined scaffold_80, whole genome shotgun sequence - Vitis vinifera (Grape), partial (8%) [TC96644]	TC96644			TC96644
A_46_P259044	AT2G25290		Octicosapeptide/Phox/Bem1p (PB1)domain-containing protein / tetratricopeptide repeat(TPR)-containing protein	161	1e-38	0.81	2.81028	3.45208	4.95809	9.10094	3.97048	3.62889	4.47107	2.95626				-70.7511		DY030343
A_46_P368490	AT1G50950		Thioredoxin protein with domain of unknown function (DUF1692)	155	4e-37	0.89	3.01919	2.97028	5.88951	9.04168	3.06477	2.94204	2.89548	2.90799				-70.2142	Rep: thioredoxin-related - Arabidopsis thaliana, partial (12%) [TC104648]	TC104648			TC104648
A_46_P299905	AT5G28646	WVD2	TPX2 (targeting protein for Xklp2) protein family	315	4e-85	0.91	9.3036	9.27519	6.53693	13.4565	10.8695	10.117	7.10902	7.32374				-70.1686		ES267205
A_46_P150679	AT5G55930	ATOPT1, OPT1	oligopeptide transporter 1	1899	0	0.9	11.173	9.32486	8.56669	15.9102	11.9109	9.50553	9.91975	9.8114				-68.536	Rep: Chromosome chr19 scaffold_66, whole genome shotgun sequence - Vitis vinifera (Grape), partial (74%) [TC101682]	TA25828_3708			TC101682	Bna.7638
A_46_P348740	AT3G18220		Phosphatidic acid phosphatase (PAP2) family protein	155	5e-37	0.88	7.01451	9.02157	9.7128	10.6369	6.85353	7.96097	8.34662	4.56366				-67.3344	Rep: Phosphatidic acid phosphatase-like protein - Arabidopsis thaliana (Mouse-ear cress), partial (24%) [TC95974]	TC95974			TC95974
A_46_P361285	AT5G61720		Protein of unknown function (DUF1216)	50.1	8e-05	0.85	4.93942	3.56777	4.50914	9.15868	4.22377	3.7192	3.42288	3.10692				-66.3375	Rep: Chromosome chr5 scaffold_2, whole genome shotgun sequence - Vitis vinifera (Grape), partial (15%) [TC101717]	TC101717			TC101717
A_46_P183179	AT5G64030		S-adenosyl-L-methionine-dependent methyltransferases superfamily protein	724	0	0.89	10.1521	11.9385	11.7699	16.5865	10.7138	11.299	11.5121	10.5472				-65.7661	Rep: Ankyrin-like protein - Arabidopsis thaliana (Mouse-ear cress), partial (26%) [TC80546]	TA35989_3708			TC80546
A_46_P075546	AT1G79910		Regulator of Vps4 activity in the MVB pathway protein	105	8e-22	0.85	2.84059	4.22014	3.51332	8.82195	2.80553	2.80604	2.7845	2.78514				-65.6541	0169175 Brassica napus Flower Brassica napus cDNA, mRNA sequence [EV134049]	EV134049	EV134049			Bna.16305
A_46_P212244	NA						3.72258	3.02566	2.98439	9.13835	3.35716	3.14847	3.26232	3.12576				-64.5608		CD843763
A_46_P271828	AT5G14480		beta-1,4-N-acetylglucosaminyltransferase family protein	355	5e-97	0.85	9.40781	8.69506	8.2308	14.3427	9.51064	8.68906	8.41852	8.37464				-62.6001		EE465750
A_46_P302495	AT3G51150		ATP binding microtubule motor family protein	1618	0	0.91	8.02133	6.79974	7.57498	12.3533	7.18217	6.49153	6.32223	6.38624				-62.5542	Rep: kinesin motor family protein - Arabidopsis thaliana, partial (40%) [TC89444]	ES271596			TC89444
A_46_P231639	AT1G52240	ATROPGEF11, ROPGEF11, PIRF1	RHO guanyl-nucleotide exchange factor 11	460	e-128	0.92	4.75863	3.48357	4.1905	9.21069	4.68185	4.22516	3.43171	3.24761				-62.3829		CX193252
A_46_P299380	NA						4.73512	3.87704	8.92508	13.0428	5.61258	6.07099	5.45127	7.0822				-62.2768		ES266457				Bna.16082
A_46_P167444	AT5G17590		Putative membrane lipoprotein	180	2e-44	0.85	2.77204	5.83714	8.79027	14.9436	2.81974	3.34366	6.49011	9.00574				-61.3011		TA31279_3708			TC65765
A_46_P026816	AT1G60900		U2 snRNP auxilliary factor, large subunit, splicing factor	874	0	0.9	5.71198	2.77917	3.92717	9.01829	4.79462	3.43005	4.65482	3.08405				-61.1481	0178631 Brassica napus Leaf library Brassica napus cDNA, mRNA sequence [EV099044]	EV099044	EV099044			Bna.6325
A_46_P357987	AT5G54780		Ypt/Rab-GAP domain of gyp1p superfamily protein	361	4e-99	0.88	10.1554	10.9703	11.2202	15.2321	10.6168	10.7319	9.76267	9.30506				-60.8454	Rep: Similarity to GTPase activating protein - Arabidopsis thaliana (Mouse-ear cress), partial (26%) [TC100287]	TC100287			TC100287
A_46_P037621	AT5G52360	ADF10	actin depolymerizing factor 10	589	e-167	0.91	6.32057	5.19057	7.10383	11.0009	5.82949	5.97975	4.90428	5.07607				-60.7527	65JKBNMO_UP_047_H06_17JUL2006_034 Brassica napus Normalized library CoT5 65JKBNM0 Brassica napus cDNA 5', mRNA sequence [EL590695]	EL590695	EL590695			Bna.8535
A_46_P362655	AT3G04700		Protein of unknown function (DUF1685)	607	e-172	0.88	3.52598	2.78953	2.73809	15.3638	2.77717	2.74959	2.77179	9.46638				-59.6076	Rep: Chromosome undetermined scaffold_127, whole genome shotgun sequence - Vitis vinifera (Grape), partial (53%) [TC102293]	TC102293		GO:0003674|GO:0005575|GO:0008150	TC102293
A_46_P300345	AT3G51070		S-adenosyl-L-methionine-dependent methyltransferases superfamily protein	620	e-177	0.9	2.84244	2.83583	3.17403	8.72696	2.88467	2.83557	2.86761	2.83196				-59.5077		ES267836
A_46_P151204	AT2G22990	SNG1, SCPL8	sinapoylglucose 1	54	2e-06	0.96	2.77713	2.76874	3.59872	8.73282	2.74119	2.74769	2.72842	2.85523				-58.7937		TA26003_3708
A_46_P033936	AT1G31260	ZIP10	zinc transporter 10 precursor	563	e-159	0.88	3.4167	2.79476	8.3008	10.1326	2.74368	2.74496	3.15602	4.25765				-58.6861	0138528 Brassica napus Root - drought Brassica napus cDNA, mRNA sequence [EV222422]	EV222422	EV222422		TC95142	Bna.7785
A_46_P297805	AT1G09580		emp24/gp25L/p24 family/GOLD family protein	119	2e-26	0.87	3.39514	2.94884	6.51194	8.63138	4.04414	2.91996	3.15313	2.77217				-58.0492		ES264025
A_46_P311000	AT5G24240		Phosphatidylinositol 3- and 4-kinase ;Ubiquitin family protein	462	e-129	0.88	9.58523	9.53416	11.4439	15.8917	10.7543	9.45516	9.8204	10.0675				-56.6588	Rep: Phosphatidylinositol 3-and 4-kinase-like - Oryza sativa subsp. japonica (Rice), partial (24%) [TC68772]	TC68772			TC68772
A_46_P178974	AT1G19110		inter-alpha-trypsin inhibitor heavy chain-related	363	2e-99	0.88	8.67011	8.29458	7.66665	11.7876	9.95892	7.28722	7.18517	5.97618				-56.1569	Rep: F14D16.26 - Arabidopsis thaliana (Mouse-ear cress), partial (17%) [TC94024]	TA34753_3708			TC94024
A_46_P286398	AT3G07880	SCN1	Immunoglobulin E-set superfamily protein	795	0	0.91	6.036	6.34152	8.45453	11.148	6.20014	6.60754	5.91458	5.36854				-54.9281	0084730 Brassica napus Bud library Brassica napus cDNA, mRNA sequence [EV160868]	EV160868	EV160868		TC82446	Bna.15928
A_46_P329920	NA						3.02517	2.93457	3.85811	8.70886	2.9641	2.95718	2.97661	2.93374				-54.7628		TC85036			TC85036
A_46_P150674	AT5G55930	ATOPT1, OPT1	oligopeptide transporter 1	1899	0	0.9	11.743	9.87842	9.23464	16.3778	12.4107	10.2222	10.6634	10.604				-54.7112	Rep: Chromosome chr19 scaffold_66, whole genome shotgun sequence - Vitis vinifera (Grape), partial (74%) [TC101682]	TA25827_3708			TC101682	Bna.7638
A_46_P298835	NA						3.31313	3.40363	3.78735	10.8857	3.19195	4.88846	5.12793	5.12889				-54.0709		ES265550
A_46_P362080	AT2G47650	UXS4	UDP-xylose synthase 4	708	0	0.91	7.65831	7.46843	10.895	11.6221	7.36114	7.92859	7.38281	5.88155				-53.4653	Rep: Homolog of dTDP-glucose 4-6-dehydratases - Arabidopsis thaliana (Mouse-ear cress), partial (40%) [TC102035]	TC102035		GO:0005739	TC102035
A_46_P095546	AT2G26410	Iqd4	IQ-domain 4	48.1	5e-05	0.85	7.17146	8.57015	9.23373	14.4793	7.4075	7.89575	8.87659	8.7477				-53.135	BNQA_UP_133_E10_10NOV2005_072 Brassica napus BNQA Brassica napus cDNA 5', mRNA sequence [EE555186]	EE555186	EE555186			Bna.20423
A_46_P302635	AT5G55930	ATOPT1, OPT1	oligopeptide transporter 1	1899	0	0.9	9.92448	6.49619	5.18811	13.912	9.93014	7.1231	6.89073	8.1993				-52.4442		ES271798			TC101056	Bna.7638
A_46_P299795	AT4G05330	AGD13	ARF-GAP domain 13	331	4e-90	0.91	6.07311	3.41476	6.60408	12.8663	4.15175	4.31974	6.54373	7.15392				-52.4315		ES266968			TC96170	Bna.16120
A_46_P301790	AT2G20470		AGC (cAMP-dependent, cGMP-dependent and protein kinase C) kinase family protein	922	0	0.9	8.69581	9.98722	12.5502	15.8618	9.3809	9.71017	10.3341	10.1651				-51.8672	Rep: Protein kinase - Nicotiana tabacum (Common tobacco), partial (40%) [TC110738]	ES269881		GO:0003735|GO:0006412|GO:0022626|GO:0022627	TC110738
A_46_P204609	AT3G18750	WNK6, ZIK5, ATWNK6	with no lysine (K) kinase 6	1122	0	0.89	7.5867	8.18589	9.50739	13.3355	7.81625	7.86175	8.11328	7.64639				-51.5918	Rep: MAP (Mitogen activated protein) kinase-like protein - Arabidopsis thaliana (Mouse-ear cress), partial (54%) [TC78000]	CD832636			TC78000
A_46_P333655	AT2G47770	ATTSPO, TSPO	TSPO(outer membrane tryptophan-rich sensory protein)-related	135	7e-31	0.85	2.72768	2.73418	7.14468	12.3371	5.50387	4.26292	5.66285	6.69003				-50.1103	Rep: Chromosome chr7 scaffold_42, whole genome shotgun sequence - Vitis vinifera (Grape), partial (46%) [TC87479]	TC87479		GO:0003674|GO:0008150	TC87479
A_46_P074346	AT1G18990		Protein of unknown function, DUF593	337	8e-92	0.87	7.01055	4.77575	4.46493	10.38	6.40646	5.82863	4.76282	4.7334				-50.0935	69JKME5D_T3_011_E09_28MAR2005_071 69JKME5D Brassica napus cDNA 5', mRNA sequence [ES267087]	ES267087	ES267087			Bna.16056
A_46_P302170	AT4G34940	ARO1	armadillo repeat only 1	456	e-127	0.89	2.8897	4.98216	4.07751	9.36687	2.83856	4.38269	3.68459	3.72447				-49.9494		ES270950
A_46_P074371	AT1G13970		Protein of unknown function (DUF1336)	1679	0	0.9	6.8722	6.72761	7.13381	15.9697	6.30494	7.74716	8.14016	10.3769				-48.2602	JKBNM3_T7_003_H01_23JAN2004_001 JKBNM3 Brassica napus cDNA 3', mRNA sequence [ES270252]	ES270252	ES270252		TC86340	Bna.16061
A_46_P118669	AT1G47380		Protein phosphatase 2C family protein	208	5e-53	0.86	10.3028	9.96526	10.0258	14.5064	10.6108	9.46461	9.34734	8.91474				-48.2239	0107399 Brassica napus Damaged cotyledons Brassica napus cDNA, mRNA sequence [EV225473]	EV225473	EV225473		TC102386	Bna.25197
A_46_P225784	AT5G36260		Eukaryotic aspartyl protease family protein	238	6e-62	0.82	9.14137	9.26306	10.0428	14.4491	8.87281	9.03779	7.92877	8.87319				-47.6983		CX189031
A_46_P306580	NA						3.70349	2.86556	2.98313	12.4251	4.05601	3.70972	3.27262	6.85025				-47.666		H74911
A_46_P034086	AT3G14040		Pectin lyase-like superfamily protein	611	e-174	0.88	3.18399	3.01873	4.609	8.52168	3.50891	3.01637	2.97877	2.95556				-47.377	0085790 Brassica napus Bud library Brassica napus cDNA, mRNA sequence [EV161928]	EV161928	EV161928			Bna.7817
A_46_P302375	AT3G51150		ATP binding microtubule motor family protein	1618	0	0.91	8.07594	7.17173	7.23746	12.0067	7.39672	7.0704	6.30509	6.46691				-46.5209	Rep: kinesin motor family protein - Arabidopsis thaliana, partial (40%) [TC89444]	ES271412			TC89444
A_46_P183104	AT1G32170	XTR4, XTH30	xyloglucan endotransglucosylase/hydrolase 30	601	e-171	0.87	6.04614	5.10347	7.68035	14.349	6.02421	4.6659	7.7331	8.85454				-45.0804	Rep: Probable xyloglucan endotransglucosylase/hydrolase protein 30 precursor - Arabidopsis thaliana (Mouse-ear cress), partial (62%) [TC101430]	TA35967_3708			TC101430
A_46_P302045	AT1G13970		Protein of unknown function (DUF1336)	519	e-146	0.92	7.74418	8.09664	8.5437	17.0276	7.48907	8.83903	9.38065	11.5381				-44.9268	JKBNM3_T7_003_H01_23JAN2004_001 JKBNM3 Brassica napus cDNA 3', mRNA sequence [ES270252]	ES270252	ES270252		TC97676	Bna.16061
A_46_P108494	AT3G14720	ATMPK19, MPK19	MAP kinase 19	228	8e-59	0.89	5.90478	5.65456	5.61951	11.7529	4.4596	5.2173	5.86557	6.26925				-44.745	0077240 Brassica napus Bud library Brassica napus cDNA, mRNA sequence [EV153380]	EV153380	EV153380			Bna.23101
A_46_P134459	AT3G07840		Pectin lyase-like superfamily protein	565	e-160	0.85	4.29239	3.74102	9.49935	11.2943	3.54557	3.2535	4.95112	5.85028				-43.5328	0096119 Brassica napus Bud library Brassica napus cDNA, mRNA sequence [EV152848]	EV152848	EV152848			Bna.931
A_46_P107589	AT3G12110	ACT11	actin-11	1378	0	0.9	9.77406	7.14722	10.319	12.4311	9.15464	7.60966	6.78674	6.99012				-43.4406	BN24DYSC_UP_048_A02_6FEB2008_016 BN24DYSC Brassica napus cDNA 5', mRNA sequence [FG574799]	FG574799	FG574799		TC89158	Bna.22914
A_46_P300840	AT5G12390	FIS1B	Tetratricopeptide repeat (TPR)-like superfamily protein	492	e-138	0.87	8.47398	9.71904	11.0031	14.6628	8.80197	8.2942	9.68748	9.23367				-43.0854	Rep: Chromosome chr6 scaffold_25, whole genome shotgun sequence - Vitis vinifera (Grape), partial (83%) [TC98309]	ES268583			TC98309
A_46_P141849	AT5G07440	GDH2	glutamate dehydrogenase 2	1318	0	0.88	9.65939	10.746	10.8906	16.0308	10.0475	10.1322	10.223	10.621				-42.5128	Rep: Glutamate dehydrogenase - Brassica napus (Rape), partial (41%) [TC79873]	TA23084_3708			TC79873
A_46_P079521	NA						7.81332	6.39499	7.03797	11.2991	5.86762	6.48274	6.4439	5.89				-42.4914	58ACPE48_UP_002_F02_17SEP2004_006 Brassica napus seed library Brassica napus cDNA 5', mRNA sequence [EE417176]	EE417176	EE417176			Bna.17123
A_46_P033236	AT5G55930	ATOPT1, OPT1	oligopeptide transporter 1	1899	0	0.9	12.5833	10.2778	9.78026	16.5276	13.1609	10.6771	11.2594	11.1257				-42.2804	63JKCOT5_T3_011_A09_24JAN2005_079 63JKCOT5 Brassica napus cDNA 5', mRNA sequence [DY018122]	DY018122	DY018122		TC70555	Bna.7638
A_46_P297835	AT1G53510	ATMPK18, MPK18	mitogen-activated protein kinase 18	123	3e-27	0.82	4.85195	5.96992	6.48099	11.9374	5.44056	5.86268	6.73856	6.55596				-41.6836		ES264057				Bna.7797
A_46_P300045	NA						3.2322	2.99581	5.35035	8.46218	3.08814	3.03171	3.01358	3.10791				-40.9068		ES267355
A_46_P215485	AT5G40610		NAD-dependent glycerol-3-phosphate dehydrogenase family protein	480	e-135	0.89	6.98328	5.55158	6.95817	10.8038	5.87111	5.41648	6.01906	5.45065				-40.874		CN727903
A_46_P074691	AT5G17590		Putative membrane lipoprotein	180	2e-44	0.85	7.15632	6.20508	6.82464	12.3493	6.95794	6.14903	6.67532	7.00892				-40.5153	69JKME5D_T3_011_F07_28MAR2005_053 69JKME5D Brassica napus cDNA 5', mRNA sequence [ES267096]	ES267096	ES267096		TC65765	Bna.16126
A_46_P255534	AT3G09550		Ankyrin repeat family protein	704	0	0.88	2.83757	2.83404	5.01132	8.17345	2.92409	2.83444	2.87509	2.83987				-40.3243		DY022627
A_46_P293318	AT1G04290		Thioesterase superfamily protein	167	2e-40	0.86	2.93215	3.03416	6.13453	8.29637	3.49474	2.87873	2.97761	2.98187				-39.7947		EL588252		GO:0005575|GO:0008150|GO:0016291|GO:0016788
A_46_P091861	AT5G57320	VLN5	villin, putative	71.9	6e-12	0.89	4.0115	8.0037	9.46786	12.374	4.78399	7.89434	6.9828	7.06295				-39.7006	9RDBNGA_UP_073_C06_03APR2005_044 Brassica napus - 9RDBNGA Brassica napus cDNA 5', mRNA sequence [EE545797]	EE545797	EE545797			Bna.19671
A_46_P297625	AT4G04490	CRK36	cysteine-rich RLK (RECEPTOR-like protein kinase)36	353	2e-96	0.89	3.94252	3.42932	5.46631	11.2745	5.11225	4.49665	4.59059	5.99291				-38.8961		ES263754			TC92538
A_46_P170809	NA						10.0056	8.35506	8.22738	13.3724	8.55907	8.24629	8.53047	8.09197				-38.867		TA32295_3708			TC89434
A_46_P341510	AT1G70780/AT1G70782	/CPuORF28	unknown protein/conserved peptide upstream open reading frame 28	93.7	3e-18	0.93	7.81334	7.96927	10.1619	15.0623	8.73361	7.65689	9.30564	9.84994				-37.0757	Rep: At1g70780/F5A18_4 - Arabidopsis thaliana (Mouse-ear cress), partial (56%) [TC92157]	TC92157		GO:0003674|GO:0008150	TC92157
A_46_P215554	AT5G65000		Nucleotide-sugar transporter family protein	151	1e-35	0.91	3.1119	2.97018	4.26848	8.10284	3.2987	2.96918	2.95725	2.90279				-36.7596		CN727980
A_46_P293998	AT3G04620		Alba DNA/RNA-binding protein	291	5e-78	0.87	5.29996	4.28387	6.85777	9.28885	4.1711	4.38201	4.3471	4.12272				-35.9055		EL589178		GO:0005575|GO:0008150
A_46_P127894	AT1G15470		Transducin/WD40 repeat-like superfamily protein	765	0	0.9	3.58756	4.67977	3.89109	8.26616	3.43616	3.22209	3.20112	3.10906				-35.6814	0126947 Brassica napus Root library Brassica napus cDNA, mRNA sequence [EV121635]	EV121635	EV121635			Bna.27113
A_46_P046396	AT5G22090		Protein of unknown function (DUF3049)	258	2e-67	0.83	9.13634	4.35633	2.99554	8.39341	9.16348	4.93783	3.06607	3.24969				-35.3521	BNARO2GH_T3_020_A08_15DEC2006_064 Brassica napus BNARO2GH Brassica napus cDNA 5', mRNA sequence [ES912357]	ES912357	ES912357		TC71486	Bna.10329
A_46_P240224	AT1G05960		ARM repeat superfamily protein	111	7e-24	0.83	9.04112	9.63537	11.3794	14.4369	9.21728	10.0595	9.73896	9.30792				-34.9925		DW997113
A_46_P232429	NA						2.75481	2.74492	5.4571	7.97222	2.73533	2.77954	2.77365	2.84496				-34.951		CX193821
A_46_P320360	AT5G56750	NDL1	N-MYC downregulated-like 1	1386	0	0.91	10.9453	11.3418	11.1099	15.935	10.8354	10.4354	10.477	10.815				-34.7764	Rep: SF21D2 splice variant protein - Helianthus annuus (Common sunflower), partial (38%) [TC77691]	TC77691			TC77691
A_46_P346925	AT5G25880	ATNADP-ME3, NADP-ME3	NADP-malic enzyme 3	1828	0	0.93	12.0264	14.9079	14.0066	16.8896	12.4707	12.923	12.6636	11.7827				-34.4618	BNSCS4CT_UP_101_F11_18MAY2007_085 Brassica napus BNSCS4CT Brassica napus cDNA 5', mRNA sequence [EV066176]	EV066176	EV066176		TC95130	Bna.23405
A_46_P217934	AT3G12110	ACT11	actin-11	1378	0	0.9	12.0954	9.77814	13.1284	14.4069	11.8001	10.0838	9.89148	9.31083				-34.2036	Rep: Actin-1 - Oryza sativa subsp. indica (Rice), complete [TC89158]	CN730830			TC89158
A_46_P019306	AT2G43230		Protein kinase superfamily protein	1443	0	0.9	7.60576	7.3212	7.37887	14.3587	7.58734	6.72551	8.75007	9.26448				-34.1587	BNARO5GH_T3_013_E06_30NOV2006_040 Brassica napus BNARO5GH Brassica napus cDNA 5', mRNA sequence [ES906425]	ES906425	ES906425		TC67407	Bna.4790
A_46_P070246	AT3G26370		O-fucosyltransferase family protein	226	4e-58	0.89	10.4422	8.87234	8.81132	13.7468	9.07623	8.6511	9.01634	8.65305				-34.1491	BNARO4GH_T3_025_B10_24NOV2006_078 Brassica napus BNARO4GH Brassica napus cDNA 5', mRNA sequence [ES905003]	ES905003	ES905003		TC73893	Bna.15219
A_46_P074431	AT1G16170		unknown protein	274	1e-72	0.87	10.7538	10.3825	10.8055	14.5431	10.1823	9.53618	9.35592	9.50973				-32.748	BNSCS4CT_UP_231_F07_24MAY2007_053 Brassica napus BNSCS4CT Brassica napus cDNA 5', mRNA sequence [EV076203]	EV076203	EV076203		TC83572	Bna.16074
A_46_P075851	AT1G44160		HSP40/DnaJ peptide-binding protein	252	5e-66	0.84	5.53547	5.40916	5.31467	13.1123	5.73303	5.46357	6.76512	8.08518				-32.6064	0172625 Brassica napus Flower Brassica napus cDNA, mRNA sequence [EV136531]	EV136531	EV136531			Bna.16370
A_46_P234029	AT2G18470	PERK4	roline-rich extensin-like receptor kinase 4	737	0	0.9	3.21477	4.8477	10.6855	15.6191	3.17004	5.82079	8.95787	10.6499				-31.3235		CX194890
A_46_P260308	AT3G11850		Protein of unknown function, DUF593	111	8e-24	0.87	3.0426	5.43261	5.88413	9.85509	3.38981	4.2674	4.65199	4.98025				-29.3408		EE451614
A_46_P179944	AT2G40620		Basic-leucine zipper (bZIP) transcription factor family protein	599	e-170	0.91	9.61567	9.35678	9.43158	13.05	9.89689	9.16438	7.91737	8.18238				-29.1945	Rep: B-Zip DNA binding protein - Arabidopsis thaliana (Mouse-ear cress), partial (84%) [TC66308]	TA35030_3708			TC66308
A_46_P215619	AT5G57320	VLN5	villin, putative	894	0	0.91	4.18527	5.17802	6.50771	9.64463	4.93073	5.81894	4.51189	4.78065				-29.1207		CN728061
A_46_P174844	AT1G30860		RING/U-box superfamily protein	363	3e-99	0.84	10.9823	9.14277	7.5149	12.5642	11.6134	9.25012	7.79525	7.71826				-28.7585	Rep: At1g30860 - Arabidopsis thaliana (Mouse-ear cress), partial (38%) [TC69534]	TA33446_3708			TC69534
A_46_P022446	AT5G57830		Protein of unknown function, DUF593	309	2e-83	0.82	5.87659	6.01795	6.1885	11.3297	7.12271	6.06566	6.06559	6.52135				-28.0188	BN15.027K13F020325 BN15 Brassica napus cDNA clone BN15027K13, mRNA sequence [CD815834]	CD815834	CD815834		TC87289	Bna.5433
A_46_P038551	NA						3.0249	5.75082	6.94339	10.2607	5.01443	5.07934	6.68008	5.45538				-27.9611	64ETCOT5_T3_003_C03_15JAN2005_027 Brassica napus mature seed Normalized library at CoT 5 Brassica napus cDNA 5', mRNA sequence [EE437340]	EE437340	EE437340		TC65185	Bna.8735
A_46_P357015	AT3G51470		Protein phosphatase 2C family protein	196	1e-49	0.87	9.97287	9.34451	11.851	13.756	9.51668	9.15666	9.2067	8.97567				-27.4798	Rep: Chromosome chr7 scaffold_20, whole genome shotgun sequence - Vitis vinifera (Grape), partial (19%) [TC99866]	TC99866			TC99866
A_46_P158664	AT4G27350		Protein of unknown function (DUF1223)	242	3e-63	0.91	10.8049	12.1294	10.0984	15.9554	11.0176	9.45953	10.0595	11.1895				-27.207	Rep: AT4g27350 - Arabidopsis thaliana (Mouse-ear cress), complete [TC72339]	TA28384_3708			TC72339
A_46_P046126	AT4G26260	MIOX4	myo-inositol oxygenase 4	930	0	0.89	5.92048	11.3691	11.3742	16.6092	10.7299	12.3036	11.6165	11.8543				-26.9992	0131307 Brassica napus Root library Brassica napus cDNA, mRNA sequence [EV125995]	EV125995	EV125995		TC71419	Bna.10275
A_46_P035721	AT2G14750	APK, AKN1, ATAKN1, APK1	APS kinase	791	0	0.88	8.67906	8.04935	7.69787	11.9675	8.91314	8.06478	6.25107	7.22664				-26.7385	85-E022901-021-017-J22-frev ADIS-MPIZ 021 Brassica napus cDNA clone MPIZp1022J2217Q, mRNA sequence [CX188519]	CX188519	CX188519		TC110974	Bna.8151
A_46_P366540	AT4G02930		GTP binding Elongation factor Tu family protein	190	1e-47	0.92	9.74496	9.80485	10.7161	13.4256	9.68565	9.38726	9.00245	8.70296				-26.4033	Rep: Chromosome chr8 scaffold_99, whole genome shotgun sequence - Vitis vinifera (Grape), partial (19%) [TC103866]	TC103866			TC103866
A_46_P182704	AT5G22090		Protein of unknown function (DUF3049)	258	2e-67	0.83	13.3949	8.64276	6.66785	11.9685	13.195	9.0928	6.95003	7.25507				-26.2359	Rep: Chromosome chr6 scaffold_15, whole genome shotgun sequence - Vitis vinifera (Grape), partial (20%) [TC71486]	TA35856_3708			TC71486
A_46_P307955	AT1G66860		Class I glutamine amidotransferase-like superfamily protein	884	0	0.9	5.59505	5.4096	6.83115	10.182	6.65507	5.27497	4.7277	5.48568				-25.9263	AAF31027.1 - Arabidopsis thaliana (Mouse-ear cress), partial (72%) [TC64728]	TC64728		GO:0005575	TC64728
A_46_P255384	NA						3.71435	2.7257	2.77449	7.41803	2.7254	2.978	2.748	2.73411				-25.7041		DY022326
A_46_P004006	AT1G74210		PLC-like phosphodiesterases superfamily protein	1122	0	0.88	5.568	5.28501	5.45602	9.14552	5.1816	5.25911	4.2386	4.4773				-25.4257	0085733 Brassica napus Bud library Brassica napus cDNA, mRNA sequence [EV161871]	EV161871	EV161871		TC78105	Bna.1021
A_46_P291808	AT5G38970	BR6OX1, ATBR6OX, CYP85A1, BR6OX	brassinosteroid-6-oxidase 1	214	5e-55	0.86	5.34271	4.37476	4.54339	9.72849	3.93249	4.63753	3.86755	5.06295				-25.3787		EG021182
A_46_P075901	AT3G02230	RGP1, ATRGP1	reversibly glycosylated polypeptide 1	819	0	0.92	13.4402	16.1934	15.3454	17.6273	13.8696	15.2374	13.4368	13.0069				-24.5954	BNAEN3GH_UP_146_G08_29OCT2006_052 Brassica napus BNAEN3GH Brassica napus cDNA 5', mRNA sequence [EV002292]	EV002292	EV002292		TC72848	Bna.16380
A_46_P048896	AT4G16500		Cystatin/monellin superfamily protein	50.1	3e-05	0.9	8.35065	7.67454	6.71936	13.6214	9.33793	7.70976	8.39222	9.02449				-24.1999	BNAEN1GH_UP_019_E10_23JUN2006_072 Brassica napus BNAEN1GH Brassica napus cDNA 5', mRNA sequence [ES987575]	ES987575	ES987575			Bna.10844
A_46_P227164	NA						7.86129	5.42313	11.4218	11.9487	6.99537	5.40987	5.14249	7.35514				-24.1437		CX189948
A_46_P120224	AT3G57180	BPG2	P-loop containing nucleoside triphosphate hydrolases superfamily protein	646	0	0.88	7.45794	5.4306	6.31569	9.4679	6.72525	5.39207	5.07131	4.87566				-24.1215	0211024 Brassica napus Very early anther Brassica napus cDNA, mRNA sequence [EV145090]	EV145090	EV145090			Bna.25514
A_46_P327832	AT5G25530		DNAJ heat shock family protein	583	e-165	0.88	8.135	9.37965	11.3665	15.5375	8.81416	9.05666	10.1674	10.9459				-24.1114	Rep: Chromosome chr4 scaffold_6, whole genome shotgun sequence - Vitis vinifera (Grape), partial (36%) [TC83601]	TC83601			TC83601
A_46_P247899	AT1G74210		PLC-like phosphodiesterases superfamily protein	1122	0	0.88	10.5918	10.7063	11.5195	14.5482	11.3972	10.9231	10.4289	9.95701				-24.1032	Rep: Chromosome chr17 scaffold_12, whole genome shotgun sequence - Vitis vinifera (Grape), partial (81%) [TC106822]	DY006771			TC106822	Bna.1021
A_46_P089351	AT4G03110	AtRBP-DR1, RBP-DR1	RNA-binding protein-defense related1	783	0	0.88	10.9508	10.0224	8.26933	12.7569	9.75229	9.44962	7.99349	8.17334				-23.9763	25RDBNM_UP_069_F04_03NOV2005_022 Brassica napus 25RDBNM Brassica napus cDNA 5', mRNA sequence [EE512408]	EE512408	EE512408		TC88403	Bna.19159
A_46_P002456	AT5G50930		Histone superfamily protein	460	e-128	0.89	9.35861	11.1923	11.3441	13.5367	9.30083	10.2245	9.92963	8.95717				-23.9101	BN18DYSC_UP_011_D06_18FEB2008_042 BN18DYSC Brassica napus cDNA 5', mRNA sequence [FG553849]	FG553849	FG553849		TC79409	Bna.647
A_46_P146834	AT4G02380	SAG21, AtLEA5	senescence-associated gene 21	246	7e-64	0.85	2.92382	3.60812	2.85781	16.4506	2.8798	2.89411	2.84043	11.8722				-23.8901	Rep: Uncharacterized protein At4g02380.2 - Arabidopsis thaliana (Mouse-ear cress), partial (62%) [TC67209]	TA24568_3708			TC67209
A_46_P173294	AT2G20320		DENN (AEX-3) domain-containing protein	496	e-139	0.91	7.28053	7.50297	7.72933	13.1123	7.92368	8.20693	7.8368	8.56667				-23.3537	Rep: Chromosome chr7 scaffold_44, whole genome shotgun sequence - Vitis vinifera (Grape), partial (32%) [TC90533]	TA32982_3708			TC90533
A_46_P205889	AT5G65070	MAF4, FCL4, AGL69	K-box region and MADS-box transcription factor family protein	369	e-101	0.82	3.43756	4.65633	6.66975	10.5503	4.94509	4.97526	5.26926	6.0083				-23.2951		CD834584		GO:0003700|GO:0006355|GO:0009266|GO:0009910|GO:0010048|GO:0016566|GO:0042752|GO:0043234
A_46_P059341	NA						5.10792	5.64764	9.42374	10.7157	5.16303	5.06654	8.90234	6.18436				-23.1238	BNAEN1GH_UP_032_B01_21JUL2006_013 Brassica napus BNAEN1GH Brassica napus cDNA 5', mRNA sequence [ES988456]	ES988456	ES988456		TC101266	Bna.12982
A_46_P033716	AT5G56750	NDL1	N-MYC downregulated-like 1	1392	0	0.91	11.2448	11.2651	11.1957	16.6771	11.815	10.8951	10.5717	12.1499				-23.0575	70-E022738-021-013-K18-frev ADIS-MPIZ 021 Brassica napus cDNA clone MPIZp1022K1813Q, mRNA sequence [CX189894]	CX189894	CX189894		TC95978	Bna.7738
A_46_P182034	AT1G07220		Arabidopsis thaliana protein of unknown function (DUF821)	1431	0	0.87	6.89105	6.96648	10.6412	12.2529	6.90693	7.11195	8.02298	7.75499				-22.5945	Rep: Chromosome chr6 scaffold_3, whole genome shotgun sequence - Vitis vinifera (Grape), partial (31%) [TC76210]	TA35652_3708			TC76210
A_46_P225654	AT2G01290	RPI2	ribose-5-phosphate isomerase 2	646	0	0.86	16.1318	12.8944	11.8779	15.3787	15.1084	12.7203	11.9103	10.9086				-22.1639	Rep: Chromosome chr1 scaffold_5, whole genome shotgun sequence - Vitis vinifera (Grape), partial (10%) [TC106837]	CX188947			TC77216	Bna.7654
A_46_P252804	AT5G60540	EMB2407, ATPDX2, PDX2	pyridoxine biosynthesis 2	525	e-148	0.88	6.7944	4.7141	4.58359	8.0383	6.71288	5.25925	5.44928	3.62177				-21.3555		DY018129
A_46_P383688	NA						2.72292	4.17191	4.03875	7.34664	3.61538	2.71143	2.92163	2.93032				-21.3524	Rep: Acyl-[acyl-carrier protein] desaturase - Brassica rapa subsp. pekinensis (Chinese cabbage), partial (13%) [TC110481]	TC110481			TC110481
A_46_P129669	AT1G53500	MUM4, RHM2, ATRHM2, ATMUM4	NAD-dependent epimerase/dehydratase family protein	1140	0	0.91	8.53429	7.99214	7.13934	11.9718	7.82162	7.95748	6.53491	7.56339				-21.235	BNARO2GH_T3_007_G08_15DEC2006_052 Brassica napus BNARO2GH Brassica napus cDNA 5', mRNA sequence [ES909624]	ES909624	ES909624		TC90057	Bna.27484
A_46_P298955	AT5G55060		unknown protein	946	0	0.85	10.5262	9.65329	10.1123	14.1638	10.5222	9.80484	9.76619	9.77263				-20.9828	BNARO1GH_T3_013_B06_22NOV2006_046 Brassica napus BNARO1GH Brassica napus cDNA 5', mRNA sequence [ES900662]	ES900662	ES900662		TC92917	Bna.16039
A_46_P301120	AT3G07820		Pectin lyase-like superfamily protein	236	3e-61	0.83	2.95602	2.97834	7.16622	7.59592	3.46751	2.94783	2.97678	3.21532				-20.8301		ES268941				Bna.3123
A_46_P054131	NA						2.97201	3.34986	6.83628	7.47499	2.93471	2.86485	5.29118	3.11285				-20.5653	20ACACDS_UP_024_B07_05NOV2004_061 Brassica napus 20ACACDS Brassica napus cDNA 5', mRNA sequence [EE407434]	EE407434	EE407434		TC96438	Bna.11919
A_46_P366655	AT2G19400		AGC (cAMP-dependent, cGMP-dependent and protein kinase C) kinase family protein	775	0	0.92	8.65762	9.43133	9.6231	13.3781	8.32355	9.64364	8.74908	9.0367				-20.2715	Rep: Chromosome chr4 scaffold_6, whole genome shotgun sequence - Vitis vinifera (Grape), partial (41%) [TC103920]	TC103920			TC103920
A_46_P095661	AT5G60930		P-loop containing nucleoside triphosphate hydrolases superfamily protein	180	2e-44	0.86	10.5906	13.2416	12.3368	13.4654	10.6384	13.3158	11.5197	9.13156				-20.1662	BNAEN3GH_UP_186_E10_25NOV2006_072 Brassica napus BNAEN3GH Brassica napus cDNA 5', mRNA sequence [EV005228]	EV005228	EV005228		TC87609	Bna.20447
A_46_P167039	AT4G26260	MIOX4	myo-inositol oxygenase 4	575	e-163	0.88	5.91711	12.5593	12.6672	17.1169	11.8888	13.3852	13.0698	12.7882				-20.0944	Rep: Inositol oxygenase 4 - Arabidopsis thaliana (Mouse-ear cress), partial (87%) [TC65731]	TA31136_3708			TC65731
A_46_P010216	AT1G51060	HTA10	histone H2A 10	402	e-111	0.88	7.24624	6.77578	8.24706	11.1431	6.86343	7.46683	6.77992	6.8168				-20.0614	BNARO5GH_T3_017_A09_30NOV2006_079 Brassica napus BNARO5GH Brassica napus cDNA 5', mRNA sequence [ES906738]	ES906738	ES906738		TC68556	Bna.2557
A_46_P349295	AT2G17530		Protein kinase superfamily protein	882	0	0.92	7.42311	7.24346	6.91625	11.6962	6.56811	7.30138	6.46376	7.39272				-19.7462	Rep: protein kinase family protein - Arabidopsis thaliana, partial (47%) [TC96253]	TC96253			TC96253
A_46_P095891	AT2G38430		unknown protein	95.6	4e-19	0.87	5.93091	4.6233	4.23035	8.44697	4.92205	4.94016	4.89291	4.1621				-19.4928	BNQA_UP_148_A10_10NOV2005_080 Brassica napus BNQA Brassica napus cDNA 5', mRNA sequence [EE555851]	EE555851	EE555851			Bna.20493
A_46_P073721	AT5G14100	ATNAP14, NAP14	non-intrinsic ABC protein 14	876	0	0.89	11.5604	10.3738	10.032	13.8254	11.0221	10.061	9.4236	9.55324				-19.3219	BNSCS3CT_UP_303_C07_01JUN2007_059 Brassica napus BNSCS3CT Brassica napus cDNA 5', mRNA sequence [EV060945]	EV060945	EV060945		TC99226	Bna.15929
A_46_P255854	AT5G53250	AGP22, ATAGP22	arabinogalactan protein 22	287	2e-76	0.9	12.2075	11.2515	11.6054	16.9056	12.1228	11.03	11.7469	12.6429				-19.1954		DY023116			TC89818	Bna.7487
A_46_P209384	AT1G02050	LAP6	Chalcone and stilbene synthase family protein	842	0	0.87	4.44004	15.8283	6.73961	8.23686	3.67343	9.45353	8.16581	3.98024				-19.1149	0213320 Brassica napus Very early anther Brassica napus cDNA, mRNA sequence [EV147386]	EV147386	EV147386		TC85890	Bna.7365
A_46_P102839	AT4G31875		unknown protein	65.9	5e-10	0.82	2.96735	2.92734	6.0881	7.24656	2.95806	2.92678	2.96573	2.99112				-19.0991	BNARO2GH_T3_022_G09_15DEC2006_067 Brassica napus BNARO2GH Brassica napus cDNA 5', mRNA sequence [ES912607]	ES912607	ES912607			Bna.21921
A_46_P363810	AT1G61150		LisH and RanBPM domains containing protein	58	2e-07	0.94	6.45993	9.79942	7.85165	8.48341	7.36739	8.35283	6.67359	4.23653				-18.9863	Rep: Uncharacterized protein At1g61150.3 - Arabidopsis thaliana (Mouse-ear cress), partial (24%) [TC102768]	TC102768			TC102768
A_46_P244739	AT1G80280		alpha/beta-Hydrolases superfamily protein	1092	0	0.91	9.4631	11.2281	11.5247	14.7755	9.52893	11.1831	11.1305	10.5365				-18.8832	Rep: Chromosome chr9 scaffold_7, whole genome shotgun sequence - Vitis vinifera (Grape), partial (39%) [TC77617]	DY001802			TC77617	Bna.7627
A_46_P040381	AT4G37640	ACA2	calcium ATPase 2	825	0	0.91	12.8628	13.7357	12.8223	17.0067	12.796	14.0789	12.3852	12.769				-18.8651	BNSCS2CT_UP_007_D05_05JAN2005_041 Brassica napus seed coat BNSCS2CT Brassica napus cDNA 5', mRNA sequence [EE463224]	EE463224	EE463224		TC105629	Bna.9109
A_46_P269893	AT2G19880		Nucleotide-diphospho-sugar transferases superfamily protein	1859	0	0.89	11.9727	11.6244	11.5068	16.0982	11.3608	11.2345	11.0041	11.9272				-18.0126	Rep: At2g19880/F6F22.9 - Arabidopsis thaliana (Mouse-ear cress), partial (23%) [TC93028]	EE463196			TC93028	Bna.10377
A_46_P234734	NA						2.73316	2.72591	5.44587	6.9894	2.72573	2.7347	3.8475	2.82287				-17.9576		CX195380				Bna.8094
A_46_P342090	AT2G14750	APK, AKN1, ATAKN1, APK1	APS kinase	73.8	2e-12	0.95	10.8011	11.2823	10.2678	14.7963	12.088	11.6234	9.54776	10.6317				-17.9339	85-E022901-021-017-J22-frev ADIS-MPIZ 021 Brassica napus cDNA clone MPIZp1022J2217Q, mRNA sequence [CX188519]	CX188519	CX188519		TC92494	Bna.8151
A_46_P122414	AT2G17530		Protein kinase superfamily protein	460	e-128	0.88	9.99529	10.0408	10.4399	14.207	9.45676	9.86027	10.1319	10.0699				-17.5953	0144572 Brassica napus Etiolated seedlings (Uni-ZAP) Brassica napus cDNA, mRNA sequence [EV167762]	EV167762	EV167762		TC101134	Bna.25965
A_46_P046741	AT5G54370		Late embryogenesis abundant (LEA) protein-related	502	e-141	0.88	3.07588	2.93632	2.89264	9.25418	2.96359	2.93924	2.94083	5.11986				-17.5611	40JKME7D_UP_014_E01_21MAY2004_007 Brassica napus 40JKME7D Brassica napus cDNA 5', mRNA sequence [DY015888]	DY015888	DY015888		TC96911	Bna.10399
A_46_P162514	AT1G07410	ATRABA2B, RAB-A2B, ATRAB-A2B, RABA2b	RAB GTPase homolog A2B	575	e-163	0.86	9.53431	10.2457	10.8923	13.2074	9.65398	9.47946	9.13147	9.13017				-16.8797		TA29663_3708				Bna.7681
A_46_P316625	AT4G26650		RNA-binding (RRM/RBD/RNP motifs) family protein	327	1e-88	0.8	8.75659	9.13893	9.75529	13.0295	9.24662	9.08601	8.79705	8.95992				-16.7904	Rep: HnRNP-like protein - Arabidopsis thaliana (Mouse-ear cress), partial (37%) [TC74304]	TC74304			TC74304
A_46_P375875	AT3G27330		zinc finger (C3HC4-type RING finger) family protein	182	2e-45	0.89	6.39046	9.01399	7.49309	8.29798	6.88829	8.30356	6.99273	4.22997				-16.7723	Rep: Arabidopsis thaliana genomic DNA, chromosome 3, TAC clone:K1G2 - Arabidopsis thaliana (Mouse-ear cress), partial (29%) [TC107443]	TC107443			TC107443
A_46_P206574	NA						8.20219	6.81755	9.23009	12.1428	9.17051	7.62825	8.55287	8.0752				-16.7672	0155360 Brassica napus Etiolated seedlings (Uni-ZAP) Brassica napus cDNA, mRNA sequence [EV172935]	EV172935	EV172935		TC95550	Bna.7254
A_46_P158384	AT1G75180		Erythronate-4-phosphate dehydrogenase family protein	529	e-149	0.85	7.82758	6.18674	6.61515	11.4523	7.26105	6.64058	6.69003	7.40024				-16.5875		TA28298_3708
A_46_P176604	AT4G01480	AtPPa5, PPa5	pyrophosphorylase 5	712	0	0.9	13.2041	9.61556	10.8532	13.9392	13.0853	9.75887	8.33419	9.89579				-16.4887	Rep: T25K16.5 - Arabidopsis thaliana (Mouse-ear cress), partial (87%) [TC67998]	TA34002_3708			TC67998	Bna.7783
A_46_P181704	AT3G18750	WNK6, ZIK5, ATWNK6	with no lysine (K) kinase 6	1122	0	0.89	7.57231	7.32409	8.0855	11.4907	7.37245	6.94297	6.85313	7.46443				-16.2941	Rep: MAP (Mitogen activated protein) kinase-like protein - Arabidopsis thaliana (Mouse-ear cress), partial (54%) [TC78000]	TA35531_3708			TC78000
A_46_P074261	AT5G55060		unknown protein	946	0	0.85	10.9672	10.3035	10.3916	14.2652	10.9717	10.1689	10.2366	10.2401				-16.2812	BNARO1GH_T3_013_B06_22NOV2006_046 Brassica napus BNARO1GH Brassica napus cDNA 5', mRNA sequence [ES900662]	ES900662	ES900662		TC92917	Bna.16039
A_46_P348250	AT5G47180		Plant VAMP (vesicle-associated membrane protein) family protein	319	2e-86	0.9	6.77321	5.59741	6.41477	9.88756	6.63149	5.40215	5.87241	5.9113				-15.7388	Rep: Chromosome undetermined scaffold_306, whole genome shotgun sequence - Vitis vinifera (Grape), partial (31%) [TC95745]	TC95745			TC95745
A_46_P292918	AT5G13310		unknown protein	402	e-111	0.84	2.82031	3.34871	4.32495	7.14304	3.07312	3.2776	2.75826	3.16779				-15.7278	64ETCOT5_T3_018_C04_30JAN2005_028 Brassica napus mature seed Normalized library at CoT 5 Brassica napus cDNA 5', mRNA sequence [EE438668]	EE438668	EE438668		TC84170	Bna.12916
A_46_P194654	AT4G39230		NmrA-like negative transcriptional regulator family protein	813	0	0.86	9.41677	10.2841	11.6652	13.0037	10.0618	10.6468	9.81415	9.04968				-15.4984	Rep: Isoflavone reductase related protein - Pyrus communis (Pear), partial (95%) [TC110093]	CD821966			TC110093
A_46_P047151	AT3G54880		unknown protein	488	e-137	0.9	11.2193	12.7855	13.2121	16.6964	13.1219	12.915	12.4245	12.7476				-15.4421	69JKME5D_T3_022_C11_30MAR2005_091 69JKME5D Brassica napus cDNA 5', mRNA sequence [ES267961]	ES267961	ES267961		TC65462	Bna.10485
A_46_P308676	AT1G18150	ATMPK8	Protein kinase superfamily protein	458	e-128	0.86	8.31412	7.80483	8.14986	11.763	7.81908	7.91734	6.75365	7.84454				-15.1211	Rep: Mitogen-activated protein kinase 8 - Arabidopsis thaliana (Mouse-ear cress), partial (33%) [TC65911]	TC65911			TC65911
A_46_P339700	NA						6.79427	6.90811	7.6572	12.1192	7.17955	6.77905	7.16809	8.21554				-14.9665	Rep: Uncharacterized protein AF_0946 precursor - Archaeoglobus fulgidus, partial (3%) [TC91154]	TC91154			TC91154
A_46_P151789	AT5G24240		Phosphatidylinositol 3- and 4-kinase ;Ubiquitin family protein	934	0	0.86	11.0831	11.1959	12.2083	15.9249	11.4139	11.2095	11.5688	12.0445				-14.7267	Rep: Phosphatidylinositol 3-and 4-kinase-like - Oryza sativa subsp. japonica (Rice), partial (45%) [TC70856]	TA26180_3708			TC70856
A_46_P299200	AT4G07960	ATCSLC12, CSLC12	Cellulose-synthase-like C12	523	e-148	0.87	8.04937	6.27398	6.55993	11.2491	7.29068	6.63827	6.65613	7.42257				-14.1875		ES266193
A_46_P216944	AT3G07940		Calcium-dependent ARF-type GTPase activating protein family	149	6e-35	0.92	8.7872	6.38263	6.4128	11.5665	8.55441	7.1595	6.16636	7.75547				-14.0357		CN729491
A_46_P075081	AT2G02970		GDA1/CD39 nucleoside phosphatase family protein	299	3e-80	0.84	10.2888	10.6393	11.0069	15.5624	11.1258	11.0629	10.6623	11.7517				-14.0324	69JKME5D_T3_028_C12_28MAR2005_092 69JKME5D Brassica napus cDNA 5', mRNA sequence [ES268452]	ES268452	ES268452		TC103437	Bna.16206
A_46_P338575	AT3G59720/AT1G58140/AT1G11265		transposable element gene	589	e-167	0.87	9.91247	8.6992	8.4688	12.2473	10.6434	7.85234	8.47187	8.44051				-13.9941	Rep: Copia-type reverse transcriptase-like protein - Arabidopsis thaliana (Mouse-ear cress), partial (16%) [TC90539]	TC90539		GO:0003674|GO:0005575|GO:0008150	TC90539
A_46_P272668	AT3G01040	GAUT13	galacturonosyltransferase 13	837	0	0.89	10.3802	10.2234	11.2485	14.254	10.2398	10.2943	10.3944	10.464				-13.8323	Rep: Chromosome chr14 scaffold_21, whole genome shotgun sequence - Vitis vinifera (Grape), partial (43%) [TC86056]	EE466855			TC86056
A_46_P297815	AT3G01040	GAUT13	galacturonosyltransferase 13	123	3e-27	0.87	8.67361	8.47539	9.14708	12.5125	8.69538	8.46706	7.79876	8.72285				-13.8292		ES264036
A_46_P334610	AT1G18610		Galactose oxidase/kelch repeat superfamily protein	220	1e-56	0.93	7.92285	8.4361	8.47952	10.6539	7.56459	7.96688	7.67981	6.8897				-13.5873	Rep: kelch repeat-containing protein - Arabidopsis thaliana, partial (19%) [TC88060]	TC88060			TC88060
A_46_P378243	AT1G73480		alpha/beta-Hydrolases superfamily protein	484	e-136	0.89	12.5385	9.22072	9.80619	14.6794	11.5528	9.15914	10.0138	10.9259				-13.487	Rep: F15H18.13 - Arabidopsis thaliana (Mouse-ear cress), partial (41%) [TC108327]	TC108327			TC108327
A_46_P260933	NA						9.9738	7.31288	7.9115	10.6737	9.03762	7.59462	7.43955	6.92884				-13.4068	Rep: Similarity: patentmatch against protein AC W12703 Geneseqprot. precursor - Aspergillus niger, partial (5%) [TC105881]	EE452373			TC105881
A_46_P261303	AT3G30818		transposable element gene	75.8	7e-13	0.89	9.44607	2.91234	9.27987	9.87607	8.29149	3.34543	5.47771	6.14679				-13.2625		EE452884
A_46_P155919	AT2G02970		GDA1/CD39 nucleoside phosphatase family protein	565	e-160	0.89	10.8534	11.3972	11.9246	16.1437	11.8945	11.7577	11.5073	12.4248				-13.1676	Rep: 7A19.33 protein - Arabidopsis thaliana (Mouse-ear cress), partial (37%) [TC96985]	TA27520_3708			TC96985
A_46_P038746	AT5G22950	VPS24.1	SNF7 family protein	593	e-168	0.87	8.98687	6.92267	6.77194	10.7498	8.63836	6.96429	6.86315	7.05279				-12.969	0206910 Brassica napus Very early anther Brassica napus cDNA, mRNA sequence [EV140981]	EV140981	EV140981			Bna.8774
A_46_P251884	AT4G23800		HMG (high mobility group) box protein	182	3e-45	0.88	8.00807	11.6634	10.964	10.5879	8.26538	11.0112	8.58049	6.89457				-12.9363		DY016880				Bna.9250
A_46_P319035	AT4G04313		transposable element gene	101	3e-20	0.8	5.53441	4.33048	4.0665	9.25738	6.33314	5.35961	5.02035	5.5923				-12.6853	Rep: Zinc knuckle containing protein - Brassica oleracea (Wild cabbage), partial (23%) [TC76467]	TC76467			TC76467
A_46_P343535	AT2G31830		endonuclease/exonuclease/phosphatase family protein	494	e-139	0.86	9.79943	7.81401	9.58635	12.3706	10.3803	8.7795	7.77025	8.70825				-12.6616	Rep: Inositol polyphosphate 5-phosphatase - Arabidopsis thaliana (Mouse-ear cress), partial (13%) [TC93296]	TC93296			TC93296
A_46_P215489	AT2G37070		unknown protein	115	8e-25	0.86	5.12159	7.56369	8.73797	11.4702	6.09648	8.38957	7.3623	7.8308				-12.4612		CN727910
A_46_P048261	AT5G05060		Cystatin/monellin superfamily protein	52	1e-05	0.85	3.06657	8.08212	10.8224	13.6043	2.91683	6.82245	9.84409	9.96955				-12.4209	63JKCOT5_T3_011_H07_24JAN2005_049 63JKCOT5 Brassica napus cDNA 5', mRNA sequence [DY018201]	DY018201	DY018201		TC81328	Bna.10716
A_46_P020336	AT1G23750		Nucleic acid-binding, OB-fold-like protein	482	e-135	0.9	6.83782	10.418	11.582	11.9717	7.0152	10.227	9.2221	8.36153				-12.2112	BNBS2DCT_UP_028_D10_14MAR2005_074 Brassica napus seeds BNBS2DCT Brassica napus cDNA 5', mRNA sequence [EE453036]	EE453036	EE453036		TC86117	Bna.5003
A_46_P015521	NA						6.29238	5.57685	5.78402	9.20117	7.59166	6.5786	6.87635	5.59937				-12.1409	64ETCOT5_T3_003_E10_15JAN2005_072 Brassica napus mature seed Normalized library at CoT 5 Brassica napus cDNA 5', mRNA sequence [EE437370]	EE437370	EE437370		TC64023	Bna.4004
A_46_P283888	AT3G20300		Protein of unknown function (DUF3537)	400	e-111	0.88	12.9721	8.53328	8.30795	13.4675	11.9185	8.16448	8.92887	9.86772				-12.1239		EE480759				Bna.15750
A_46_P346085	AT1G34630		unknown protein	539	e-152	0.89	10.7039	10.7893	11.0041	14.2232	11.4315	10.7705	11.1667	10.6341				-12.0351	Rep: F12K21.3 - Arabidopsis thaliana (Mouse-ear cress), partial (34%) [TC94648]	TC94648			TC94648
A_46_P048871	NA						8.89474	9.36838	11.0624	13.8824	10.2229	9.51103	10.5089	10.3262				-11.7628	BNYS4DCT_UP_012_H12_20MAR2005_082 Brassica napus seeds BNYS4DCT Brassica napus cDNA 5', mRNA sequence [EE476962]	EE476962	EE476962		TC73172	Bna.10839
A_46_P179679	AT3G22750		Protein kinase superfamily protein	1469	0	0.91	12.4839	11.1087	12.2439	16.732	12.3808	11.8911	12.1387	13.1808				-11.7225	Rep: Chromosome chr5 scaffold_2, whole genome shotgun sequence - Vitis vinifera (Grape), partial (29%) [TC102310]	TA34954_3708			TC102310
A_46_P033441	AT1G07410	ATRABA2B, RAB-A2B, ATRAB-A2B, RABA2b	RAB GTPase homolog A2B	626	e-178	0.87	9.34941	10.1023	10.9187	12.8149	9.29836	9.29244	9.21353	9.26529				-11.7091	BNDH4DCT_UP_029_H03_17DEC2004_017 Brassica napus seeds BNDH4DCT Brassica napus cDNA 5', mRNA sequence [DY007320]	DY007320	DY007320		TC78417	Bna.7681
A_46_P294048	AT5G45275		Major facilitator superfamily protein	848	0	0.89	8.70805	8.57742	9.19879	11.1433	7.29556	7.8475	7.1854	7.60583				-11.6114		EL589230
A_46_P347295	AT1G20220		Alba DNA/RNA-binding protein	135	1e-30	0.83	12.9518	12.9879	13.4071	14.1639	11.4343	12.4393	12.5208	10.6273				-11.6041	Rep: T4O12.22 - Arabidopsis thaliana (Mouse-ear cress), partial (30%) [TC95314]	TC95314			TC95314
A_46_P114099	AT4G09350		Chaperone DnaJ-domain superfamily protein	545	e-154	0.89	15.2255	10.838	10.4309	13.4736	13.2331	9.6377	10.1206	9.93922				-11.5867	0094820 Brassica napus Leaf library Brassica napus cDNA, mRNA sequence [EV102497]	EV102497	EV102497		TC98697	Bna.24268
A_46_P064961	NA						6.60856	5.52632	8.86559	9.44528	6.79278	5.7304	6.77743	5.91265				-11.5725	16ACDHDS_UP_024_F11_25OCT2004_085 Brassica napus 16ACDHDS Brassica napus cDNA 5', mRNA sequence [EE403582]	EE403582	EE403582		TC109086	Bna.14136
A_46_P292393	AT3G13900		ATPase E1-E2 type family protein / haloacid dehalogenase-like hydrolase family protein	775	0	0.89	8.14262	10.0996	10.5979	12.6429	7.89074	8.95218	9.6071	9.12925				-11.4211		EL587064
A_46_P300230	AT3G28790		Protein of unknown function (DUF1216)	81.8	1e-14	0.92	7.18269	6.21367	8.75852	9.37542	6.84148	6.26419	6.53016	5.87308				-11.3321	0096117 Brassica napus Bud library Brassica napus cDNA, mRNA sequence [EV152846]	EV152846	EV152846		TC104704	Bna.702
A_46_P297995	NA						5.1373	5.52769	7.14102	9.11185	7.27085	5.24623	6.14783	5.62975				-11.1742		ES264308
A_46_P262968	AT1G33360		ATP-dependent Clp protease	117	2e-25	0.85	7.37141	6.26724	6.26343	10.6233	7.05192	6.66239	6.61276	7.15327				-11.0812		EE454836			TC96363
A_46_P297905	AT1G70790		Calcium-dependent lipid-binding (CaLB domain) family protein	737	0	0.91	10.6985	11.7633	12.1178	15.6046	10.3322	11.5569	12.415	12.1465				-10.9898	Rep: C2 domain-containing protein - Thlaspi caerulescens (Alpine penny-cress) (Thlaspi calaminare), partial (85%) [TC78744]	ES264157			TC78744	Bna.16316
A_46_P164554	AT5G47180		Plant VAMP (vesicle-associated membrane protein) family protein	862	0	0.91	12.3327	11.4322	11.946	15.1528	11.8373	10.748	11.4143	11.6977				-10.9666	Rep: Chromosome undetermined scaffold_306, whole genome shotgun sequence - Vitis vinifera (Grape), partial (83%) [TC88890]	TA30310_3708			TC88890
A_46_P017921	AT3G17700	CNBT1, CNGC20, ATCNGC20	cyclic nucleotide-binding transporter 1	258	6e-68	0.86	12.6829	10.8022	6.58809	10.1702	11.3874	11.383	5.64693	6.71526				-10.9661	0088487 Brassica napus Cold acclimation - dark Brassica napus cDNA, mRNA sequence [EV191006]	EV191006	EV191006		TC90921	Bna.4510
A_46_P278873	AT4G26990		unknown protein	194	9e-49	0.84	8.14952	7.21797	8.01132	10.6862	6.90889	7.31129	6.88969	7.24643				-10.8512	Rep: AT4g26990/F10M23_330 - Arabidopsis thaliana (Mouse-ear cress), partial (28%) [TC85023]	EE474679			TC85023
A_46_P299470	AT3G18295		Protein of unknown function (DUF1639)	184	1e-45	0.87	10.2388	9.59386	10.2967	14.1312	10.5467	9.52483	10.5368	10.7089				-10.7202		ES266549		GO:0003674|GO:0008150
A_46_P153024	AT4G24920		secE/sec61-gamma protein transport protein	297	7e-80	0.92	9.74124	9.86074	10.1276	11.9257	9.63233	8.95348	8.89218	8.50541				-10.7054	Rep: Protein transport protein SEC61 subunit gamma - Oryza sativa subsp. japonica (Rice), partial (97%) [TC90625]	TA26583_3708			TC90625
A_46_P276743	AT5G45940	atnudt11, NUDT11	nudix hydrolase homolog 11	714	0	0.91	7.45428	7.9403	9.41623	11.1504	7.17636	6.84707	7.87505	7.73226				-10.6893		EE472376
A_46_P089236	AT1G45180		RING/U-box superfamily protein	414	e-115	0.82	6.74282	6.83041	7.0671	11.156	7.0836	6.49061	6.86059	7.73828				-10.6862	BNSCS3CT_UP_172_F03_12MAY2007_021 Brassica napus BNSCS3CT Brassica napus cDNA 5', mRNA sequence [EV050451]	EV050451	EV050451		TC95405	Bna.19136
A_46_P004211	AT1G73630		EF hand calcium-binding protein family	254	1e-66	0.82	4.40946	2.9766	2.9239	6.3359	3.32609	2.97674	2.954	2.92943				-10.6035	0164111 Brassica napus Late bud Brassica napus cDNA, mRNA sequence [EV163267]	EV163267	EV163267			Bna.1071
A_46_P087136	NA						4.02399	3.38335	3.19693	6.78259	3.94398	3.28916	3.50796	3.38149				-10.5641	EX20LIB6_UP_044_D07_14APR2004_057 Brassica napus EX20LIB6 Brassica napus cDNA 5', mRNA sequence [EE493012]	EE493012	EE493012			Bna.18695
A_46_P035676	AT1G30740		FAD-binding Berberine family protein	549	e-155	0.84	10.729	8.94115	10.1234	14.3257	10.8561	9.48296	9.4179	10.9399				-10.4529	95-E023030-021-019-M23-frev ADIS-MPIZ 021 Brassica napus cDNA clone MPIZp1022M2319Q, mRNA sequence [CX187673]	CX187673	CX187673		TC72860	Bna.8142
A_46_P105614	AT2G16730	BGAL13	glycosyl hydrolase family 35 protein	559	e-158	0.87	3.71868	3.28904	3.09287	6.50862	3.48108	3.28829	3.26535	3.13336				-10.3766	0168088 Brassica napus Late bud Brassica napus cDNA, mRNA sequence [EV165283]	EV165283	EV165283			Bna.22496
A_46_P356110	AT2G32680	AtRLP23, RLP23	receptor like protein 23	107	2e-22	0.85	10.2226	7.43495	5.31428	10.0324	9.60908	7.70483	5.06073	6.66266				-10.3369		TC99467			TC99467
A_46_P193134	AT5G47180		Plant VAMP (vesicle-associated membrane protein) family protein	311	4e-84	0.9	12.3267	11.4145	11.9338	15.1833	11.9047	10.6244	11.5457	11.8477				-10.0948		CD819949				Bna.5724
A_46_P365230	AT2G26850		F-box family protein	210	9e-54	0.88	11.7898	12.1321	12.2693	15.2383	11.2669	11.3498	12.4618	11.91				-10.044	Rep: F-box protein At2g26850 - Arabidopsis thaliana (Mouse-ear cress), partial (17%) [TC103348]	TC103348			TC103348
A_46_P235669	AT3G11950		TRAF-like superfamily protein	127	2e-28	0.79	6.92177	7.46936	7.74072	10.7132	6.94712	7.21265	7.20898	7.39098				-10.0021		CX196105
A_46_P182589	AT3G59790	ATMPK10, MPK10	MAP kinase 10	188	6e-47	0.84	8.02036	7.10518	7.07412	10.7449	7.74641	7.24672	6.44342	7.43211				-9.93661	Rep: Mitogen-activated protein kinase Ntf4-2 - Nicotiana tabacum (Common tobacco), partial (49%) [TC80464]	TA35823_3708			TC80464
A_46_P232449	NA						2.94383	3.05645	2.92117	6.23556	3.00873	2.92684	2.82992	2.92904				-9.8938		CX193825				Bna.8210
A_46_P349040	AT5G54860		Major facilitator superfamily protein	868	0	0.9	9.92855	11.0153	11.7046	12.939	11.2468	10.8791	10.1286	9.63453				-9.87989	Rep: Similarity to integral membrane protein - Arabidopsis thaliana (Mouse-ear cress), complete [TC96127]	TC96127		GO:0005215|GO:0006810|GO:0009536|GO:0016020	TC96127
A_46_P325730	NA						2.79865	4.05116	2.72929	6.06539	2.81876	2.77066	2.73431	2.76276				-9.86713		TC82069			TC82069
A_46_P054996	AT5G67320	HOS15	WD-40 repeat family protein	733	0	0.89	4.06957	3.36734	3.5796	6.39694	3.64442	3.43168	3.23679	3.10831				-9.77186	0144799 Brassica napus Etiolated seedlings (pSPORT1) Brassica napus cDNA, mRNA sequence [EV176725]	EV176725	EV176725			Bna.12099
A_46_P341860	AT2G43160		ENTH/VHS family protein	601	e-170	0.87	12.912	12.4816	12.9449	16.0991	13.0113	12.8426	12.5196	12.8181				-9.72088	Rep: At2g43170/F14B2.11 - Arabidopsis thaliana (Mouse-ear cress), partial (43%) [TC92370]	TC92370			TC92370
A_46_P192474	AT2G46260		BTB/POZ/Kelch-associated protein	147	1e-34	0.87	10.1986	10.8155	11.1822	14.5895	10.9945	10.6011	11.3533	11.3395				-9.51355		CD818973
A_46_P228364	AT4G01660	ATABC1, ATATH10, ABC1	ABC transporter 1	1068	0	0.88	12.2896	11.7643	11.308	14.4573	11.2071	11.4889	10.5199	11.234				-9.33919	Rep: ABC1 protein - Arabidopsis thaliana (Mouse-ear cress), partial (53%) [TC93011]	CX190766			TC93011
A_46_P265368	AT2G07180		Protein kinase superfamily protein	823	0	0.88	11.6696	11.4064	12.2228	14.9516	12.39	11.4333	11.8738	11.7651				-9.10427	Rep: Chromosome chr11 scaffold_14, whole genome shotgun sequence - Vitis vinifera (Grape), partial (73%) [TC67047]	EE457510			TC67047	Bna.4201
A_46_P235724	AT4G26970	ACO2	aconitase 2	890	0	0.91	10.6507	8.59887	10.2747	12.538	9.92777	8.68169	8.52163	9.37783				-8.93944	Rep: Aconitate hydratase 3, mitochondrial precursor - Arabidopsis thaliana (Mouse-ear cress), partial (23%) [TC86121]	CX196158			TC86121
A_46_P106104	AT5G62410	SMC2, TTN3, ATCAP-E1, ATSMC4	structural maintenance of chromosomes 2	678	0	0.89	3.37137	3.79046	3.16971	6.09672	3.36956	3.74415	3.23783	2.94796				-8.86894	0208015 Brassica napus Very early anther Brassica napus cDNA, mRNA sequence [EV142084]	EV142084	EV142084			Bna.22598
A_46_P220854	AT2G26640	KCS11	3-ketoacyl-CoA synthase 11	1068	0	0.85	9.66961	9.87434	10.9664	12.5522	9.38676	9.93403	9.9659	9.41031				-8.82678	Rep: 3-ketoacyl-CoA synthase 11 - Arabidopsis thaliana (Mouse-ear cress), partial (36%) [TC85348]	CN737666			TC85348
A_46_P213269	AT1G23070		Protein of unknown function (DUF300)	153	3e-36	0.86	9.32239	7.57748	9.73654	12.0233	8.5976	7.77696	9.16287	8.8836				-8.81343	56ACAC48_UP_029_E08_22DEC2004_056 Brassica napus Brassica napus cDNA 5', mRNA sequence [EE414351]	EE414351	EE414351			Bna.8510
A_46_P105639	AT5G04460		RING/U-box superfamily protein	638	0	0.93	11.4874	11.8542	12.6796	15.1253	11.951	11.3913	12.2411	11.9885				-8.79595	44JK5DM_UP_050_H12_4JULY2006_082 Brassica napus 44JK5DM Brassica napus cDNA 5', mRNA sequence [ES986285]	ES986285	ES986285		TC108565	Bna.22501
A_46_P116235	AT1G23030		ARM repeat superfamily protein	507	e-143	0.86	10.3079	6.73349	7.42788	10.1647	8.16849	6.44924	5.63567	7.04156				-8.71258	0121900 Brassica napus Root library Brassica napus cDNA, mRNA sequence [EV116588]	EV116588	EV116588		TC71516	Bna.24702
A_46_P092846	AT4G15110	CYP97B3	cytochrome P450, family 97, subfamily B, polypeptide 3	212	3e-54	0.88	3.8242	3.26287	3.11825	6.22853	3.44956	3.28033	3.22892	3.10845				-8.69437	BNQA_UP_023_B10_22SEP2003_078 Brassica napus BNQA Brassica napus cDNA 5', mRNA sequence [EE549924]	EE549924	EE549924			Bna.19871
A_46_P288603	AT2G19000		unknown protein	119	8e-26	0.86	9.12462	8.68247	9.19164	12.9366	9.56894	9.29578	9.67003	9.822				-8.66147		EG019354			TC110510
A_46_P255511	AT3G09320		DHHC-type zinc finger family protein	989	0	0.9	8.71761	9.43579	10.2978	13.5023	9.5592	9.62019	9.7652	10.3945				-8.62071	Rep: F3L24.19 protein - Arabidopsis thaliana (Mouse-ear cress), complete [TC94760]	DY022584			TC94760
A_46_P359965	AT1G14340		RNA-binding (RRM/RBD/RNP motifs) family protein	103	2e-21	0.91	9.29801	8.41974	8.39694	11.6426	9.477	8.50127	8.63846	8.53785				-8.60239	Rep: T6H22.8.1 protein - Arabidopsis thaliana (Mouse-ear cress), partial (6%) [TC101171]	TC101171			TC101171
A_46_P245534	AT1G33360		ATP-dependent Clp protease	1542	0	0.92	11.3034	11.0341	11.7235	15.3415	11.1998	10.5781	11.3825	12.2446				-8.55584		DY002742			TC107247
A_46_P037501	AT1G23070		Protein of unknown function (DUF300)	153	3e-36	0.86	7.19115	5.20952	7.66048	10.5977	6.81783	4.33209	8.06873	7.50151				-8.5513	56ACAC48_UP_029_E08_22DEC2004_056 Brassica napus Brassica napus cDNA 5', mRNA sequence [EE414351]	EE414351	EE414351			Bna.8510
A_46_P073586	AT3G51950		Zinc finger (CCCH-type) family protein / RNA recognition motif (RRM)-containing protein	381	e-104	0.9	2.92201	2.8351	2.80899	5.95442	2.85931	2.8275	3.46396	2.87793				-8.4356	0143189 Brassica napus Etiolated seedlings (Uni-ZAP) Brassica napus cDNA, mRNA sequence [EV166379]	EV166379	EV166379			Bna.15901
A_46_P014406	AT4G17550		Major facilitator superfamily protein	894	0	0.9	6.87373	5.90606	7.7164	10.2151	6.87102	5.7842	6.86858	7.13957				-8.43017	20ACACDS_UP_025_B03_05NOV2004_029 Brassica napus 20ACACDS Brassica napus cDNA 5', mRNA sequence [EE407514]	EE407514	EE407514		TC105948	Bna.3707
A_46_P092951	NA						9.07911	9.60593	10.506	13.2831	10.0928	9.82583	9.59247	10.2147				-8.38826	44JK5DM_UP_019_F02_02JUL2006_006 Brassica napus 44JK5DM Brassica napus cDNA 5', mRNA sequence [ES983842]	ES983842	ES983842			Bna.19893
A_46_P337715	AT4G27100		Ypt/Rab-GAP domain of gyp1p superfamily protein	1491	0	0.89	11.7713	12.2528	12.1101	16.0578	12.9515	12.4553	12.4708	12.9916				-8.37545	Rep: Uncharacterized protein At4g27100.2 - Arabidopsis thaliana (Mouse-ear cress), partial (41%) [TC90021]	TC90021			TC90021
A_46_P031326	AT1G43710	emb1075	Pyridoxal phosphate (PLP)-dependent transferases superfamily protein	1368	0	0.88	11.6686	11.3827	11.313	14.0852	11.5742	11.4961	10.3905	11.0402				-8.25322	0119224 Brassica napus Root library Brassica napus cDNA, mRNA sequence [EV113912]	EV113912	EV113912		TC66207	Bna.7248
A_46_P213609	AT3G45400		exostosin family protein	159	5e-38	0.83	8.4235	8.21816	8.70764	11.1432	8.04435	8.50817	7.87884	8.10728				-8.20154		CN726504
A_46_P190584	AT2G28620		P-loop containing nucleoside triphosphate hydrolases superfamily protein	571	e-162	0.88	10.4752	12.6518	11.615	12.0782	10.0992	12.499	9.67962	9.05798				-8.11295		CD816007
A_46_P251589	AT4G35790	ATPLDDELTA, PLDDELTA	phospholipase D delta	936	0	0.89	11.2518	13.7001	13.8023	16.4433	11.3447	13.5214	14.0106	13.4382				-8.02826	Rep: Phospholipase D delta - Arabidopsis thaliana (Mouse-ear cress), partial (31%) [TC87723]	DY016498			TC87723	Bna.7557
A_46_P171669	AT4G30850	HHP2	heptahelical transmembrane protein2	379	e-104	0.84	9.0118	11.9279	11.97	14.7186	10.8454	10.2771	9.76836	11.7194				-7.99556	Rep: Expressed protein - Arabidopsis thaliana (Mouse-ear cress), partial (40%) [TC98650]	TA32545_3708			TC98650
A_46_P330665	AT2G43080	AT-P4H-1	P4H isoform 1	938	0	0.9	8.77452	9.31331	9.40185	12.2828	9.85402	8.85032	8.91865	9.28385				-7.99394	Rep: Chromosome chr5 scaffold_67, whole genome shotgun sequence - Vitis vinifera (Grape), partial (77%) [TC85489]	TC85489		GO:0004656|GO:0005739|GO:0016706|GO:0018401	TC85489
A_46_P246409	NA						2.97476	2.94483	2.88278	5.87591	2.93221	2.91607	2.86862	2.88237				-7.96429		DY003658				Bna.8735
A_46_P001306	AT5G44860		unknown protein	321	5e-87	0.87	12.4018	12.6421	12.2158	15.6617	12.5027	12.5639	12.525	12.7				-7.79029	17ACDHMS_UP_006_D06_28JAN2004_042 Brassica napus 17ACDHMS Brassica napus cDNA 5', mRNA sequence [CN726149]	CN726149	CN726149			Bna.350
A_46_P226459	NA						8.80748	8.03046	8.64909	10.5918	9.32808	7.7135	8.18319	7.63515				-7.76347		CX189470
A_46_P212524	AT2G46170		Reticulon family protein	210	1e-53	0.87	12.9797	13.4891	14.8036	15.8551	13.1324	13.4973	13.5585	12.9024				-7.74153	63JKCOT5_T3_001_G09_04JAN2005_067 63JKCOT5 Brassica napus cDNA 5', mRNA sequence [DY017326]	DY017326	DY017326		TC103558	Bna.10594
A_46_P119519	AT2G30575	GAUT5, LGT5	los glycosyltransferase 5	565	e-160	0.9	7.22188	9.60952	7.30662	10.6893	7.19819	7.7424	7.16379	7.77877				-7.5191	0080837 Brassica napus Bud library Brassica napus cDNA, mRNA sequence [EV156975]	EV156975	EV156975		TC88707	Bna.25371
A_46_P299930	AT1G14970		O-fucosyltransferase family protein	337	1e-91	0.87	6.46034	7.85062	8.36692	10.2638	6.9509	7.69101	6.85235	7.35443				-7.51281		ES267240
A_46_P298295	AT3G52800		A20/AN1-like zinc finger family protein	79.8	3e-14	0.84	8.1242	7.01087	7.86873	10.8704	8.45147	7.89577	8.425	7.96315				-7.50185	Rep: DNA-repair protein XRCC1 - Mus musculus (Mouse), partial (3%) [TC85368]	ES264737			TC85368
A_46_P324620	AT3G62660	GATL7	galacturonosyltransferase-like 7	434	e-121	0.9	9.31937	9.73352	10.1717	12.9662	10.1965	9.37566	9.61094	10.0647				-7.47195		TC81145		GO:0016023	TC81145
A_46_P324600	AT1G12370	PHR1, UVR2	photolyase 1	1055	0	0.91	12.0119	11.4998	10.6843	12.2679	11.4966	11.2032	10.396	9.37564				-7.42454	Rep: PHR1 - Arabidopsis thaliana (Mouse-ear cress), partial (53%) [TC81129]	TC81129		GO:0000719|GO:0003913|GO:0005575|GO:0009650	TC81129
A_46_P104759	AT4G37770	ACS8	1-amino-cyclopropane-1-carboxylate synthase 8	607	e-172	0.89	2.78951	5.08784	3.81638	5.6923	2.88901	2.75356	3.54506	2.81827				-7.33108	0191660 Brassica napus Apical meristem Brassica napus cDNA, mRNA sequence [EV093659]	EV093659	EV093659			Bna.22314
A_46_P221334	AT4G18700	CIPK12, SnRK3.9, ATWL4, WL4	CBL-interacting protein kinase 12	504	e-142	0.9	11.7811	12.0671	11.9994	16.2038	11.027	11.951	12.2386	13.3664				-7.14761	Rep: CBL-interacting protein kinase 19 - Populus trichocarpa (Western balsam poplar) (Populus balsamiferasubsp. trichocarpa), partial (24%) [TC92069]	CN826403			TC92069
A_46_P255504	AT5G22940	F8H	FRA8 homolog	630	e-180	0.86	6.72989	8.05881	7.6216	10.8751	7.63186	7.79464	8.06534	8.06866				-6.99577		DY022576		GO:0005794|GO:0009834|GO:0010417|GO:0015020|GO:0016740
A_46_P288533	NA						6.00267	6.06878	6.43195	11.6525	7.91612	6.31664	7.51127	8.85205				-6.9667		EG019325
A_46_P053311	NA						3.48249	3.06449	8.18355	12.5061	3.21275	3.12891	7.26303	9.70826				-6.95388	64ETCOT5_T3_006_B02_12JAN2005_014 Brassica napus mature seed Normalized library at CoT 5 Brassica napus cDNA 5', mRNA sequence [EE437597]	EE437597	EE437597		TC71737	Bna.11752
A_46_P335190	AT1G75180		Erythronate-4-phosphate dehydrogenase family protein	252	4e-66	0.89	11.4089	11.7317	11.6455	15.3902	12.2128	12.2886	12.5408	12.5955				-6.93874	Rep: Chromosome chr3 scaffold_8, whole genome shotgun sequence - Vitis vinifera (Grape), partial (18%) [TC88439]	TC88439		GO:0003674|GO:0008150	TC88439
A_46_P048891	AT1G47380		Protein phosphatase 2C family protein	1513	0	0.9	9.2164	9.16265	9.43926	12.1641	8.99852	8.84242	8.75095	9.38092				-6.88348	63JKCOT5_T3_021_H07_22JAN2005_049 63JKCOT5 Brassica napus cDNA 5', mRNA sequence [DY021730]	DY021730	DY021730		TC97212	Bna.10843
A_46_P268238	AT1G43890	ATRAB18, ATRABC1, RAB18-1, RABC1, ATRAB-C1, RAB18	RAB GTPASE HOMOLOG B18	452	e-126	0.89	8.55784	8.77554	9.51436	12.5213	8.81498	8.58288	9.3839	9.74371				-6.85686		EE460622				Bna.8587
A_46_P375560	AT2G20440		Ypt/Rab-GAP domain of gyp1p superfamily protein	761	0	0.89	12.2511	11.4569	12.4919	14.3529	11.425	11.2296	11.3489	11.5808				-6.83135	Rep: At2g20440 - Arabidopsis thaliana (Mouse-ear cress), partial (81%) [TC107334]	TC107334			TC107334
A_46_P280478	AT1G07410	ATRABA2B, RAB-A2B, ATRAB-A2B, RABA2b	RAB GTPase homolog A2B	626	e-178	0.87	10.4849	11.0297	11.7591	13.1165	10.3719	10.3361	10.031	10.3464				-6.82167	Rep: AtRABA2b (Arabidopsis Rab GTPase homolog A2b); GTP binding - Arabidopsis thaliana, partial (97%) [TC78417]	EE476591			TC78417	Bna.7681
A_46_P013511	AT4G05497		RNI-like superfamily protein	81.8	1e-14	0.91	10.93	11.3071	11.7128	13.9878	11.3974	11.2209	11.367	11.2285				-6.77068	RFO2.112F20F010523 RFO2 Brassica napus cDNA clone RFO2112F20, mRNA sequence [CD838727]	CD838727	CD838727		TC81119	Bna.3469
A_46_P086816	NA						4.40762	5.78761	5.33913	7.95938	4.71945	5.94345	5.95387	5.24085				-6.58202	EX20LIB6_UP_005_F03_10FEB2004_021 Brassica napus EX20LIB6 Brassica napus cDNA 5', mRNA sequence [EE490906]	EE490906	EE490906			Bna.18628
A_46_P325870	AT3G13080	ATMRP3, MRP3, ABCC3	multidrug resistance-associated protein 3	618	e-176	0.9	8.22173	4.12398	3.75438	5.93103	8.92669	5.63714	3.27854	3.22742				-6.51428	Rep: Multidrug resistance-associated protein 3 - Arabidopsis thaliana (Mouse-ear cress), partial (11%) [TC82180]	TC82180			TC82180
A_46_P314346	AT5G18620	CHR17	chromatin remodeling factor17	2000	0	0.93	10.6835	12.0635	12.4194	12.6762	10.0972	11.648	11.5708	9.97536				-6.50197	Rep: CHR11 (CHROMATIN-REMODELING PROTEIN 11); DNA-dependent ATPase - Arabidopsis thaliana, partial (21%) [TC72150]	TC72150			TC72150
A_46_P203359	AT5G60760		P-loop containing nucleoside triphosphate hydrolases superfamily protein	353	1e-96	0.88	6.1406	6.67532	7.09021	8.99242	7.08877	7.16482	6.68757	6.31649				-6.39051	Rep: Uncharacterized protein At3g45090.2 - Arabidopsis thaliana (Mouse-ear cress), partial (23%) [TC104818]	CD831090			TC104818
A_46_P173724	NA						7.61047	8.08752	7.85377	10.7197	8.40691	8.40039	8.21235	8.05084				-6.35912		TA33107_3708			TC89802
A_46_P204604	AT4G39800	MI-1-P SYNTHASE, MIPS1, ATMIPS1, ATIPS1	myo-inositol-1-phosphate synthase 1	466	e-130	0.89	13.4921	9.98805	8.79888	11.0399	11.1935	8.99522	8.60031	8.37749				-6.33102		CD832634				Bna.1322
A_46_P062471	AT5G15600	SP1L4	SPIRAL1-like4	220	2e-56	0.94	13.6598	14.3188	13.5922	16.512	13.8952	14.0313	14.0283	13.8979				-6.12238	BNZB_UP_121_F12_23SEP2005_086 Brassica napus BNZB Brassica napus cDNA 5', mRNA sequence [EE565466]	EE565466	EE565466		TC83509	Bna.13626
A_46_P383258	AT1G78650	POLD3	DNA-directed DNA polymerases	472	e-132	0.86	9.21618	10.9708	10.5201	10.7597	8.61716	10.7214	9.91387	8.1644				-6.04335	Rep: Chromosome chr19 scaffold_4, whole genome shotgun sequence - Vitis vinifera (Grape), partial (34%) [TC110315]	TC110315		GO:0008150	TC110315
A_46_P367885	AT2G05590		TLD-domain containing nucleolar protein	575	e-163	0.88	11.028	10.9202	10.6179	12.5425	11.1516	10.8176	10.3199	9.97028				-5.94721	Rep: Chromosome chr5 scaffold_2, whole genome shotgun sequence - Vitis vinifera (Grape), partial (80%) [TC104404]	TC104404		GO:0003674|GO:0005739|GO:0008150	TC104404
A_46_P026181	AT2G47670		Plant invertase/pectin methylesterase inhibitor superfamily protein	327	1e-88	0.83	10.1464	10.1821	11.4843	17.1271	10.9649	10.8175	12.3897	14.5573				-5.93707	BNSCS4CT_UP_275_E06_26MAY2007_040 Brassica napus BNSCS4CT Brassica napus cDNA 5', mRNA sequence [EV079510]	EV079510	EV079510		TC72492	Bna.6195
A_46_P244895	AT4G35790	ATPLDDELTA, PLDDELTA	phospholipase D delta	236	3e-61	0.89	10.3294	12.3223	12.3155	14.6048	10.4188	12.154	12.675	12.0392				-5.91989	Rep: Phospholipase D delta - Arabidopsis thaliana (Mouse-ear cress), partial (15%) [TC110297]	DY001952			TC110297
A_46_P026001	AT5G16240		Plant stearoyl-acyl-carrier-protein desaturase family protein	549	e-155	0.9	8.91485	10.199	11.0178	12.5905	7.78422	9.17469	9.20663	10.0281				-5.90665	BNARO4GH_T3_027_G08_25NOV2006_052 Brassica napus BNARO4GH Brassica napus cDNA 5', mRNA sequence [ES905241]	ES905241	ES905241		TC65301	Bna.6159
A_46_P129969	AT1G17040	SHA, ATSHA, STATLA	SH2 domain protein A	494	e-139	0.85	7.92973	7.95793	7.71879	9.76128	7.72234	7.66589	7.65108	7.20098				-5.89832	BN18DYSC_UP_106_B02_31MAR2008_014 BN18DYSC Brassica napus cDNA 5', mRNA sequence [FG561755]	FG561755	FG561755		TC104244	Bna.27544
A_46_P375530	AT3G28740	CYP81D1	Cytochrome P450 superfamily protein	111	1e-23	0.92	7.47745	7.16796	8.73901	10.9312	8.22537	7.48774	7.49437	8.39214				-5.81224	0091811 Brassica napus Cold acclimation - dark Brassica napus cDNA, mRNA sequence [EV194326]	EV194326	EV194326		TC107327	Bna.18502
A_46_P039901	AT5G42110		unknown protein	101	9e-21	0.98	12.2178	12.0733	12.0004	13.3784	11.9972	11.9198	11.6669	10.8803				-5.64963	33ETGS36_UP_016_A05_05SEP2004_047 Brassica napus 33ETGS36 Brassica napus cDNA 5', mRNA sequence [EE428820]	EE428820	EE428820			Bna.9011
A_46_P092666	AT4G23490		Protein of unknown function (DUF604)	805	0	0.89	10.207	9.36473	9.67587	11.9918	10.0647	9.61166	9.08827	9.50294				-5.61316	BNAEN1GH_UP_056_D09_21JUL2006_073 Brassica napus BNAEN1GH Brassica napus cDNA 5', mRNA sequence [ES990531]	ES990531	ES990531		TC100934	Bna.19833
A_46_P239309	AT4G05497		RNI-like superfamily protein	81.8	1e-14	0.91	10.9374	11.2457	11.5419	13.6946	11.2359	11.0414	11.2442	11.2137				-5.58237	Rep: F-box/LRR-repeat protein 20 - Arabidopsis thaliana (Mouse-ear cress), partial (34%) [TC81119]	TA29769_3708			TC81119
A_46_P092261	AT4G26850	VTC2	mannose-1-phosphate guanylyltransferase(GDP)s;GDP-galactose:mannose-1-phosphate guanylyltransferases;GDP-galactose:glucose-1-phosphate guanylyltransferases;GDP-galactose:myoinositol-1-phosphate guanylyltransferases;glucose-1-phosphate guanylyltransferase	266	2e-70	0.89	8.08084	9.02656	9.98881	10.8298	6.62803	8.57984	9.59471	8.35002				-5.57832	BNQA_UP_006_F01_17SEP2003_005 Brassica napus BNQA Brassica napus cDNA 5', mRNA sequence [EE548889]	EE548889	EE548889			Bna.19752
A_46_P353610	AT3G10290		Nucleotide-sugar transporter family protein	285	2e-76	0.91	11.1164	12.9636	12.357	14.4377	11.2276	12.2846	11.6061	11.9639				-5.55513	Rep: Phosphate/phosphoenolpyruvate translocator-like protein - Arabidopsis thaliana (Mouse-ear cress), partial (23%) [TC98291]	TC98291			TC98291
A_46_P026576	AT2G26640	KCS11	3-ketoacyl-CoA synthase 11	1068	0	0.85	11.1617	10.2642	11.7961	12.168	10.3035	10.2601	10.35	9.69519				-5.55126	53COT5_T3_001_E12_29JUN2004_088 Brassica napus 36hr germinating seed library 53COT5 Brassica napus cDNA 5', mRNA sequence [DY020088]	DY020088	DY020088		TC69512	Bna.6276
A_46_P182979	AT2G07180		Protein kinase superfamily protein	1007	0	0.87	12.0626	11.5893	9.75398	12.2773	12.8753	11.2759	10.2951	9.81293				-5.51905	Rep: Chromosome chr11 scaffold_14, whole genome shotgun sequence - Vitis vinifera (Grape), partial (79%) [TC78848]	TA35931_3708			TC78848
A_46_P175124	AT2G31960	ATGSL03, GSL03, ATGSL3	glucan synthase-like 3	71.9	1e-11	0.93	11.0055	11.1588	11.564	14.1771	11.6994	11.2667	11.4322	11.7219				-5.48364	0096308 Brassica napus Bud library Brassica napus cDNA, mRNA sequence [EV153037]	EV153037	EV153037		TC70346	Bna.4155
A_46_P097121	AT5G12140	ATCYS1, CYS1	cystatin-1	440	e-123	0.89	11.998	10.7704	11.7101	13.8311	13.2281	11.1665	11.4394	11.3947				-5.41314	BNARO2GH_T3_028_E09_15DEC2006_071 Brassica napus BNARO2GH Brassica napus cDNA 5', mRNA sequence [ES913769]	ES913769	ES913769		TC86024	Bna.20748
A_46_P347150	AT1G72880		Survival protein SurE-like phosphatase/nucleotidase	757	0	0.9	12.6809	11.7473	12.1941	13.9119	12.083	11.6491	11.3217	11.5351				-5.1937	Rep: F3N23.8 protein - Arabidopsis thaliana (Mouse-ear cress), partial (53%) [TC95260]	TC95260			TC95260
A_46_P228414	AT5G11960		Protein of unknown function (DUF803)	821	0	0.92	9.90366	10.5455	10.9522	13.081	10.5233	10.3034	10.2059	10.7051				-5.19044	Rep: Chromosome chr4 scaffold_6, whole genome shotgun sequence - Vitis vinifera (Grape), partial (63%) [TC69473]	TA28602_3708			TC69473
A_46_P094281	AT5G63920	TOP3A, AtTOP3alpha	topoisomerase 3alpha	155	5e-37	0.94	6.03392	8.23327	7.55801	7.05902	4.89919	7.07303	6.23747	4.69436				-5.15034	BNQA_UP_077_B03_01JUN2005_029 Brassica napus BNQA Brassica napus cDNA 5', mRNA sequence [EE552626]	EE552626	EE552626			Bna.20165
A_46_P101274	AT5G04110	GYRB3	DNA GYRASE B3	147	5e-34	0.83	8.14108	8.12358	9.0451	11.2038	8.27515	8.2164	7.82904	8.85265				-5.10234	BNARO5GH_T3_007_H02_29NOV2006_002 Brassica napus BNARO5GH Brassica napus cDNA 5', mRNA sequence [ES905902]	ES905902	ES905902		TC98963	Bna.21601
A_46_P380138	NA						7.16748	7.31921	8.17166	10.1712	7.06249	7.14751	7.89219	7.86331				-4.95175		TC109091			TC109091
A_46_P217574	AT3G56800	CAM3, acam-3	calmodulin 3	638	0	0.92	13.132	13.0644	13.4339	15.3299	13.2645	13.1893	12.8094	13.0297				-4.92533	Rep: Calmodulin - Capsicum annuum (Bell pepper), complete [TC85211]	CN730292			TC85211
A_46_P085061	AT1G12470		zinc ion binding	678	0	0.9	9.06392	9.82165	10.12	11.3058	9.42774	9.60943	9.09431	9.00569				-4.92489	75ETGS60_UP_013_F11_05MAY2005_085 75ETGS60 Brassica napus cDNA 5', mRNA sequence [EE448934]	EE448934	EE448934			Bna.18267
A_46_P079081	AT1G71940		SNARE associated Golgi protein family	176	2e-43	0.84	9.22489	9.56268	9.65628	11.3156	9.18808	8.93651	9.23419	9.0488				-4.8124	56ACAC48_UP_030_G05_20DEC2004_035 Brassica napus Brassica napus cDNA 5', mRNA sequence [EE414457]	EE414457	EE414457			Bna.17032
A_46_P229894	AT4G31430		unknown protein	79.8	2e-14	0.95	11.3718	12.1742	11.7392	13.1247	11.6279	11.8336	11.5029	10.8649				-4.78953		CX191952
A_46_P271528	AT3G56800	CAM3, acam-3	calmodulin 3	638	0	0.92	13.5997	13.5817	13.8705	15.7288	13.7314	13.7107	13.3175	13.4799				-4.75304	Rep: Calmodulin - Capsicum annuum (Bell pepper), complete [TC85211]	EE465272			TC85211	Bna.8665
A_46_P250650	NA						8.28594	9.30088	10.408	11.8907	8.64166	9.15306	9.28783	9.65001				-4.7263		DY012632
A_46_P045346	AT1G63220		Calcium-dependent lipid-binding (CaLB domain) family protein	482	e-135	0.88	10.292	10.2159	13.0825	15.1216	10.1855	11.0817	11.2909	12.8973				-4.67277	BNBS6DCT_UP_024_H02_13APR2005_002 Brassica napus seeds BNBS6DCT Brassica napus cDNA 5', mRNA sequence [EE457692]	EE457692	EE457692		TC67163	Bna.10119
A_46_P087091	AT5G22030	UBP8	ubiquitin-specific protease 8	305	4e-82	0.92	9.90162	9.73618	10.0637	11.5798	9.42225	9.21625	9.51083	9.38252				-4.58617	EX20LIB6_UP_037_A11_24MAR2004_095 Brassica napus EX20LIB6 Brassica napus cDNA 5', mRNA sequence [EE492626]	EE492626	EE492626		TC99481	Bna.18686
A_46_P183079	NA						11.7021	9.60565	9.94091	11.6904	11.0341	9.69815	9.43581	9.51097				-4.52981		TA35960_3708
A_46_P210399	AT3G56800	CAM3, acam-3	calmodulin 3	638	0	0.92	13.5868	13.7159	13.8995	15.91	13.714	13.7194	13.3069	13.7371				-4.50919	Rep: Calmodulin - Capsicum annuum (Bell pepper), complete [TC66233]	CD840889			TC66233
A_46_P350150	AT2G23093		Major facilitator superfamily protein	474	e-133	0.88	9.86219	10.1387	11.0656	11.9954	10.0388	9.55468	10.2081	9.82504				-4.50143	Rep: Chromosome chr7 scaffold_20, whole genome shotgun sequence - Vitis vinifera (Grape), partial (17%) [TC96698]	TC96698			TC96698
A_46_P003441	AT5G14670	ATARFA1B, ARFA1B	ADP-ribosylation factor A1B	557	e-158	0.94	12.6303	13.2111	13.8347	15.7919	12.8707	13.1713	13.434	13.6253				-4.48971	52-E022740-021-013-H14-frev ADIS-MPIZ 021 Brassica napus cDNA clone MPIZp1022H1413Q, mRNA sequence [CX191582]	CX191582	CX191582		TC72392	Bna.891
A_46_P182594	AT4G28080		Tetratricopeptide repeat (TPR)-like superfamily protein	345	6e-94	0.86	8.11086	7.58066	8.49765	10.7788	8.39603	7.74025	8.68319	8.61289				-4.48753	Rep: binding - Arabidopsis thaliana, partial (7%) [TC82809]	TA35824_3708			TC82809
A_46_P145429	AT5G01410	PDX1, ATPDX1.3, RSR4, PDX1.3, ATPDX1	Aldolase-type TIM barrel family protein	636	0	0.88	16.9728	14.1484	14.2372	15.6841	15.1861	13.8021	13.3907	13.5218				-4.47629	Rep: Pyridoxal biosynthesis protein PDX1.3 - Arabidopsis thaliana (Mouse-ear cress), complete [TC72887]	TA24131_3708			TC72887
A_46_P291158	AT1G74860		unknown protein	182	6e-45	0.88	8.69872	9.58385	10.391	12.9722	8.88054	9.76613	10.0717	10.8112				-4.47224	Rep: F14D16.16 - Arabidopsis thaliana (Mouse-ear cress), partial (29%) [TC103268]	EG020804			TC103268
A_46_P319415	AT3G02570	MEE31, PMI1	Mannose-6-phosphate isomerase, type I	763	0	0.9	13.3683	12.2091	12.8788	13.8178	12.7352	11.3588	11.1705	11.6601				-4.46207	Rep: Mannose-6-phosphate isomerase - Arabidopsis thaliana (Mouse-ear cress), partial (44%) [TC76806]	TC76806		GO:0004476|GO:0005575|GO:0005975|GO:0009793	TC76806
A_46_P095666	AT5G49160	MET1, MET2, METI, DDM2, DMT01, DMT1	methyltransferase 1	283	1e-75	0.82	11.8483	13.2454	13.2517	14.1623	11.4883	13.4926	13.3435	12.0546				-4.30998	0182804 Brassica napus Leaf - drought Brassica napus cDNA, mRNA sequence [EV211614]	EV211614	EV211614		TC88255	Bna.20448
A_46_P219834	AT3G16300		Uncharacterised protein family (UPF0497)	634	0	0.89	5.5199	8.83736	7.26199	7.18338	5.94739	8.77214	7.16141	5.07699				-4.30612	24RDBNH_UP_139_D10_13DEC2006_074 Brassica napus 24RDBNH Brassica napus cDNA 5', mRNA sequence [ES919001]	ES919001	ES919001		TC72384	Bna.8395
A_46_P360735	AT2G24540	AFR	Galactose oxidase/kelch repeat superfamily protein	170	1e-41	0.84	13.5987	11.8988	13.2046	14.1226	12.0051	11.1073	12.1305	12.0192				-4.29718	Rep: Protein AFR - Arabidopsis thaliana (Mouse-ear cress), partial (24%) [TC101473]	TC101473			TC101473
A_46_P211049	AT1G07220		Arabidopsis thaliana protein of unknown function (DUF821)	440	e-122	0.86	9.62585	10.7767	10.9375	12.8818	10.0101	10.7044	10.5951	10.792				-4.25699	Rep: Chromosome chr6 scaffold_3, whole genome shotgun sequence - Vitis vinifera (Grape), partial (30%) [TC110810]	CD842195			TC110810
A_46_P192484	AT5G24240		Phosphatidylinositol 3- and 4-kinase ;Ubiquitin family protein	882	0	0.89	11.7406	12.0555	13.25	14.6202	12.6011	12.1333	12.1388	12.5326				-4.25051	Rep: Chromosome chr16 scaffold_86, whole genome shotgun sequence - Vitis vinifera (Grape), partial (41%) [TC74011]	CD818979			TC74011	Bna.5672
A_46_P295323	AT3G62830	UXS2, ATUXS2	NAD(P)-binding Rossmann-fold superfamily protein	735	0	0.92	7.50812	8.001	8.43598	9.82495	7.54353	7.55471	7.50148	7.74831				-4.21822		EL590675			TC66381	Bna.4868
A_46_P199904	AT4G09570	CPK4, ATCPK4	calcium-dependent protein kinase 4	1088	0	0.89	12.1942	12.4214	12.7162	14.1564	12.1969	12.1455	11.6003	12.0844				-4.20453	Rep: Calcium-dependent protein kinase 11 - Arabidopsis thaliana (Mouse-ear cress), partial (65%) [TC97337]	CD827073			TC97337
A_46_P170674	AT4G04610	APR1, APR, PRH19, ATAPR1	APS reductase 1	745	0	0.89	11.4486	13.5431	13.3238	14.6633	12.036	13.3963	11.2319	12.6025				-4.172		TA32260_3708
A_46_P217904	AT5G19280	KAPP, RAG1	kinase associated protein phosphatase	640	0	0.88	11.1809	11.4489	11.3234	13.7562	11.9378	11.6546	11.5969	11.6962				-4.16988		CN730743
A_46_P289213	AT1G18150	ATMPK8	Protein kinase superfamily protein	630	e-180	0.91	12.4273	12.2851	12.8761	15.2474	12.5863	12.1237	12.4986	13.1926				-4.15468	Rep: Mitogen-activated protein kinase 8 - Arabidopsis thaliana (Mouse-ear cress), partial (24%) [TC97108]	EG019730			TC97108	Bna.10741
A_46_P147989	AT1G53320	AtTLP7, TLP7	tubby like protein 7	646	0	0.92	13.1483	13.7197	13.3625	15.742	13.594	13.3461	13.2085	13.6923				-4.14024	Rep: Tubby-like F-box protein 7 - Arabidopsis thaliana (Mouse-ear cress), partial (77%) [TC106868]	TA24920_3708			TC106868
A_46_P153019	AT1G61770		Chaperone DnaJ-domain superfamily protein	993	0	0.88	12.6388	13.1402	13.1626	14.9382	12.522	13.0996	12.3721	12.8948				-4.1221	Rep: Chromosome chr10 scaffold_179, whole genome shotgun sequence - Vitis vinifera (Grape), partial (67%) [TC91935]	TA26582_3708			TC91935
A_46_P153094	AT1G70790		Calcium-dependent lipid-binding (CaLB domain) family protein	381	e-105	0.91	6.03654	7.58477	10.2533	15.3985	6.31022	7.26058	9.71457	13.3686				-4.08398	Rep: Calcium-transporting ATPase 9, plasma membrane-type (Ca(2+)-ATPase isoform 9) - Arabidopsis thaliana (Mouse-ear cress), partial (9%) [TC106401]	TA26617_3708			TC106401
A_46_P007931	AT5G08640	FLS, ATFLS1, FLS1	flavonol synthase 1	924	0	0.86	14.9025	13.3544	13.6596	13.9765	12.7541	10.8015	13.1678	11.9546				-4.06124	0103349 Brassica napus Cold acclimation - light Brassica napus cDNA, mRNA sequence [EV202196]	EV202196	EV202196		TC73739	Bna.1970
A_46_P155484	AT1G13780		F-box/RNI-like/FBD-like domains-containing protein	101	2e-20	0.78	9.73687	10.9508	11.463	13.5357	10.7151	11.1069	11.4648	11.5167				-4.05293	Rep: F-box/FBD/LRR-repeat protein At1g13780 - Arabidopsis thaliana (Mouse-ear cress), partial (38%) [TC65692]	TA27373_3708			TC65692
A_46_P332265	AT1G27330		Ribosome associated membrane protein RAMP4	222	4e-57	0.88	12.01	12.116	12.3242	14.3688	11.363	11.9531	12.1886	12.3546				-4.03971	Rep: Membrane protein - Brassica juncea (Leaf mustard) (Indian mustard), complete [TC86577]	CD824241			TC86577
A_46_P047666	AT2G46170		Reticulon family protein	759	0	0.87	13.4127	13.8075	14.7243	15.4413	13.5264	13.8505	13.7387	13.4309				-4.02904	63JKCOT5_T3_001_G09_04JAN2005_067 63JKCOT5 Brassica napus cDNA 5', mRNA sequence [DY017326]	DY017326	DY017326		TC65114	Bna.10594
A_46_P145434	AT5G01410	PDX1, ATPDX1.3, RSR4, PDX1.3, ATPDX1	Aldolase-type TIM barrel family protein	636	0	0.88	16.092	12.4363	12.8374	14.5136	13.999	12.0981	12.2924	12.5166				-3.99181	Rep: Pyridoxal biosynthesis protein PDX1.3 - Arabidopsis thaliana (Mouse-ear cress), complete [TC72887]	TA24132_3708			TC72887
A_46_P354625	AT1G12470		zinc ion binding	932	0	0.9	10.839	11.9511	12.1718	13.1022	11.3074	11.7882	11.2358	11.1114				-3.9745	Rep: T12C24.2 - Arabidopsis thaliana (Mouse-ear cress), partial (22%) [TC98786]	TC98786			TC98786
A_46_P345645	NA						8.17303	9.36046	11.5599	12.978	8.17773	9.00009	11.136	11.0081				-3.91744	Rep: Glucose-methanol-choline oxidoreductase - Kineococcus radiotolerans SRS30216, partial (4%) [TC94447]	TC94447			TC94447
A_46_P202414	AT1G32610		hydroxyproline-rich glycoprotein family protein	56	6e-07	0.9	6.19033	5.36614	6.12147	7.38943	6.14465	5.84889	5.53671	5.42392				-3.90551		CD829687
A_46_P195789	AT3G56800	CAM3, acam-3	calmodulin 3	638	0	0.92	14.4292	14.7649	14.9279	16.6684	14.6106	14.8081	14.4657	14.7044				-3.9014	Rep: Calmodulin - Capsicum annuum (Bell pepper), complete [TC66233]	CD823417			TC66233
A_46_P018941	NA						7.83219	10.4654	8.73144	9.98534	8.68764	10.4631	7.70612	8.0262				-3.88829	0096188 Brassica napus Bud library Brassica napus cDNA, mRNA sequence [EV152917]	EV152917	EV152917		TC107488	Bna.4716
A_46_P073181	NA						8.21506	9.50875	11.0074	11.5392	9.58191	10.1069	10.4288	9.58869				-3.86521	17ACDHMS_UP_028_G10_28OCT2004_068 Brassica napus 17ACDHMS Brassica napus cDNA 5', mRNA sequence [EE406130]	EE406130	EE406130		TC88859	Bna.15818
A_46_P171344	NA						8.97928	9.40409	10.4351	11.2543	8.2789	8.24401	9.27188	9.31705				-3.82973		TA32458_3708			TC94303
A_46_P361200	NA						5.94301	6.23461	7.67444	9.19366	5.91016	5.92126	7.56859	7.26226				-3.81425	Rep: Kluyveromyces lactis strain NRRL Y-1140 chromosome A of strain NRRL Y- 1140 of Kluyveromyces lactis - Kluyveromyces lactis (Yeast) (Candida sphaerica), partial (7%) [TC101676]	TA29735_3708			TC101676
A_46_P366860	AT2G23420	NAPRT2	nicotinate phosphoribosyltransferase 2	779	0	0.89	10.4347	9.24218	9.18195	11.4267	9.60287	9.43204	8.8259	9.49547				-3.81372	Rep: nicotinate phosphoribosyltransferase - Arabidopsis thaliana, partial (43%) [TC104004]	TC104004			TC104004
A_46_P120149	AT2G23093		Major facilitator superfamily protein	498	e-140	0.84	7.50044	7.67059	7.81068	9.46388	7.55078	7.64638	7.06481	7.53894				-3.79722	0137617 Brassica napus Early anther Brassica napus cDNA, mRNA sequence [EV148623]	EV148623	EV148623			Bna.25499
A_46_P071516	AT4G26710		ATPase, V0 complex, subunit E	276	3e-73	0.9	11.6018	9.94395	11.3068	12.7383	11.3178	9.90727	10.4398	10.8403				-3.72691	24RDBNH_UP_174_C11_14DEC2006_091 Brassica napus 24RDBNH Brassica napus cDNA 5', mRNA sequence [ES922097]	ES922097	ES922097		TC104679	Bna.15476
A_46_P173449	AT5G66440		unknown protein	60	4e-08	0.83	9.1741	11.5337	11.8748	11.8801	8.73922	10.9548	10.2576	9.99182				-3.70186		TA33031_3708			TC94934
A_46_P296058	AT3G07880	SCN1	Immunoglobulin E-set superfamily protein	505	e-142	0.92	8.5363	7.14982	8.1869	9.48045	7.96332	7.27485	7.09949	7.59405				-3.69711		EL591622
A_46_P379538	AT3G45850		P-loop containing nucleoside triphosphate hydrolases superfamily protein	440	e-122	0.9	7.30209	7.64668	9.34666	10.0738	7.91847	7.86146	8.41799	8.202				-3.6598	Rep: Chromosome chr6 scaffold_3, whole genome shotgun sequence - Vitis vinifera (Grape), partial (10%) [TC108848]	TC108848			TC108848
A_46_P107099	NA						9.8551	10.4814	11.5955	12.4765	10.4131	10.3347	10.4733	10.6055				-3.65774	0135986 Brassica napus Root - drought Brassica napus cDNA, mRNA sequence [EV220878]	EV220878	EV220878			Bna.22807
A_46_P371340	AT5G39380		Plant calmodulin-binding protein-related	309	5e-83	0.81	11.0761	11.6615	11.9472	15.0861	11.4733	11.6325	11.7094	13.2156				-3.65653	Rep: Expressed protein - Oryza sativa subsp. japonica (Rice), partial (10%) [TC105806]	TC105806		GO:0003674|GO:0005575|GO:0008150	TC105806
A_46_P009431	AT3G07980	MAPKKK6, MAP3KE2	mitogen-activated protein kinase kinase kinase 6	1388	0	0.89	10.1002	9.99132	10.4764	11.8569	10.0535	9.6188	9.74965	9.9936				-3.63844	Brassica napus mRNA for MAP3K epsilon 1 protein kinase [AJ238845]	AJ238845	AJ238845		TC63356	Bna.2349
A_46_P033576	AT5G07920	DGK1, ATDGK1	diacylglycerol kinase1	638	0	0.9	6.22615	6.14296	6.21536	8.41597	6.57697	6.20105	6.24163	6.57031				-3.59418	0092006 Brassica napus Cold acclimation - dark Brassica napus cDNA, mRNA sequence [EV194520]	EV194520	EV194520			Bna.7709
A_46_P310170	AT5G35170		adenylate kinase family protein	763	0	0.91	10.1635	6.33229	6.68143	6.90492	8.7087	5.53658	5.03256	5.07285				-3.56046	CAA10767.1 - Arabidopsis thaliana (Mouse-ear cress), partial (53%) [TC67872]	TC67872		GO:0009535|GO:0019201	TC67872
A_46_P317355	AT5G04510	PDK1, ATPDK1	3'-phosphoinositide-dependent protein kinase 1	680	0	0.91	11.2849	12.4608	12.5804	13.8467	11.2629	12.3632	12.3484	12.0414				-3.49489	Rep: 3-phosphoinositide-dependent protein kinase-1 like - Arabidopsis thaliana (Mouse-ear cress), partial (32%) [TC74964]	TC74964			TC74964
A_46_P098049	AT1G18150	ATMPK8	Protein kinase superfamily protein	613	e-174	0.9	11.2487	11.0514	11.7345	13.4173	11.7996	11.2206	11.2788	11.6133				-3.49197	BNZB_UP_132_B02_27SEP2005_014 Brassica napus BNZB Brassica napus cDNA 5', mRNA sequence [EE566262]	EE566262	EE566262		TC98986	Bna.20937
A_46_P346205	AT3G45090		P-loop containing nucleoside triphosphate hydrolases superfamily protein	222	4e-57	0.83	9.77358	11.0997	11.3796	12.8903	9.91128	10.5279	10.5527	11.0909				-3.48082	0197663 Brassica napus Apical meristem Brassica napus cDNA, mRNA sequence [EV098123]	EV098123	EV098123		TC94709	Bna.18761
A_46_P200934	AT1G61770		Chaperone DnaJ-domain superfamily protein	993	0	0.88	12.5402	12.9593	12.9486	14.7587	12.3579	13.0708	12.1261	12.9601				-3.4788	Rep: Chromosome chr10 scaffold_179, whole genome shotgun sequence - Vitis vinifera (Grape), partial (67%) [TC91935]	TA26582_3708			TC91935
A_46_P226639	AT5G56550	OXS3, ATOXS3	oxidative stress 3	422	e-117	0.9	10.7167	7.226	6.87968	14.0604	11.9287	9.23527	10.8504	12.2936				-3.403	Rep: Uncharacterized protein At4g26288.1 - Arabidopsis thaliana (Mouse-ear cress), partial (34%) [TC79857]	CX189591			TC79857
A_46_P172039	AT4G26400		RING/U-box superfamily protein	343	3e-93	0.86	7.65462	6.68468	6.3709	8.56293	7.8779	6.94943	6.96249	6.80883				-3.37316		TA32645_3708
A_46_P279868	AT2G35630	MOR1, GEM1	ARM repeat superfamily protein	755	0	0.91	9.8709	10.6911	11.1534	11.6525	9.61648	10.4716	10.6514	9.91182				-3.34203		EE475810
A_46_P337435	AT3G27470		Protein of unknown function (DUF707)	767	0	0.89	8.72908	9.4306	9.84417	11.6832	9.12181	9.60787	9.45376	9.94573				-3.33459	0086701 Brassica napus Cold acclimation - dark Brassica napus cDNA, mRNA sequence [EV189220]	EV189220	EV189220		TC89838	Bna.7317
A_46_P166994	AT5G55990	CBL2, ATCBL2	calcineurin B-like protein 2	1065	0	0.94	11.4455	9.9433	11.9936	12.9913	11.6013	10.0355	10.6449	11.2546				-3.33261	Rep: Calcineurin B-like protein 2 - Arabidopsis thaliana (Mouse-ear cress), complete [TC69696]	TA31125_3708			TC69696
A_46_P173664	AT2G22475	GEM	GRAM domain family protein	406	e-112	0.89	12.7783	14.1805	14.5173	15.7179	13.7582	14.0883	13.6918	13.9847				-3.32467	Rep: GLABRA2 expression modulator - Arabidopsis thaliana (Mouse-ear cress), partial (38%) [TC97184]	TA33093_3708			TC97184
A_46_P024911	AT2G45820		Remorin family protein	478	e-134	0.87	14.9718	14.1845	13.0599	15.0627	15.2723	14.0024	13.5233	13.3405				-3.29936	0154284 Brassica napus Etiolated seedlings (Uni-ZAP) Brassica napus cDNA, mRNA sequence [EV172500]	EV172500	EV172500			Bna.5936
A_46_P022906	AT4G26400		RING/U-box superfamily protein	343	3e-93	0.86	12.2338	12.6101	12.8367	14.0627	13.3438	13.0324	12.7997	12.3667				-3.24017	BNARO2GH_T3_028_A07_15DEC2006_063 Brassica napus BNARO2GH Brassica napus cDNA 5', mRNA sequence [ES913721]	ES913721	ES913721		TC73409	Bna.5528
A_46_P306970	AT3G56800	CAM3, acam-3	calmodulin 3	634	0	0.92	15.0553	14.7132	14.8842	16.395	15.225	14.8259	14.4823	14.6992				-3.23952		U10150				Bna.8665
A_46_P226814	AT1G71940		SNARE associated Golgi protein family	872	0	0.88	10.7361	10.9346	11.234	12.7717	10.6621	10.4936	10.6509	11.0819				-3.22618	Rep: Uncharacterized membrane protein At4g09580 - Arabidopsis thaliana (Mouse-ear cress), partial (88%) [TC80777]	CX189687			TC80777	Bna.962
A_46_P288733	AT2G16920	UBC23, PFU2	ubiquitin-conjugating enzyme 23	549	e-155	0.89	11.1043	10.7171	11.3215	12.3404	10.7988	10.9037	10.4967	10.6587				-3.20819		EG019441
A_46_P085971	AT1G44000		unknown protein	365	e-100	0.85	14.4179	11.4143	10.8961	11.7378	13.1002	10.9716	10.2235	10.0639				-3.1906	BNSCS2CT_UP_187_E03_27APR2007_023 Brassica napus BNSCS2CT Brassica napus cDNA 5', mRNA sequence [EV029442]	EV029442	EV029442		TC106503	Bna.18455
A_46_P226424	AT1G06790		RNA polymerase Rpb7 N-terminal domain-containing protein	168	7e-41	0.87	9.28676	9.87599	10.5299	11.5418	10.6439	9.799	10.0515	9.87389				-3.17746		CX189434
A_46_P370005	AT1G44000		unknown protein	186	1e-46	0.94	15.4412	12.6663	12.2421	12.9175	14.2225	12.247	11.52	11.2529				-3.17028	Rep: F9C16.20 - Arabidopsis thaliana (Mouse-ear cress), partial (18%) [TC105256]	TC105256			TC105256
A_46_P243244	AT4G33380		unknown protein	720	0	0.91	12.2529	12.3367	13.1601	13.8271	12.3666	12.3453	11.9872	12.1658				-3.16304	Rep: Chromosome chr18 scaffold_1, whole genome shotgun sequence - Vitis vinifera (Grape), partial (48%) [TC95347]	DY000463			TC95347	Bna.11594
A_46_P003761	AT1G71940		SNARE associated Golgi protein family	827	0	0.88	10.6623	11.1847	10.6808	12.4987	10.572	10.8639	10.4032	10.842				-3.15311	BNARO1GH_T3_030_F03_23NOV2006_021 Brassica napus BNARO1GH Brassica napus cDNA 5', mRNA sequence [ES902525]	ES902525	ES902525		TC66821	Bna.962
A_46_P188859	AT2G01450	ATMPK17, MPK17	MAP kinase 17	967	0	0.91	10.9617	9.86867	9.25226	11.6844	11.0646	9.9173	9.06758	10.0283				-3.15165	BNARO4GH_T3_029_G03_25NOV2006_019 Brassica napus BNARO4GH Brassica napus cDNA 5', mRNA sequence [ES905422]	ES905422	ES905422		TC71572	Bna.4392
A_46_P144424	AT2G30970	ASP1	aspartate aminotransferase 1	391	e-108	0.87	10.9606	9.27532	10.6577	13.5155	10.603	10.3515	10.2278	11.861				-3.14816	0146102 Brassica napus Etiolated seedlings (pSPORT1) Brassica napus cDNA, mRNA sequence [EV177362]	EV177362	EV177362		TC84037	Bna.1318
A_46_P093171	AT3G14960		Galactosyltransferase family protein	950	0	0.89	9.67057	10.0287	10.1463	11.5432	9.94471	9.91803	9.40483	9.89047				-3.14439	BNQA_UP_033_F12_24SEP2003_086 Brassica napus BNQA Brassica napus cDNA 5', mRNA sequence [EE550538]	EE550538	EE550538		TC109411	Bna.19937
A_46_P063086	AT4G20880		ethylene-responsive nuclear protein / ethylene-regulated nuclear protein (ERT2)	58	2e-07	0.8	11.6145	12.2117	12.7486	15.4744	12.766	12.3556	13.3403	13.8289				-3.12842	BNSCS3CT_UP_218_G07_13MAY2007_051 Brassica napus BNSCS3CT Brassica napus cDNA 5', mRNA sequence [EV054167]	EV054167	EV054167		TC94439	Bna.13751
A_46_P242544	AT1G04340		HR-like lesion-inducing protein-related	533	e-150	0.9	12.5939	13.1944	13.567	14.1556	12.6119	13.4138	12.9508	12.5134				-3.12154	BNARO1GH_T3_021_G02_23NOV2006_004 Brassica napus BNARO1GH Brassica napus cDNA 5', mRNA sequence [ES901360]	ES901360	ES901360		TC65344	Bna.4104
A_46_P182209	AT5G03080		Phosphatidic acid phosphatase (PAP2) family protein	436	e-121	0.83	10.4103	11.7511	11.7726	12.8259	11.6033	11.7642	11.0901	11.1875				-3.11321	Rep: Chromosome chr8 scaffold_29, whole genome shotgun sequence - Vitis vinifera (Grape), partial (87%) [TC76837]	TA35706_3708			TC76837
A_46_P145824	AT1G43890	ATRAB18, ATRABC1, RAB18-1, RABC1, ATRAB-C1, RAB18	RAB GTPASE HOMOLOG B18	890	0	0.89	12.3138	12.9478	13.7105	15.873	12.9546	12.9684	13.6519	14.239				-3.10356	Rep: F9C16.3 - Arabidopsis thaliana (Mouse-ear cress), partial (91%) [TC75332]	TA24252_3708			TC75332
A_46_P175669	AT1G51130		Nse4, component of Smc5/6 DNA repair complex	339	3e-92	0.84	8.20233	9.62356	9.48653	10.1442	8.33187	9.31591	9.74479	8.52677				-3.06823		TA33710_3708
A_46_P339510	AT1G04340		HR-like lesion-inducing protein-related	392	e-108	0.88	12.6638	13.3033	13.7801	14.3402	12.6867	13.312	13.0289	12.7244				-3.06479	Rep: Nicotiana lesion-inducing like - Arabidopsis thaliana (Mouse-ear cress), partial (83%) [TC91080]	TC91080		GO:0003674|GO:0005783|GO:0008150|GO:0016023	TC91080
A_46_P025131	AT3G02200		Proteasome component (PCI) domain protein	1051	0	0.87	12.225	12.1809	12.2209	12.6577	11.7773	12.5804	11.7013	11.0506				-3.04639	BNARO4GH_T3_003_F03_24NOV2006_021 Brassica napus BNARO4GH Brassica napus cDNA 5', mRNA sequence [ES903941]	ES903941	ES903941		TC84806	Bna.5982
A_46_P164789	AT3G02830	ZFN1	zinc finger protein 1	926	0	0.91	12.4548	10.3586	10.6834	11.4609	10.9471	10.1049	9.61919	9.85658				-3.04063	Rep: Zinc finger CCCH domain-containing protein ZFN1 - Arabidopsis thaliana (Mouse-ear cress), partial (41%) [TC82373]	TA30387_3708			TC82373
A_46_P077581	AT4G12110	SMO1-1, ATSMO1, ATSMO1-1	sterol-4alpha-methyl oxidase1-1	93.7	2e-18	0.81	8.27522	8.49271	10.017	11.3149	9.32363	8.80678	9.34115	9.72777				-3.00447	20ACACDS_UP_026_E10_05NOV2004_072 Brassica napus 20ACACDS Brassica napus cDNA 5', mRNA sequence [EE407643]	EE407643	EE407643			Bna.16726
A_46_P285633	AT2G40460		Major facilitator superfamily protein	1796	0	0.87	5.00173	2.88774	4.39364	9.86295	4.46096	3.12471	4.39509	8.28657				-2.98221	Rep: Chromosome chr13 scaffold_48, whole genome shotgun sequence - Vitis vinifera (Grape), partial (96%) [TC104447]	EE483003			TC104447	Bna.15876
A_46_P254829	AT5G60460		Preprotein translocase Sec, Sec61-beta subunit protein	414	e-115	0.9	11.8535	12.4136	12.0542	14.1288	12.1209	11.969	12.8033	12.553				-2.98091	Rep: Chromosome chr6 scaffold_3, whole genome shotgun sequence - Vitis vinifera (Grape), partial (97%) [TC92181]	DY021496			TC92181	Bna.10810
A_46_P198809	AT4G13990		Exostosin family protein	182	4e-45	0.78	8.15093	7.90395	8.26453	9.71433	8.27175	8.48093	8.1788	8.1388				-2.98045	Rep: Chromosome chr6 scaffold_3, whole genome shotgun sequence - Vitis vinifera (Grape), partial (14%) [TC101867]	CD826222			TC101867
A_46_P333285	AT4G32140		EamA-like transporter family	892	0	0.89	11.4821	10.8149	10.4208	12.6493	11.882	10.957	10.8815	11.0791				-2.96937	Rep: Chromosome chr4 scaffold_6, whole genome shotgun sequence - Vitis vinifera (Grape), partial (64%) [TC87268]	TC87268		GO:0003674|GO:0008150|GO:0016020|GO:0016023	TC87268
A_46_P241364	AT3G56250		unknown protein	119	5e-26	0.81	8.2876	8.80149	8.83052	10.2817	8.45186	8.50202	8.8327	8.72615				-2.93938	Rep: Sperm histone - Gallus gallus (Chicken), partial (32%) [TC86135]	DW998613			TC86135
A_46_P320315	AT5G59840		Ras-related small GTP-binding family protein	357	1e-97	0.92	7.93078	8.12524	8.53026	9.63145	8.48575	7.93496	8.12621	8.09745				-2.89588	Rep: Chromosome chr6 scaffold_3, whole genome shotgun sequence - Vitis vinifera (Grape), partial (39%) [TC77623]	TC77623			TC77623
A_46_P297890	AT4G12610	RAP74, ATRAP74	transcription activators;DNA binding;RNA polymerase II transcription factors;catalytics;transcription initiation factors	373	e-102	0.9	11.3462	11.6783	11.8667	13.4265	11.117	11.392	11.6159	11.8998				-2.88127		ES264148				Bna.6628
A_46_P267883	AT2G45540		WD-40 repeat family protein / beige-related	1362	0	0.9	12.2352	12.7521	13.449	14.6792	12.5015	12.9084	12.4546	13.1555				-2.8754	Rep: Chromosome chr15 scaffold_37, whole genome shotgun sequence - Vitis vinifera (Grape), partial (4%) [TC99023]	EE460209			TC99023	Bna.12969
A_46_P343020	AT3G57550	AGK2, GK-2	guanylate kinase	331	5e-90	0.89	11.4221	11.807	12.2939	13.4998	12.0705	11.6363	11.7147	12.0034				-2.82137	Rep: Guanylate kinase-like protein - Arabidopsis thaliana (Mouse-ear cress), partial (23%) [TC93021]	TC93021			TC93021
A_46_P035261	AT4G33650	DRP3A	dynamin-related protein 3A	341	5e-93	0.93	10.6807	11.7327	12.2047	12.4455	10.6471	10.9992	11.7806	10.9634				-2.79344	15-E024499-021-024-M04-frev ADIS-MPIZ 021 Brassica napus cDNA clone MPIZp1022M0424Q, mRNA sequence [CX194816]	CX194816	CX194816		TC103310	Bna.8058
A_46_P300550	AT1G12810		proline-rich family protein	75.8	6e-13	0.84	7.53822	5.11588	7.79787	9.5911	6.61788	5.50433	7.66121	8.11014				-2.79133	Rep: Expressed protein - Oryza sativa subsp. japonica (Rice), partial (35%) [TC80430]	ES268172			TC80430	Bna.15779
A_46_P090521	AT1G59890	SNL5	SIN3-like 5	238	8e-62	0.85	11.2455	11.9062	12.5867	13.631	11.5819	11.957	12.119	12.1572				-2.77755	9RDBNGA_UP_023_E01_30SEP2003_007 Brassica napus - 9RDBNGA Brassica napus cDNA 5', mRNA sequence [EE542488]	EE542488	EE542488			Bna.19396
A_46_P288028	AT5G05760	SYP31, ATSED5, ATSYP31, SED5	syntaxin of plants 31	252	9e-66	0.87	7.71509	7.92737	8.28848	9.79095	8.4382	8.16976	7.71342	8.32636				-2.75984	BNSCS4CT_UP_147_B07_22MAY2007_061 Brassica napus BNSCS4CT Brassica napus cDNA 5', mRNA sequence [EV069710]	EV069710	EV069710		TC108161	Bna.16007
A_46_P327475	AT2G27330		RNA-binding (RRM/RBD/RNP motifs) family protein	274	1e-72	0.88	11.9061	11.8884	12.4719	13.1202	12.0575	12.2749	12.0363	11.659				-2.75323	Rep: Predicted protein - Neurospora crassa, partial (8%) [TC83326]	TC83326		GO:0003676|GO:0008150	TC83326
A_46_P257699	AT1G65430	ARI8, ATARI8	IBR domain-containing protein	1699	0	0.89	11.0622	10.872	11.6043	13.1923	10.9757	11.1976	11.0567	11.7368				-2.74248	Rep: T8F5.21 protein - Arabidopsis thaliana (Mouse-ear cress), partial (80%) [TC71937]	DY024786			TC71937
A_46_P138604	AT3G56800	CAM3, acam-3	calmodulin 3	650	0	0.92	16.2331	15.7784	15.7612	17.1791	16.4847	15.9027	15.5635	15.7729				-2.65032	Rep: Calmodulin cam-210 - Daucus carota (Carrot), complete [TC75878]	TA22170_3708			TC75878	Bna.8665
A_46_P326405	AT2G32120	HSP70T-2	heat-shock protein 70T-2	121	1e-26	0.84	10.6099	10.0341	10.5859	12.7846	11.2117	10.1595	11.0915	11.3881				-2.63269	Rep: 70kD heat shock protein - Arabidopsis thaliana (Mouse-ear cress), partial (9%) [TC82550]	TC82550		GO:0003735|GO:0005634|GO:0005829|GO:0005840|GO:0006412|GO:0022625	TC82550
A_46_P212829	AT4G22220	ISU1, ATISU1	SufE/NifU family protein	628	e-179	0.88	14.5383	14.7489	15.4015	16.271	14.4497	14.4265	15.1975	14.9038				-2.5797	Rep: NifU-like protein - Arabidopsis thaliana (Mouse-ear cress), partial (95%) [TC69742]	TA24155_3708			TC69742	Bna.1575
A_46_P179079	AT1G14830	ADL1C, ADL5, DRP1C, DL1C	DYNAMIN-like 1C	2623	0	0.92	12.8839	13.7295	14.0672	15.121	12.9357	13.291	13.331	13.754				-2.57921	Rep: Dynamin-related protein 1C - Arabidopsis thaliana (Mouse-ear cress), complete [TC108727]	TA34787_3708			TC108727
A_46_P069221	AT2G36200		P-loop containing nucleoside triphosphate hydrolases superfamily protein	607	e-173	0.89	10.5741	12.5395	11.6828	10.6959	10.1734	12.3818	11.0176	9.33849				-2.56229	BNSCS5CT_UP_010_C05_20JAN2005_043 Brassica napus seed coat BNSCS5CT Brassica napus cDNA 5', mRNA sequence [EE471215]	EE471215	EE471215		TC91454	Bna.15011
A_46_P260318	AT3G08580	AAC1	ADP/ATP carrier 1	313	7e-85	0.87	13.876	13.4635	13.3459	15.0005	13.7022	13.6	13.2552	13.6533				-2.54413		EE451620				Bna.4251
A_46_P250759	AT5G13490	AAC2	ADP/ATP carrier 2	529	e-149	0.92	15.0727	14.606	14.2596	16.0789	14.6401	14.7713	14.1672	14.7406				-2.52845	0142636 Brassica napus Etiolated seedlings (Uni-ZAP) Brassica napus cDNA, mRNA sequence [EV165826]	EV165826	EV165826		TC83573	Bna.1277
A_46_P104009	AT3G07810		RNA-binding (RRM/RBD/RNP motifs) family protein	109	3e-23	0.95	12.8619	12.8386	13.9255	14.9879	13.346	13.0012	12.9808	13.6574				-2.51496	9RDBNGA_UP_133_F10_16SEP2005_070 Brassica napus 9RDBNGA Brassica napus cDNA 5', mRNA sequence [ES955133]	ES955133	ES955133			Bna.22161
A_46_P066426	AT1G35670	ATCDPK2, CPK11, ATCPK11, CDPK2	calcium-dependent protein kinase 2	694	0	0.87	7.28957	8.49729	8.59487	10.3143	7.22773	8.30203	7.79148	9.00041				-2.48614	BNSCS2CT_UP_031_E01_07JAN2005_007 Brassica napus seed coat BNSCS2CT Brassica napus cDNA 5', mRNA sequence [EE464679]	EE464679	EE464679		TC70595	Bna.14433
A_46_P249219	AT4G33530	KUP5	K+ uptake permease 5	355	5e-97	0.94	10.5816	9.66486	10.5483	11.4612	10.1335	9.57926	9.8176	10.1518				-2.47842	Rep: Potassium transporter 13 - Arabidopsis thaliana (Mouse-ear cress), partial (13%) [TC91916]	DY010819			TC91916	Bna.10047
A_46_P233829	AT4G14600		Target SNARE coiled-coil domain protein	482	e-135	0.89	11.4504	11.2586	11.3819	12.7402	11.7092	10.9239	11.642	11.4463				-2.45199	Rep: Bet1-like protein At4g14600 - Arabidopsis thaliana (Mouse-ear cress), complete [TC75780]	CX194774			TC75780
A_46_P244729	NA						10.2995	10.8635	11.1805	13.188	11.5293	11.3629	11.8704	11.8951				-2.45009		DY001794
A_46_P226079	AT5G13430		Ubiquinol-cytochrome C reductase iron-sulfur subunit	278	5e-74	0.89	12.7528	12.8512	13.7149	14.5717	12.6656	12.9128	13.2249	13.2841				-2.44119		CX189206				Bna.7677
A_46_P033216	AT1G28090		Polynucleotide adenylyltransferase family protein	383	e-105	0.85	12.9991	11.9564	12.3516	12.7629	12.357	11.85	11.545	11.4994				-2.40072	BNARO2GH_T3_019_E04_15DEC2006_024 Brassica napus BNARO2GH Brassica napus cDNA 5', mRNA sequence [ES912307]	ES912307	ES912307		TC96711	Bna.7634
A_46_P162299	AT3G14430		unknown protein	204	9e-52	0.84	8.75365	9.68681	10.0333	11.0147	8.60701	9.08714	9.71778	9.78952				-2.33785	Rep: Chromosome chr18 scaffold_1, whole genome shotgun sequence - Vitis vinifera (Grape), partial (97%) [TC85879]	TA29599_3708			TC85879
A_46_P171659	AT3G05710	SYP43, ATSYP43	syntaxin of plants 43	938	0	0.88	9.70229	9.84141	11.0201	11.5293	10.034	9.71651	10.1943	10.312				-2.32521	Rep: Syntaxin-43 - Arabidopsis thaliana (Mouse-ear cress), partial (96%) [TC98943]	TA32543_3708			TC98943
A_46_P190489	AT3G13410		unknown protein	785	0	0.92	12.0351	11.0342	11.4864	13.0235	11.4308	11.2687	10.8989	11.8111				-2.31726	Rep: T5A14.4 protein - Arabidopsis thaliana (Mouse-ear cress), partial (79%) [TC76428]	TA26251_3708			TC76428	Bna.1671
A_46_P035896	AT3G18290	EMB2454, BTS	zinc finger protein-related	969	0	0.92	11.5492	11.7344	11.7031	12.9704	11.7202	11.5296	11.3107	11.7597				-2.31444	63JKCOT5_T3_015_C09_22JAN2005_075 63JKCOT5 Brassica napus cDNA 5', mRNA sequence [DY021135]	DY021135	DY021135		TC88632	Bna.8186
A_46_P227939	AT5G02270	ATNAP9, NAP9	non-intrinsic ABC protein 9	825	0	0.91	13.572	13.0273	13.372	15.0063	12.463	12.1463	12.5931	13.7975				-2.3115	Rep: Chromosome chr14 scaffold_27, whole genome shotgun sequence - Vitis vinifera (Grape), partial (92%) [TC85820]	CX190453			TC85820	Bna.7774
A_46_P138734	AT1G12310		Calcium-binding EF-hand family protein	486	e-136	0.88	13.4854	13.8815	14.4173	15.1452	13.7783	14.1208	13.7668	13.9404				-2.30508	Rep: F5O11.4 - Arabidopsis thaliana (Mouse-ear cress), partial (15%) [TC64905]	TA22206_3708			TC64905
A_46_P378218	AT5G48370		Thioesterase/thiol ester dehydrase-isomerase superfamily protein	113	1e-24	0.88	10.7222	13.9681	12.5189	13.2382	11.016	10.5303	11.4887	12.0518				-2.27596	Rep: Uncharacterized protein At5g48370.2 - Arabidopsis thaliana (Mouse-ear cress), partial (7%) [TC108309]	TC108309			TC108309
A_46_P150094	AT1G54290		Translation initiation factor SUI1 family protein	476	e-133	0.91	12.3462	12.1389	12.8382	14.3524	12.4312	12.2051	12.5148	13.1797				-2.25441		TA25647_3708
A_46_P221639	AT4G17890	AGD8	ARF-GAP domain 8	575	e-163	0.92	6.09657	7.02087	7.14613	6.45354	7.13896	6.5488	6.08633	5.28367				-2.2499		CN827060
A_46_P107664	NA						11.3949	11.6972	12.8545	13.1491	11.7794	11.606	11.9557	11.9976				-2.22143	BNSCS1CT_UP_127_A12_21APR2007_096 Brassica napus BNSCS1CT Brassica napus cDNA 5', mRNA sequence [EV018346]	EV018346	EV018346			Bna.22930
A_46_P324725	AT1G77370		Glutaredoxin family protein	339	2e-92	0.88	10.1023	12.4873	11.8818	12.2286	10.4531	10.9359	11.4378	11.0793				-2.21812	Rep: Chromosome chr4 scaffold_83, whole genome shotgun sequence - Vitis vinifera (Grape), partial (75%) [TC81230]	TA25503_3708			TC81230
A_46_P174509	AT3G43810	CAM7	calmodulin 7	123	2e-27	0.94	8.8489	7.57897	8.5103	10.1913	8.34744	7.10449	8.17018	9.05969				-2.191	Rep: Calmodulin 1 - Morus nigra (Black mulberry), partial (17%) [TC96013]	TA33341_3708			TC96013
A_46_P314570	AT5G35700	FIM2, FIM5	fimbrin-like protein 2	793	0	0.89	12.8413	13.1021	14.7091	14.9339	13.0691	12.7963	13.6845	13.8044				-2.18778	Rep: Chromosome chr19 scaffold_4, whole genome shotgun sequence - Vitis vinifera (Grape), partial (24%) [TC72397]	TC72397			TC72397
A_46_P254334	AT3G06760		Drought-responsive family protein	543	e-153	0.88	13.3536	14.1402	14.0619	15.0279	13.9521	13.8071	14.0339	13.903				-2.18094	Rep: Protein DEHYDRATION-INDUCED 19 homolog 4 - Arabidopsis thaliana (Mouse-ear cress), partial (85%) [TC91914]	DY020900			TC91914	Bna.12261
A_46_P168074	AT5G22120		unknown protein	541	e-153	0.89	11.7493	11.8805	12.0114	12.9545	11.635	11.5366	11.7137	11.8584				-2.13777	Rep: Chromosome chr6 scaffold_15, whole genome shotgun sequence - Vitis vinifera (Grape), partial (73%) [TC66372]	TA31467_3708			TC66372
A_46_P368430	AT1G08380	PSAO	photosystem I subunit O	383	e-105	0.92	11.3553	11.3205	12.6258	13.9979	11.4031	11.3625	11.9864	12.9273				-2.10033	Rep: Expressed protein - Arabidopsis thaliana (Mouse-ear cress), partial (80%) [TC104629]	TC104629		GO:0003674|GO:0009522|GO:0009536|GO:0009579|GO:0009768	TC104629
A_46_P249494	AT5G42000		ORMDL family protein	367	e-100	0.84	11.9845	12.5461	12.8852	14.9375	12.5563	12.5056	13.0725	13.895				-2.05973	BNSCS3CT_UP_107_C09_06MAY2007_075 Brassica napus BNSCS3CT Brassica napus cDNA 5', mRNA sequence [EV045027]	EV045027	EV045027		TC68818	Bna.10087
A_46_P061291	AT3G24210		Ankyrin repeat family protein	240	1e-62	0.86	8.09645	9.61379	9.62555	9.72116	7.84107	8.29985	8.65047	8.68298				-2.05365	BNBS2DCT_UP_013_B04_11MAR2005_030 Brassica napus seeds BNBS2DCT Brassica napus cDNA 5', mRNA sequence [EE451930]	EE451930	EE451930			Bna.13382
A_46_P264038	AT3G61130	GAUT1, LGT1	galacturonosyltransferase 1	178	4e-44	0.81	6.96972	7.56858	7.92298	9.0043	6.84576	7.5369	6.66579	7.98209				-2.03103		EE456042
A_46_P226744	AT5G05760	SYP31, ATSED5, ATSYP31, SED5	syntaxin of plants 31	952	0	0.86	11.397	12.0213	12.7059	13.54	12.3115	12.1897	12.3487	12.52				-2.02797	Rep: Syntaxin-31 - Arabidopsis thaliana (Mouse-ear cress), complete [TC72085]	CX189651			TC72085
A_46_P036056	AT3G55140		Pectin lyase-like superfamily protein	1098	0	0.87	13.1211	13.249	13.559	14.4651	13.0415	13.0151	13.3096	13.4456				-2.02728	BNSCS5CT_UP_004_D03_19JAN2005_025 Brassica napus seed coat BNSCS5CT Brassica napus cDNA 5', mRNA sequence [EE470723]	EE470723	EE470723		TC72794	Bna.8218
A_46_P135214	AT1G20693	HMGB2, HMG BETA 1, NFD2, NFD02	high mobility group B2	422	e-117	0.87	16.7638	18.1878	17.515	16.799	17.2528	17.759	18.0694	17.8125				2.01881	Rep: Uncharacterized protein At1g20693.2 - Arabidopsis thaliana (Mouse-ear cress), complete [TC81188]	TA21166_3708			TC81188
A_46_P217379	AT5G43250	NF-YC13	nuclear factor Y, subunit C13	196	2e-49	0.85	11.3693	10.7291	10.968	9.1701	11.1031	11.3683	11.2131	10.1908				2.02887		CN729979		GO:0003677|GO:0003700|GO:0005634|GO:0006355		Bna.275
A_46_P371860	AT4G02340		alpha/beta-Hydrolases superfamily protein	959	0	0.87	12.7921	11.8059	11.9273	11.6505	12.8412	12.1235	12.3578	12.6777				2.03797	Rep: Soluble epoxide hydrolase - Citrus jambhiri (rough lemon), partial (48%) [TC105996]	TA27617_3708			TC105996
A_46_P260273	AT3G23920	BAM1, BMY7, TR-BAMY	beta-amylase 1	728	0	0.89	16.4578	15.3224	15.6875	16.199	15.4797	15.8498	16.4697	17.2262				2.03805	Brassica napus putative chloroplast-targeted beta-amylase (bmy) mRNA, complete cds [AF319168]	AF319168	AF319168		TC84424	Bna.1668
A_46_P333480	AT3G02310	SEP2, AGL4	K-box region and MADS-box transcription factor family protein	319	2e-86	0.89	9.10464	13.4708	13.1875	13.1506	9.39263	13.5838	13.9475	14.1889				2.05392	Rep: SEPALLATA2 - Arabidopsis thaliana (Mouse-ear cress), partial (38%) [TC87401]	TC87401			TC87401
A_46_P110154	AT1G06760		winged-helix DNA-binding transcription factor family protein	198	1e-49	0.87	16.2221	18.3523	17.0426	15.7972	16.381	17.8193	17.6202	16.8368				2.05576	BNSCS4CT_UP_153_G03_20MAY2007_019 Brassica napus BNSCS4CT Brassica napus cDNA 5', mRNA sequence [EV070243]	EV070243	EV070243		TC64855	Bna.23441
A_46_P043191	AT4G25180		RNA polymerase III RPC4	222	3e-57	0.86	11.096	12.16	11.3884	10.473	11.3396	12.1321	11.5491	11.5128				2.05592	BNDH4DCT_UP_011_H06_16DEC2004_034 Brassica napus seeds BNDH4DCT Brassica napus cDNA 5', mRNA sequence [DY005854]	DY005854	DY005854		TC108655	Bna.9683
A_46_P252439	AT4G21110		G10 family protein	511	e-144	0.89	14.3262	15.0835	14.6716	13.8767	14.7156	15.3334	15.2047	14.9176				2.0575	0157203 Brassica napus Etiolated seedlings (Uni-ZAP) Brassica napus cDNA, mRNA sequence [EV173776]	EV173776	EV173776		TC90996	Bna.3558
A_46_P056971	AT5G53580		NAD(P)-linked oxidoreductase superfamily protein	948	0	0.89	14.6126	12.6697	12.0744	10.7783	13.8434	12.7061	12.0719	11.8213				2.06049	53COT2_T3_005_G08_28JUN2004_052 Brassica napus 36hr germinating seed library 53COT2 Brassica napus cDNA 5', mRNA sequence [DY024569]	DY024569	DY024569		TC84307	Bna.12500
A_46_P009711	AT3G03773		HSP20-like chaperones superfamily protein	573	e-162	0.89	11.1219	12.4994	12.4336	10.7099	11.5743	12.5878	12.4845	11.7565				2.06573	BNDH4DCT_UP_006_E12_17DEC2004_088 Brassica napus seeds BNDH4DCT Brassica napus cDNA 5', mRNA sequence [DY005420]	DY005420	DY005420		TC66544	Bna.2424
A_46_P170829	AT2G37920	emb1513	copper ion transmembrane transporters	280	3e-74	0.84	14.5686	13.7261	12.9334	11.9688	14.8522	13.7388	13.5471	13.0156				2.06589	Rep: Chromosome chr8 scaffold_23, whole genome shotgun sequence - Vitis vinifera (Grape), partial (61%) [TC76494]	TA32300_3708			TC76494
A_46_P079226	AT1G32630		unknown protein	93.7	3e-18	0.9	11.751	12.1325	11.8566	10.8194	12.1412	12.3474	12.1239	11.8754				2.07919	57ACPE6_UP_010_H12_10SEP2004_082 Brassica napus DH12075 Brassica napus cDNA 5', mRNA sequence [EE415301]	EE415301	EE415301		TC97705	Bna.17062
A_46_P310510	AT1G64510		Translation elongation factor EF1B/ribosomal protein S6 family protein	504	e-141	0.88	16.8624	14.5916	13.2517	12.6798	16.7513	14.8796	13.8813	13.7448				2.09216	Rep: 30S ribosomal protein S6 alpha, chloroplast precursor - Arabidopsis thaliana (Mouse-ear cress), partial (92%) [TC68267]	TA27928_3708			TC68267
A_46_P027381	AT5G09620		Octicosapeptide/Phox/Bem1p family protein	200	4e-50	0.82	11.8166	11.1377	11.1856	12.0123	12.3196	12.0069	12.2574	13.0785				2.09388	BNARO4GH_T3_004_C09_24NOV2006_075 Brassica napus BNARO4GH Brassica napus cDNA 5', mRNA sequence [ES902679]	ES902679	ES902679		TC86431	Bna.6442
A_46_P282418	AT3G52050		5'-3' exonuclease family protein	654	0	0.89	12.5747	12.2566	11.446	10.4029	12.2554	11.7351	11.4716	11.471				2.09673	Rep: Uncharacterized protein At3g52050.3 - Arabidopsis thaliana (Mouse-ear cress), partial (46%) [TC109220]	EE479092			TC109220	Bna.15664
A_46_P264693	AT5G05610	AL1	alfin-like 1	515	e-145	0.88	12.2733	11.072	10.5626	9.00026	11.8859	11.4681	10.8296	10.0764				2.10833		EE456750		GO:0003677|GO:0005575|GO:0006355
A_46_P028166	AT5G23390		Plant protein of unknown function (DUF639)	684	0	0.87	8.72332	9.03678	7.69601	7.62395	8.1371	8.76634	7.46854	8.7011				2.10986	BNARO5GH_T3_023_A10_01DEC2006_080 Brassica napus BNARO5GH Brassica napus cDNA 5', mRNA sequence [ES907289]	ES907289	ES907289		TC68851	Bna.6602
A_46_P351165	AT5G23430		Transducin/WD40 repeat-like superfamily protein	490	e-137	0.91	11.741	13.3301	12.8736	11.6587	11.9142	13.211	13.1221	12.7363				2.11056	Rep: Katanin p80 WD40 repeat-containing subunit B1 homolog 1 - Arabidopsis thaliana (Mouse-ear cress), partial (15%) [TC97163]	TC97163			TC97163
A_46_P186868	AT5G47650	ATNUDT2, ATNUDX2, NUDT2	nudix hydrolase homolog 2	547	e-154	0.89	12.316	10.748	11.8144	12.487	11.7379	10.9533	12.2585	13.5653				2.11158	Rep: Hydrolase, NUDIX family protein - Brassica oleracea (Wild cabbage), partial (88%) [TC67469]	CB686372			TC67469
A_46_P355140	AT1G54680		unknown protein	157	3e-37	0.93	12.799	11.7523	11.7498	10.8378	13.062	12.1002	11.7331	11.9313				2.13393	Rep: Chromosome chr14 scaffold_164, whole genome shotgun sequence - Vitis vinifera (Grape), partial (14%) [TC99002]	TC99002		GO:0003674|GO:0008150	TC99002
A_46_P135809	AT4G27960	UBC9	ubiquitin conjugating enzyme 9	176	2e-43	0.91	15.1002	15.0545	14.9468	15.7575	15.3575	15.4205	15.472	16.8518				2.13511	Rep: SUMO-conjugating enzyme UBC9 - Arabidopsis thaliana (Mouse-ear cress), partial (32%) [TC97004]	TA21334_3708			TC97004
A_46_P278503	AT2G18960	AHA1, PMA, OST2, HA1	H(+)-ATPase 1	795	0	0.92	13.5347	12.1572	12.9107	13.4481	12.5834	12.6196	13.0812	14.5489				2.14482		EE474323
A_46_P264663	AT5G63100		S-adenosyl-L-methionine-dependent methyltransferases superfamily protein	416	e-115	0.83	11.5791	10.4493	9.4083	7.87742	11.5084	10.5345	10.0087	8.9783				2.14485		EE456702		GO:0008150
A_46_P247624	AT3G01920		DHBP synthase RibB-like alpha/beta domain	777	0	0.87	12.1846	11.566	11.4439	10.5926	12.4088	11.7046	11.8841	11.7				2.15449	Rep: F1C9.30 protein - Arabidopsis thaliana (Mouse-ear cress), partial (84%) [TC97720]	DY006346			TC97720	Bna.9762
A_46_P324030	AT5G57030	LUT2	Lycopene beta/epsilon cyclase protein	666	0	0.92	13.0968	11.8859	10.9031	10.3206	12.8961	12.1722	11.5008	11.4313				2.1594	Rep: Lycopene epsilon cyclase, chloroplast precursor - Arabidopsis thaliana (Mouse-ear cress), partial (53%) [TC80710]	TC80710			TC80710
A_46_P288703	AT4G35310	CPK5, ATCPK5	calmodulin-domain protein kinase 5	961	0	0.92	13.9802	14.1087	13.4136	12.8046	15.1503	14.2881	13.9279	13.9192				2.16533	Rep: Calcium dependent kinase 5 - Brassica oleracea var. alboglabra (Chinese kale), partial (34%) [TC100285]	EG019428			TC100285	Bna.11206
A_46_P173939	AT1G15030		Protein of unknown function (DUF789)	309	2e-83	0.89	11.0992	11.3479	11.0718	9.6722	11.1813	11.419	11.0833	10.7926				2.17414	Rep: Chromosome chr1 scaffold_5, whole genome shotgun sequence - Vitis vinifera (Grape), partial (23%) [TC90290]	TA33167_3708			TC90290
A_46_P146134	AT1G23310	GGT1, AOAT1, GGAT1	glutamate:glyoxylate aminotransferase	486	e-136	0.92	16.1706	13.1281	12.018	11.8067	15.4204	13.2703	12.5567	12.9289				2.17682	Rep: Uncharacterized protein At1g23310.2 - Arabidopsis thaliana (Mouse-ear cress), partial (41%) [TC102779]	TA24341_3708			TC102779
A_46_P073836	AT1G52510		alpha/beta-Hydrolases superfamily protein	1172	0	0.9	14.2757	10.7371	9.48846	9.05868	13.221	10.8177	9.85512	10.185				2.18308	0178635 Brassica napus Leaf - drought Brassica napus cDNA, mRNA sequence [EV209042]	EV209042	EV209042		TC69270	Bna.15952
A_46_P220259	AT5G37360		unknown protein	870	0	0.88	14.1542	11.4467	11.176	10.0811	13.6287	11.9081	11.1295	11.2079				2.18369	Rep: Chromosome chr4 scaffold_39, whole genome shotgun sequence - Vitis vinifera (Grape), partial (69%) [TC81586]	CN736565			TC81586	Bna.8477
A_46_P288438	AT1G15270		Translation machinery associated TMA7	285	3e-76	0.91	15.6544	16.0612	16.1498	15.9258	15.9828	16.2759	16.5933	17.0604				2.19561	Rep: Chromosome chr9 scaffold_7, whole genome shotgun sequence - Vitis vinifera (Grape), complete [TC89876]	TA23401_3708			TC89876	Bna.9727
A_46_P277600	AT2G16800		high-affinity nickel-transport family protein	385	e-105	0.91	14.3276	13.6471	13.1425	12.1908	13.6124	13.7973	13.6624	13.3272				2.19824	Rep: At2g16800/T24I21.21 - Arabidopsis thaliana (Mouse-ear cress), partial (83%) [TC90242]	EE473358			TC90242	Bna.12082
A_46_P088591	AT5G25080		Sas10/Utp3/C1D family	349	3e-95	0.83	10.9563	11.7452	11.646	9.8427	11.1031	11.6999	11.582	10.9798				2.19932	BNSCS5CT_UP_100_C04_29MAY2007_028 Brassica napus BNSCS5CT Brassica napus cDNA 5', mRNA sequence [EV084816]	EV084816	EV084816		TC79456	Bna.19003
A_46_P237499	AT4G10610	RBP37, ATRBP37, CID12	CTC-interacting domain 12	829	0	0.89	11.1006	11.8903	12.308	11.528	12.2534	12.4641	12.8009	12.6658				2.20047	BNARO1GH_T3_019_E09_23NOV2006_071 Brassica napus BNARO1GH Brassica napus cDNA 5', mRNA sequence [ES901162]	ES901162	ES901162		TC85101	Bna.4099
A_46_P382618	AT5G61130	PDCB1	plasmodesmata callose-binding protein 1	539	e-152	0.84	11.3528	11.9804	11.658	10.0533	10.216	12.0543	11.6742	11.1921				2.20205	Rep: Glucan endo-1,3-beta-glucosidase-like protein 3 precursor - Arabidopsis thaliana (Mouse-ear cress), partial (90%) [TC110059]	TC110059		GO:0003674|GO:0008150|GO:0009505|GO:0031225	TC110059
A_46_P247904	AT4G01150		unknown protein	60	4e-08	0.9	16.3872	13.2618	11.4773	11.2574	16.0431	13.0172	12.551	12.3994				2.20688		DY006775				Bna.426
A_46_P187994	AT4G27340		Met-10+ like family protein	285	4e-76	0.85	9.62592	7.53004	7.25538	5.81904	8.55767	7.71759	7.24545	6.96501				2.21295	Rep: Chromosome chr19 scaffold_4, whole genome shotgun sequence - Vitis vinifera (Grape), partial (10%) [TC73547]	CD812956			TC73547
A_46_P106699	AT1G09010		glycoside hydrolase family 2 protein	555	e-157	0.86	11.4964	10.9774	10.3671	8.84963	11.4147	11.708	10.5967	9.99899				2.21815	BNSCS2CT_UP_196_D07_27APR2007_057 Brassica napus BNSCS2CT Brassica napus cDNA 5', mRNA sequence [EV030109]	EV030109	EV030109		TC106467	Bna.22723
A_46_P008581	AT5G13790	AGL15	AGAMOUS-like 15	214	1e-54	0.87	6.7571	11.7533	11.2	9.46869	6.57728	11.4859	11.0206	10.6254				2.22949	Brassica napus AGL15 type 2 mRNA, partial cds [U22681]	U22681	U22681		TC63565	Bna.2136
A_46_P240319	AT1G20693	HMGB2, HMG BETA 1, NFD2, NFD02	high mobility group B2	260	3e-68	0.88	17.4537	18.9813	18.2741	17.4412	17.944	18.8723	18.7872	18.599				2.2311	Rep: Uncharacterized protein At1g20693.3 - Arabidopsis thaliana (Mouse-ear cress), complete [TC101823]	TA21166_3708			TC101823	Bna.3964
A_46_P276603	AT1G20696	HMGB3, NFD3, NFD03	high mobility group B3	381	e-105	0.88	14.9259	16.3813	15.9199	15.3908	15.3861	16.5341	16.7478	16.5516				2.23579		TA21165_3708			TC70293	Bna.3964
A_46_P327995	AT2G42790	CSY3	citrate synthase 3	1665	0	0.9	10.4266	11.6286	11.492	13.7622	12.0115	13.1501	13.542	14.9301				2.24682	Rep: Citrate synthase 3, peroxisomal precursor - Arabidopsis thaliana (Mouse-ear cress), partial (97%) [TC83746]	CX191991			TC83746	Bna.1446
A_46_P353510	AT5G23050	AAE17	acyl-activating enzyme 17	658	0	0.9	12.1412	12.4277	13.1901	13.5651	12.1969	12.2048	13.5624	14.7363				2.25205	Rep: Acetyl-CoA synthetase-like protein - Arabidopsis thaliana (Mouse-ear cress), partial (26%) [TC98251]	TC98251			TC98251
A_46_P051001	AT4G19140		unknown protein	712	0	0.87	10.4048	11.5436	11.6171	11.2299	11.8181	12.0241	12.0567	12.4059				2.25953	BMSA01-T7-31-A10 Brassica napus Full-length cDNA Library Brassica napus cDNA, mRNA sequence [EG019784]	EG019784	EG019784		TC79005	Bna.11277
A_46_P336545	NA						13.4721	14.7483	15.2538	13.8782	13.9736	15.1518	14.8885	15.0553				2.26114	Rep: Probable transcription activator TraR - Rhizobium meliloti (Sinorhizobium meliloti), partial (8%) [TC89346]	DY011200			TC89346	Bna.2429
A_46_P024176	AT5G09320	VPS9B	Vacuolar sorting protein 9 (VPS9) domain	396	e-109	0.85	11.8294	10.8788	10.7129	9.65005	11.8116	10.9244	10.9373	10.8342				2.2723	0097030 Brassica napus Cold acclimation - light Brassica napus cDNA, mRNA sequence [EV195878]	EV195878	EV195878		TC86513	Bna.5785
A_46_P177239	AT5G13300	SFC, VAN3, AGD3	ARF GTPase-activating protein	206	3e-52	0.83	12.6223	13.7989	13.3256	11.9989	12.8084	14.0756	13.6208	13.1836				2.27311	Rep: Chromosome chr1 scaffold_166, whole genome shotgun sequence - Vitis vinifera (Grape), partial (14%) [TC91647]	TA34201_3708			TC91647
A_46_P033426	AT5G06480		Immunoglobulin E-set superfamily protein	186	4e-46	0.91	9.08457	8.98652	9.04699	7.6241	9.36585	8.90246	8.75604	8.81596				2.28447	0213579 Brassica napus Very early anther Brassica napus cDNA, mRNA sequence [EV147645]	EV147645	EV147645		TC93986	Bna.7678
A_46_P018171	AT1G80245		Spc97 / Spc98 family of spindle pole body (SBP) component	139	7e-32	0.85	10.585	10.6517	10.7608	8.61697	10.8767	10.7006	10.7721	9.81133				2.28844	Bn01_01k15_A Bn01_AAFC_ECORC_transgenic_Brassica_napus_overexpressing_BNCBF17_constitutively_frost_tolerant Brassica napus cDNA clone Bn01_01k15, mRNA sequence [BQ704729]	BQ704729	BQ704729		TC99265	Bna.4561
A_46_P291883	AT1G33270		Acyl transferase/acyl hydrolase/lysophospholipase superfamily protein	892	0	0.86	12.4621	11.1564	11.6533	12.1138	11.8476	11.1956	11.984	13.3203				2.30777	Rep: At1g33270 - Arabidopsis thaliana (Mouse-ear cress), partial (95%) [TC71251]	TA28799_3708			TC71251	Bna.5280
A_46_P348365	AT4G28820		HIT-type Zinc finger family protein	161	9e-39	0.84	9.38013	11.4078	9.68804	7.10812	9.24027	9.75901	9.21801	8.31722				2.31193	Rep: MRNA, complete cds, clone: RAFL25-15-L08 - Arabidopsis thaliana (Mouse-ear cress), partial (47%) [TC95798]	TC95798			TC95798
A_46_P169749	AT3G59840		unknown protein	256	2e-67	0.89	13.1483	13.7789	13.8875	12.0798	13.6795	13.8509	13.524	13.2904				2.31438	0141413 Brassica napus Early anther Brassica napus cDNA, mRNA sequence [EV151491]	EV151491	EV151491		TC92974	Bna.10939
A_46_P318805	AT1G21640	NADK2, ATNADK2	NAD kinase 2	1731	0	0.93	13.5378	12.255	11.9099	12.3638	13.5024	11.767	12.545	13.5781				2.32039	Rep: NAD kinase 2, chloroplast precursor - Arabidopsis thaliana (Mouse-ear cress), partial (39%) [TC76268]	TC76268			TC76268
A_46_P263538	AT1G10600	AMSH2	associated molecule with the SH3 domain of STAM 2	749	0	0.92	9.6217	10.1671	10.978	10.406	10.6654	10.5316	11.1379	11.6245				2.32713	Rep: Uncharacterized protein At1g10600.3 - Arabidopsis thaliana (Mouse-ear cress), partial (89%) [TC70116]	EE455451		GO:0003674|GO:0006511	TC70116	Bna.4892
A_46_P235194	AT1G23310	GGT1, AOAT1, GGAT1	glutamate:glyoxylate aminotransferase	410	e-114	0.92	17.5776	15.0221	14.3668	13.347	17.151	15.0443	14.881	14.5672				2.32974	Rep: At1g23310/F26F24_4 - Arabidopsis thaliana (Mouse-ear cress), partial (20%) [TC107767]	CX195769			TC107767
A_46_P185405	AT5G27290		unknown protein	1053	0	0.89	14.0684	11.8969	10.8138	9.38069	13.3433	12.2051	11.0564	10.6046				2.33577	Rep: At5g27290 - Arabidopsis thaliana (Mouse-ear cress), partial (91%) [TC96505]	BQ704573			TC96505	Bna.4478
A_46_P182599	AT2G40110		Yippee family putative zinc-binding protein	523	e-147	0.91	10.9115	11.55	12.6445	13.0907	11.157	11.4057	13.301	14.322				2.34764	Rep: Chromosome chr13 scaffold_48, whole genome shotgun sequence - Vitis vinifera (Grape), partial (97%) [TC83423]	TA35825_3708			TC83423
A_46_P247784	AT1G28140		unknown protein	716	0	0.87	13.7405	11.0821	10.7247	10.6929	12.9707	11.0758	11.2822	11.932				2.36062	Rep: Chromosome chr1 scaffold_166, whole genome shotgun sequence - Vitis vinifera (Grape), partial (79%) [TC79312]	DY006574			TC79312	Bna.8453
A_46_P344190	AT5G44070	CAD1, ARA8, ATPCS1, PCS1	phytochelatin synthase 1 (PCS1)	1003	0	0.9	14.332	14.3175	13.3843	12.989	15.2761	14.6132	13.6073	14.2306				2.36454	Rep: Phytochelatin synthase - Brassica juncea (Leaf mustard) (Indian mustard), partial (58%) [TC93665]	TC93665			TC93665
A_46_P241129	AT5G59460		scarecrow-like transcription factor 11 (SCL11)	285	4e-76	0.89	11.9454	12.5997	12.455	11.0702	12.3746	12.7054	12.5867	12.3118				2.36458	BNAEN3GH_UP_184_D08_25NOV2006_058 Brassica napus BNAEN3GH Brassica napus cDNA 5', mRNA sequence [EV005070]	EV005070	EV005070		TC71223	Bna.9340
A_46_P269013	AT4G14030	SBP1	selenium-binding protein 1	628	e-179	0.86	11.8657	11.2008	11.1315	12.173	11.649	11.6786	12.5435	13.4147				2.36476		EE462208
A_46_P305499	AT1G74950	JAZ2, TIFY10B	TIFY domain/Divergent CCT motif family protein	289	4e-77	0.82	12.4796	13.0952	13.2047	14.438	12.718	13.4647	14.7566	15.6801				2.36545	Rep: Protein TIFY 10B - Arabidopsis thaliana (Mouse-ear cress), partial (68%) [TC78537]	H74479			TC78537	Bna.7404
A_46_P208614	AT1G21150		Mitochondrial transcription termination factor family protein	77.8	2e-13	0.97	9.23775	7.51917	7.00176	5.9087	8.23267	7.86609	6.83064	7.15731				2.37612		CD837184
A_46_P144089	AT2G22080		unknown protein	113	3e-24	0.8	16.4876	16.7772	15.9402	14.5057	16.7147	16.8707	17.119	15.7556				2.3783	Rep: Calcium-binding protein - Brassica napus (Rape), complete [TC76669]	TA23742_3708			TC76669
A_46_P304385	NA						16.8465	14.5097	14.1498	12.8247	16.5138	14.5918	14.4098	14.0765				2.38145		H07531
A_46_P212834	AT1G04410		Lactate/malate dehydrogenase family protein	916	0	0.91	16.3421	16.639	16.8919	16.1969	16.3919	16.8862	17.3313	17.4521				2.38704		CD845320
A_46_P142734	AT1G16030	Hsp70b	heat shock protein 70B	1205	0	0.83	9.87461	10.5317	10.0053	8.69978	11.3253	10.2918	10.6916	9.9553				2.38753	Rep: Chromosome chr11 scaffold_14, whole genome shotgun sequence - Vitis vinifera (Grape), partial (36%) [TC68563]	TA23342_3708			TC68563	Bna.1316
A_46_P064566	AT1G72530		plastid developmental protein DAG, putative	507	e-143	0.87	10.4898	9.14082	9.66323	7.40476	10.0937	9.57628	10.0958	8.66149				2.38953	BNSCS3CT_UP_149_F05_10MAY2007_037 Brassica napus BNSCS3CT Brassica napus cDNA 5', mRNA sequence [EV048531]	EV048531	EV048531		TC66710	Bna.14056
A_46_P089896	AT3G49490		unknown protein	494	e-138	0.83	11.2109	12.7832	13.8073	11.8026	12.0444	12.6036	13.8893	13.0619				2.39381	0107089 Brassica napus Damaged cotyledons Brassica napus cDNA, mRNA sequence [EV225163]	EV225163	EV225163		TC95801	Bna.19270
A_46_P020106	AT4G37200	HCF164	Thioredoxin superfamily protein	426	e-118	0.89	14.5612	12.3106	11.8471	11.4827	13.8152	12.4807	12.5617	12.7424				2.39445	BNSCS5CT_UP_092_B01_29MAY2007_013 Brassica napus BNSCS5CT Brassica napus cDNA 5', mRNA sequence [EV084185]	EV084185	EV084185		TC89322	Bna.4956
A_46_P018056	AT5G21920	YLMG2, ATYLMG2	YGGT family protein	698	0	0.88	15.2992	13.0544	12.616	11.9151	15.2849	13.5606	13.6765	13.1829				2.40808	Bn01_05k10_A Bn01_AAFC_ECORC_transgenic_Brassica_napus_overexpressing_BNCBF17_constitutively_frost_tolerant Brassica napus cDNA clone Bn01_05k10, mRNA sequence [BQ704321]	BQ704321	BQ704321		TC89792	Bna.4538
A_46_P253894	AT3G54140	ATPTR1, PTR1	peptide transporter 1	729	0	0.87	8.26709	7.16189	7.53854	9.96561	8.81569	8.18943	9.3642	11.2412				2.42099	BNARO2GH_T3_017_C10_15DEC2006_076 Brassica napus BNARO2GH Brassica napus cDNA 5', mRNA sequence [ES912105]	ES912105	ES912105		TC67164	Bna.4582
A_46_P170734	AT1G18060		unknown protein	293	1e-78	0.88	14.9384	12.6215	11.829	11.0494	14.579	12.8956	12.4471	12.3328				2.43426	Rep: Chromosome chr17 scaffold_16, whole genome shotgun sequence - Vitis vinifera (Grape), partial (42%) [TC105653]	TA32278_3708			TC105653	Bna.6718
A_46_P072846	AT3G08920		Rhodanese/Cell cycle control phosphatase superfamily protein	557	e-158	0.86	12.8881	9.91428	8.44669	7.95346	12.6746	10.0748	9.30398	9.24217				2.44308	BNARO5GH_T3_012_B09_30NOV2006_077 Brassica napus BNARO5GH Brassica napus cDNA 5', mRNA sequence [ES906300]	ES906300	ES906300		TC96906	Bna.15748
A_46_P186719	AT4G15545		unknown protein	1001	0	0.88	14.5207	11.0524	10.8017	11.0333	13.666	11.133	11.5808	12.3314				2.45899	Rep: Chromosome chr5 scaffold_2, whole genome shotgun sequence - Vitis vinifera (Grape), partial (65%) [TC101884]	CB686273			TC101884
A_46_P351825	AT2G01130		DEA(D/H)-box RNA helicase family protein	553	e-156	0.89	11.4424	11.9949	12.2242	10.7995	11.819	11.9816	12.3032	12.0992				2.46175	Rep: helicase domain-containing protein - Arabidopsis thaliana, partial (9%) [TC97478]	TC97478			TC97478
A_46_P068451	AT2G21780		unknown protein	135	3e-31	0.86	7.99616	8.51698	9.40704	10.0318	9.5564	9.18488	10.9132	11.3319				2.46247	BNSCS4CT_UP_026_B05_18JAN2005_045 Brassica napus seed coat BNSCS4CT Brassica napus cDNA 5', mRNA sequence [EE469606]	EE469606	EE469606			Bna.14852
A_46_P078816	AT4G26620		Sucrase/ferredoxin-like family protein	299	1e-80	0.93	12.5088	12.9912	12.983	11.8703	12.7063	13.2564	13.2657	13.1838				2.48539	56ACAC48_UP_014_C08_18DEC2004_060 Brassica napus Brassica napus cDNA 5', mRNA sequence [EE413188]	EE413188	EE413188			Bna.16978
A_46_P063436	AT1G69935	SHW1	short hypocotyl in white light1	172	3e-42	0.87	13.3274	11.7451	11.1648	10.9563	13.4241	11.945	11.881	12.2759				2.49592	BNBS6DCT_UP_013_F04_12APR2005_022 Brassica napus seeds BNBS6DCT Brassica napus cDNA 5', mRNA sequence [EE456874]	EE456874	EE456874		TC84473	Bna.13822
A_46_P071581	AT5G43750	NDH18	NAD(P)H dehydrogenase 18	583	e-165	0.89	14.8302	12.5145	11.6672	11.22	14.5755	12.3587	12.2651	12.5466				2.5081	0187771 Brassica napus Apical meristem Brassica napus cDNA, mRNA sequence [EV091386]	EV091386	EV091386		TC67889	Bna.15489
A_46_P245074	AT5G14260		Rubisco methyltransferase family protein	1719	0	0.89	13.0501	11.5083	11.4178	10.1881	12.8378	11.5988	11.4455	11.5236				2.52353	Rep: Chromosome chr14 scaffold_21, whole genome shotgun sequence - Vitis vinifera (Grape), partial (85%) [TC67783]	DY002184			TC67783	Bna.11795
A_46_P346235	AT1G19240		unknown protein	133	2e-30	0.86	10.8559	11.1826	10.7484	9.38936	11.771	11.5508	11.3236	10.7256				2.52496	Rep: Chromosome chr11 scaffold_13, whole genome shotgun sequence - Vitis vinifera (Grape), partial (44%) [TC94728]	TC94728		GO:0003674|GO:0005575|GO:0008150	TC94728
A_46_P047571	AT5G61010	ATEXO70E2, EXO70E2	exocyst subunit exo70 family protein E2	309	2e-83	0.83	9.50863	7.86811	7.18702	7.27034	9.30772	8.26702	6.58476	8.60988				2.5307	0084138 Brassica napus Bud library Brassica napus cDNA, mRNA sequence [EV160276]	EV160276	EV160276		TC89536	Bna.10574
A_46_P108499	AT5G35100		Cyclophilin-like peptidyl-prolyl cis-trans isomerase family protein	285	5e-76	0.88	14.1632	12.1517	11.9984	11.52	14.1804	12.6446	12.7451	12.8601				2.53161	0171349 Brassica napus Leaf - drought Brassica napus cDNA, mRNA sequence [EV204142]	EV204142	EV204142		TC99408	Bna.23102
A_46_P314775	AT1G58470	ATRBP1, RBP1	RNA-binding protein 1	200	2e-50	0.89	8.37868	9.61581	8.93475	8.03662	8.49707	9.42063	9.43575	9.37752				2.53309	Rep: RNA binding protein - Arabidopsis thaliana (Mouse-ear cress), partial (46%) [TC72549]	TC72549			TC72549
A_46_P001986	AT5G58250		unknown protein	430	e-119	0.83	15.3666	12.8816	11.7832	10.569	15.115	13.2727	12.4497	11.9139				2.54003	53COT2_T3_014_D01_03SEP2004_009 Brassica napus 36hr germinating seed library 53COT2 Brassica napus cDNA 5', mRNA sequence [DY025287]	DY025287	DY025287		TC64077	Bna.530
A_46_P193970	AT1G01490		Heavy metal transport/detoxification superfamily protein	309	3e-83	0.92	12.8556	10.8484	10.2978	10.849	12.2912	11.4356	12.1145	12.196				2.54395	61RDBNCM_UP_042_B01_24DEC2004_013 Brassica napus 61RDBNCM Brassica napus cDNA 5', mRNA sequence [EE539254]	EE539254	EE539254		TC95954	Bna.5948
A_46_P041506	AT5G59460		scarecrow-like transcription factor 11 (SCL11)	285	4e-76	0.89	12.3638	12.9542	12.7814	11.2796	12.6266	13.1531	13.0492	12.6361				2.5606	BNAEN3GH_UP_184_D08_25NOV2006_058 Brassica napus BNAEN3GH Brassica napus cDNA 5', mRNA sequence [EV005070]	EV005070	EV005070		TC71223	Bna.9340
A_46_P271713	AT5G13300	SFC, VAN3, AGD3	ARF GTPase-activating protein	420	e-116	0.86	12.4431	13.5648	13.0369	11.7952	12.6736	13.9799	13.454	13.1527				2.56249	Rep: Chromosome chr1 scaffold_166, whole genome shotgun sequence - Vitis vinifera (Grape), partial (19%) [TC74642]	EE465571			TC74642	Bna.8732
A_46_P139879	AT5G19860		Protein of unknown function, DUF538	278	1e-73	0.83	12.0846	13.3367	12.7037	12.2072	12.9286	13.5087	13.5169	13.5654				2.56366	Rep: Chromosome chr6 scaffold_3, whole genome shotgun sequence - Vitis vinifera (Grape), partial (38%) [TC89704]	TA22531_3708			TC89704	Bna.3518
A_46_P370610	AT2G43030		Ribosomal protein L3 family protein	367	e-100	0.89	16.2969	13.763	12.1487	11.439	15.8855	13.7991	13.5705	12.8007				2.56992	Rep: 50S ribosomal protein L3-1, chloroplast precursor - Arabidopsis thaliana (Mouse-ear cress), partial (47%) [TC105518]	TC105518			TC105518
A_46_P256814	AT1G18060		unknown protein	293	1e-78	0.88	15.4897	13.2519	12.5485	11.7946	15.0576	13.4314	13.2567	13.1575				2.57209	Rep: Chromosome chr17 scaffold_16, whole genome shotgun sequence - Vitis vinifera (Grape), partial (42%) [TC105653]	DY024073			TC105653	Bna.6718
A_46_P016311	AT3G26070		Plastid-lipid associated protein PAP / fibrillin family protein	724	0	0.88	14.6777	10.9563	10.8088	10.814	14.0198	11.7362	11.3881	12.1822				2.58142	EL644 Brassica embryo library (EL) Brassica napus cDNA clone EL644 complete, mRNA sequence [CN830954]	CN830954	CN830954		TC65119	Bna.4181
A_46_P307695	AT1G30170		Protein of unknown function (DUF295)	69.9	8e-11	0.97	12.8071	12.3873	11.9123	10.3395	12.5501	12.9698	12.3044	11.7078				2.5816		TC64246			TC64246
A_46_P167069	AT5G58250		unknown protein	414	e-115	0.86	14.7936	11.9339	10.7593	9.99871	14.4835	12.4584	11.6237	11.3751				2.59611	53COT2_T3_014_D01_03SEP2004_009 Brassica napus 36hr germinating seed library 53COT2 Brassica napus cDNA 5', mRNA sequence [DY025287]	DY025287	DY025287		TC71068	Bna.530
A_46_P045611	AT5G17650		glycine/proline-rich protein	466	e-130	0.85	13.214	11.9875	14.0761	15.2475	13.2797	13.1383	15.7324	16.6242				2.59667	0110186 Brassica napus Senescent leaves Brassica napus cDNA, mRNA sequence [EV104874]	EV104874	EV104874		TC71284	Bna.10172
A_46_P053526	AT5G14260		Rubisco methyltransferase family protein	1719	0	0.89	12.7044	10.9264	10.5903	9.76295	12.2049	11.0816	10.7928	11.1407				2.5986	BNARO2GH_T3_026_G06_15DEC2006_036 Brassica napus BNARO2GH Brassica napus cDNA 5', mRNA sequence [ES913605]	ES913605	ES913605		TC67783	Bna.11795
A_46_P102804	AT2G45170	ATATG8E, ATG8E	AUTOPHAGY 8E	222	4e-57	0.89	5.87495	6.29923	8.75267	9.46166	6.51833	7.6651	9.17229	10.8395				2.59884	BN24DYSC_UP_050_C09_6FEB2008_075 BN24DYSC Brassica napus cDNA 5', mRNA sequence [FG574994]	FG574994	FG574994			Bna.21914
A_46_P332925	AT1G76130	ATAMY2, AMY2	alpha-amylase-like 2	1263	0	0.87	13.807	11.0169	11.2628	10.7371	14.0739	11.7025	11.3624	12.116				2.6008	Rep: T23E18.6 - Arabidopsis thaliana (Mouse-ear cress), partial (65%) [TC87037]	TC87037		GO:0004556|GO:0005576	TC87037
A_46_P360600	AT4G27730	ATOPT6, OPT6	oligopeptide transporter 1	1189	0	0.9	12.2852	13.0286	12.7614	12.9772	12.4131	13.207	13.5496	14.3562				2.60094	Rep: Oligopeptide transporter 8 - Arabidopsis thaliana (Mouse-ear cress), partial (43%) [TC101428]	TC101428			TC101428
A_46_P181834	AT5G55130	CNX5, SIR1	co-factor for nitrate, reductase and xanthine dehydrogenase 5	617	e-176	0.9	8.99163	8.76173	7.90625	7.2357	9.0623	9.11947	7.98745	8.6152				2.60179	55ACACPE_UP_007_C12_25AUG2004_092 Brassica napus AC Excell Brassica napus cDNA 5', mRNA sequence [EE410219]	EE410219	EE410219		TC77721	Bna.16843
A_46_P379703	AT2G45700		sterile alpha motif (SAM) domain-containing protein	498	e-140	0.91	11.1615	11.7011	10.9148	9.56639	11.3875	11.7288	11.1976	10.9471				2.60393	Rep: Chromosome chr4 scaffold_6, whole genome shotgun sequence - Vitis vinifera (Grape), partial (18%) [TC108909]	TC108909			TC108909
A_46_P208039	AT4G33150		lysine-ketoglutarate reductase/saccharopine dehydrogenase bifunctional enzyme	642	0	0.91	5.3557	6.95651	9.12365	11.3053	6.09006	8.15392	10.9022	12.691				2.61293		CD836687				Bna.1275
A_46_P267013	AT5G14640	ATSK13, SK13	shaggy-like kinase 13	557	e-158	0.89	12.2479	13.7185	12.6207	11.8093	11.8269	13.6143	12.4193	13.1951				2.61308	Rep: Shaggy-related protein kinase epsilon - Arabidopsis thaliana (Mouse-ear cress), partial (37%) [TC78608]	TA28811_3708			TC78608	Bna.4077
A_46_P282963	AT1G69740	HEMB1	Aldolase superfamily protein	1239	0	0.88	15.8325	14.2455	13.8199	13.017	15.9555	14.623	14.2054	14.4074				2.62144	Rep: Delta-aminolevulinic acid dehydratase - Raphanus sativus (Radish), complete [TC69533]	EE479751			TC69533	Bna.15696
A_46_P315415	AT1G60600	ABC4	UbiA prenyltransferase family protein	1110	0	0.89	13.4164	11.2468	10.1713	8.84366	12.9622	11.7197	10.3895	10.2363				2.62554	Rep: At1g60600 - Arabidopsis thaliana (Mouse-ear cress), partial (73%) [TC73131]	TC73131		GO:0004659|GO:0009507|GO:0009772|GO:0010236|GO:0042372|GO:0046428	TC73131
A_46_P217789	AT1G52150	ATHB-15, ATHB15, CNA, ICU4	Homeobox-leucine zipper family protein / lipid-binding START domain-containing protein	1499	0	0.92	7.74884	8.57073	7.34707	5.95209	7.06351	8.72585	6.70103	7.34732				2.6303	Rep: CORONA - Arabidopsis thaliana (Mouse-ear cress), partial (41%) [TC70025]	CN730582			TC70025
A_46_P340475	AT3G54970		D-aminoacid aminotransferase-like PLP-dependent enzymes superfamily protein	377	e-103	0.89	10.4508	11.0156	11.1186	9.11416	10.9212	10.9952	11.1326	10.5177				2.64548	Rep: Chromosome chr13 scaffold_17, whole genome shotgun sequence - Vitis vinifera (Grape), partial (17%) [TC91609]	TC91609			TC91609
A_46_P153584	AT1G69740	HEMB1	Aldolase superfamily protein	1239	0	0.88	16.0284	14.4675	13.9777	13.2129	16.1835	14.8573	14.4486	14.6217				2.65515	Rep: Delta-aminolevulinic acid dehydratase - Raphanus sativus (Radish), complete [TC69533]	TA26774_3708			TC69533	Bna.15696
A_46_P206709	NA						7.00395	5.64643	6.3971	4.84032	7.15802	6.38618	6.77169	6.25347				2.66319		CD835566
A_46_P311970	AT1G15290		Tetratricopeptide repeat (TPR)-like superfamily protein	155	1e-36	0.84	14.8344	13.9436	13.6776	12.9821	14.5065	14.3652	14.3627	14.3958				2.66419	Rep: F9L1.23 protein - Arabidopsis thaliana (Mouse-ear cress), partial (10%) [TC69798]	TC69798			TC69798
A_46_P223189	AT1G12900	GAPA-2	glyceraldehyde 3-phosphate dehydrogenase A subunit 2	648	0	0.91	17.3959	13.592	11.7788	11.784	16.5387	14.0808	13.036	13.1988				2.66632	EL1289 Brassica embryo library (EL) Brassica napus cDNA clone EL1289 complete, mRNA sequence [CN826126]	CN826126	CN826126		TC65211	Bna.590
A_46_P269608	AT4G21280	PSBQ, PSBQA, PSBQ-1	photosystem II subunit QA	299	2e-80	0.87	14.4413	11.5945	9.88133	10.11	13.9187	11.6921	11.5097	11.5296				2.6752		EE462781				Bna.9057
A_46_P156524	AT2G04700		ferredoxin thioredoxin reductase catalytic beta chain family protein	450	e-125	0.91	15.6319	12.8727	11.6762	11.4052	15.2635	12.5292	12.7392	12.828				2.68114	0193940 Brassica napus Apical meristem Brassica napus cDNA, mRNA sequence [EV095939]	EV095939	EV095939		TC71335	Bna.5575
A_46_P056701	AT1G54350		ABC transporter family protein	379	e-104	0.88	14.0224	12.7174	12.7176	11.9508	13.6841	12.9046	13.3044	13.3737				2.68124	53COT2_T3_001_F06_28JUN2004_038 Brassica napus 36hr germinating seed library 53COT2 Brassica napus cDNA 5', mRNA sequence [DY024214]	DY024214	DY024214			Bna.12445
A_46_P269133	AT1G21200		sequence-specific DNA binding transcription factors	337	1e-91	0.9	10.0908	9.79927	9.32204	7.61874	9.91614	9.60487	9.43825	9.04713				2.69147	Rep: Chromosome chr18 scaffold_59, whole genome shotgun sequence - Vitis vinifera (Grape), partial (29%) [TC76966]	EE462333			TC76966
A_46_P161659	AT3G26710	CCB1	cofactor assembly of complex C	729	0	0.88	13.227	9.98225	9.17005	7.41233	11.9702	9.92029	9.66659	8.84364				2.69691	Rep: Chromosome chr14 scaffold_9, whole genome shotgun sequence - Vitis vinifera (Grape), partial (66%) [TC83933]	TA29366_3708			TC83933
A_46_P369695	AT5G26820	ATIREG3, MAR1, RTS3, IREG3	iron-regulated protein 3	1061	0	0.88	12.2704	9.74497	9.30504	9.28074	10.7947	10.0083	9.53116	10.7158				2.70386	Rep: F2P16.6 protein - Arabidopsis thaliana (Mouse-ear cress), partial (59%) [TC105130]	TC105130		GO:0016020	TC105130
A_46_P331400	AT5G58430	ATEXO70B1, EXO70B1	exocyst subunit exo70 family protein B1	640	0	0.84	13.7085	14.2094	13.4765	12.7099	14.9155	14.6513	14.0645	14.1468				2.70734	Rep: Chromosome chr6 scaffold_3, whole genome shotgun sequence - Vitis vinifera (Grape), partial (38%) [TC85974]	TC85974			TC85974
A_46_P168179	AT4G30720		FAD/NAD(P)-binding oxidoreductase family protein	1072	0	0.91	13.2025	10.5539	9.32959	8.21343	12.0764	10.832	9.43917	9.66096				2.72739	Rep: Chromosome chr17 scaffold_16, whole genome shotgun sequence - Vitis vinifera (Grape), partial (33%) [TC84205]	TA31499_3708			TC84205
A_46_P289638	AT1G12900	GAPA-2	glyceraldehyde 3-phosphate dehydrogenase A subunit 2	1744	0	0.91	17.2167	13.2505	11.5547	11.4888	16.1954	13.729	12.7131	12.9433				2.74072	Rep: Glyceraldehyde-3-phosphate dehydrogenase A, chloroplast precursor - Arabidopsis thaliana (Mouse-ear cress), partial (94%) [TC92544]	TA22193_3708			TC92544	Bna.590
A_46_P223394	NA						11.2284	12.1339	11.7842	10.0467	12.035	12.2882	12.207	11.5061				2.75001		CN830862			TC97075	Bna.2027
A_46_P221899	NA						8.45332	6.38503	5.92446	4.40319	7.81058	6.33792	6.24831	5.87269				2.76927		CN827418
A_46_P340725	AT5G06240	emb2735	embryo defective 2735	533	e-151	0.9	8.50742	8.99572	8.95335	7.47011	9.88332	9.50039	9.06444	8.93966				2.76935	Rep: Predicted protein - Physcomitrella patens subsp. patens, partial (10%) [TC91728]	TC91728		GO:0003674|GO:0005575|GO:0009793	TC91728
A_46_P173624	AT1G75170		Sec14p-like phosphatidylinositol transfer family protein	438	e-122	0.86	10.4597	12.4045	10.4449	9.90439	10.6841	12.1248	11.2071	11.3816				2.78415	Rep: Transporter-like protein - Solanum tuberosum (Potato), partial (43%) [TC94854]	TA33075_3708			TC94854
A_46_P284193	AT1G12900	GAPA-2	glyceraldehyde 3-phosphate dehydrogenase A subunit 2	835	0	0.93	18.2233	14.8889	13.3388	12.9588	17.484	15.2522	14.3549	14.4453				2.80208		EE481097				Bna.590
A_46_P024791	AT5G56600	PFN3, PRF3	profilin 3	319	2e-86	0.86	14.055	12.7473	12.1898	10.8641	13.7469	12.8247	12.7996	12.3602				2.82077	BNZB_UP_061_G08_14MAY2004_052 Brassica napus BNZB Brassica napus cDNA 5', mRNA sequence [EE560755]	EE560755	EE560755		TC76042	Bna.5910
A_46_P369255	AT3G26650	GAPA, GAPA-1	glyceraldehyde 3-phosphate dehydrogenase A subunit	557	e-157	0.91	17.1542	14.119	11.8073	11.3087	16.7794	14.19	12.5076	12.8145				2.83987	Rep: Glyceraldehyde-3-phosphate dehydrogenase A, chloroplast - Sinapis alba (White mustard) (Brassica hirta), partial (59%) [TC104948]	TC104948			TC104948
A_46_P007466	AT3G50685		unknown protein	436	e-121	0.86	15.4861	12.6769	10.534	10.0975	14.91	12.7728	11.8197	11.6123				2.85765	0155901 Brassica napus Etiolated seedlings (Uni-ZAP) Brassica napus cDNA, mRNA sequence [EV173204]	EV173204	EV173204		TC74709	Bna.1858
A_46_P031796	AT4G25800		Calmodulin-binding protein	299	3e-80	0.84	9.16763	8.34424	7.73023	6.61334	9.22307	8.84955	8.13989	8.12836				2.85803	BN45.052P17F020104 BN45 Brassica napus cDNA clone BN45052P17, mRNA sequence [CD837620]	CD837620	CD837620		TC80312	Bna.7343
A_46_P288583	AT3G18280		Bifunctional inhibitor/lipid-transfer protein/seed storage 2S albumin superfamily protein	347	1e-94	0.89	13.8099	13.0489	12.0377	11.5303	13.8258	14.1687	12.6027	13.0473				2.86202	0149183 Brassica napus Etiolated seedlings (pSPORT1) Brassica napus cDNA, mRNA sequence [EV178979]	EV178979	EV178979		TC80077	Bna.1830
A_46_P185380	AT4G12800	PSAL	photosystem I subunit l	743	0	0.89	16.9429	13.3303	11.243	10.901	16.3453	13.4876	12.6959	12.4203				2.86666	0146465 Brassica napus Etiolated seedlings (pSPORT1) Brassica napus cDNA, mRNA sequence [EV177539]	EV177539	EV177539		TC98621	Bna.3165
A_46_P033826	AT3G06850	BCE2, LTA1, DIN3	2-oxoacid dehydrogenases acyltransferase family protein	603	e-171	0.85	12.0221	13.2374	13.0962	12.4885	12.6303	13.3172	13.683	14.0103				2.87159	BNARO6GH_T3_026_E06_07DEC2006_040 Brassica napus BNARO6GH Brassica napus cDNA 5', mRNA sequence [ES911132]	ES911132	ES911132		TC67269	Bna.7763
A_46_P360980	AT1G62640	KAS III	3-ketoacyl-acyl carrier protein synthase III	916	0	0.88	7.59245	7.9062	8.20544	5.73712	6.87358	7.71938	6.9314	7.2594				2.87244	Rep: Beta ketoacyl-ACP synthase III - Brassica napus (Rape), complete [TC101573]	TC101573			TC101573
A_46_P019806	AT4G26555		FKBP-like peptidyl-prolyl cis-trans isomerase family protein	549	e-155	0.89	13.6342	11.013	10.3921	9.59788	13.6735	11.5065	11.1113	11.1219				2.87595	25RDBNM_UP_017_E05_16JAN2004_039 Brassica napus 25RDBNM Brassica napus cDNA 5', mRNA sequence [CN733840]	CN733840	CN733840		TC106501	Bna.4894
A_46_P152564	AT4G01050	TROL	thylakoid rhodanese-like	1223	0	0.88	14.3136	11.1331	9.98355	9.6209	13.5934	11.8805	10.7339	11.1535				2.89304	Rep: Uncharacterized protein At4g01050 - Arabidopsis thaliana (Mouse-ear cress), partial (89%) [TC65195]	TA26437_3708			TC65195	Bna.4888
A_46_P216234	AT4G17480		alpha/beta-Hydrolases superfamily protein	285	4e-76	0.83	9.18608	7.96427	7.43646	7.41342	9.34607	8.42567	8.79789	8.9492				2.89945	Rep: Palmitoyl protein thioesterase family protein - Brassica oleracea (Wild cabbage), complete [TC72872]	CN728816			TC72872	Bna.4644
A_46_P258044	AT2G33150	PKT3, PED1, KAT2	peroxisomal 3-ketoacyl-CoA thiolase 3	293	2e-78	0.92	14.3569	14.7783	15.7465	16.9339	15.9534	15.6351	17.4874	18.4763				2.91287	Rep: Glyoxysomal beta-ketoacyl-thiolase - Brassica napus (Rape), partial (36%) [TC108598]	DY025036			TC108598	Bna.1263
A_46_P149529	AT4G19100	PAM68	Protein of unknown function (DUF3464)	551	e-156	0.88	15.4249	13.4581	12.0609	11.3372	15.1481	13.6284	12.9751	12.8825				2.91876	Rep: Chromosome undetermined scaffold_51, whole genome shotgun sequence - Vitis vinifera (Grape), partial (33%) [TC64489]	TA25470_3708			TC64489
A_46_P066221	AT4G14190		Pentatricopeptide repeat (PPR) superfamily protein	527	e-148	0.83	9.74925	9.34806	8.63078	7.78111	9.78955	9.27043	8.70482	9.33034				2.92662	BNSCS2CT_UP_024_D11_06JAN2005_089 Brassica napus seed coat BNSCS2CT Brassica napus cDNA 5', mRNA sequence [EE464188]	EE464188	EE464188		TC77850	Bna.14392
A_46_P186838	AT3G56940	CRD1, CHL27, ACSF	dicarboxylate diiron protein, putative (Crd1)	1748	0	0.92	17.7843	15.679	14.062	13.1952	17.3549	15.8046	14.7857	14.7497				2.93724	Rep: Magnesium-protoporphyrin IX monomethyl ester [oxidative] cyclase, chloroplast precursor - Arabidopsis thaliana (Mouse-ear cress), complete [TC65208]	TA23631_3708			TC65208	Bna.1148
A_46_P325260	AT4G13400		2-oxoglutarate (2OG) and Fe(II)-dependent oxygenase superfamily protein	813	0	0.91	11.0986	10.9024	12.0449	12.7791	11.4137	11.716	13.2701	14.3382				2.94652	0162383 Brassica napus Flower Brassica napus cDNA, mRNA sequence [EV130270]	EV130270	EV130270		TC81717	Bna.23249
A_46_P081851	AT5G57580		Calmodulin-binding protein	496	e-139	0.87	13.1959	13.8407	13.3708	12.0536	14.4503	14.4207	13.7206	13.6133				2.94787	32ETGS24_UP_005_C11_11MAR2004_091 Brassica napus 32ETGS24 Brassica napus cDNA 5', mRNA sequence [EE425862]	EE425862	EE425862		TC88274	Bna.17599
A_46_P177864	AT1G68590		Ribosomal protein PSRP-3/Ycf65	389	e-107	0.93	15.3672	13.1511	11.2035	10.0958	15.1749	13.5345	12.4137	11.659				2.95523	Rep: Uncharacterized protein At1g68590.2 - Arabidopsis thaliana (Mouse-ear cress), partial (71%) [TC93719]	TA34402_3708			TC93719
A_46_P284413	AT5G57040		Lactoylglutathione lyase / glyoxalase I family protein	466	e-130	0.9	12.424	9.13609	8.49201	7.8589	11.8907	9.43123	9.59891	9.431				2.97337	Rep: Chromosome chr11 scaffold_13, whole genome shotgun sequence - Vitis vinifera (Grape), partial (62%) [TC110568]	EE481286			TC110568	Bna.14220
A_46_P374180	AT1G74790		catalytics	1316	0	0.9	10.6864	10.5665	9.5109	6.95438	10.472	10.2031	9.99479	8.53364				2.98817	BN24DYSC_UP_055_B10_6FEB2008_078 BN24DYSC Brassica napus cDNA 5', mRNA sequence [FG575407]	FG575407	FG575407		TC106825	Bna.19314
A_46_P120239	AT5G56930	emb1789	CCCH-type zinc finger family protein	295	4e-79	0.85	6.28156	6.31443	6.36712	5.22349	6.84909	6.76059	6.60772	6.82033				3.02479	0133869 Brassica napus Root - drought Brassica napus cDNA, mRNA sequence [EV218761]	EV218761	EV218761			Bna.25517
A_46_P017551	AT3G47650		DnaJ/Hsp40 cysteine-rich domain superfamily protein	270	2e-71	0.89	17.2896	14.9086	13.1262	11.9188	17.0146	15.0142	14.0711	13.518				3.02962	0179096 Brassica napus Leaf library Brassica napus cDNA, mRNA sequence [EV099328]	EV099328	EV099328		TC81698	Bna.4435
A_46_P360040	AT2G29370		NAD(P)-binding Rossmann-fold superfamily protein	720	0	0.86	10.8725	9.99435	10.3584	8.38834	11.1463	9.95637	10.8161	9.99484				3.04514		TC101203		GO:0004022|GO:0005575|GO:0007568|GO:0016491	TC101203
A_46_P213024	AT1G04620		coenzyme F420 hydrogenase family / dehydrogenase, beta subunit family	1495	0	0.92	13.8291	11.8136	11.0291	10.8205	13.3822	12.5659	12.0101	12.4277				3.04642	BNARO2GH_T3_012_C12_15DEC2006_092 Brassica napus BNARO2GH Brassica napus cDNA 5', mRNA sequence [ES911639]	ES911639	ES911639		TC85802	Bna.2025
A_46_P138684	AT1G12900	GAPA-2	glyceraldehyde 3-phosphate dehydrogenase A subunit 2	1041	0	0.93	18.523	15.5865	14.0413	13.5634	17.9671	15.9793	15.1318	15.1721				3.04979	Rep: Glyceraldehyde-3-phosphate dehydrogenase A, chloroplast precursor - Arabidopsis thaliana (Mouse-ear cress), partial (53%) [TC67642]	TA22193_3708			TC67642	Bna.590
A_46_P141199	AT4G03280	PETC, PGR1	photosynthetic electron transfer C	837	0	0.89	17.5586	14.5836	12.8649	11.9809	17.2666	14.595	13.7676	13.5952				3.0615	Rep: Cytochrome b6-f complex iron-sulfur subunit, chloroplast precursor - Arabidopsis thaliana (Mouse-ear cress), complete [TC76363]	TA22908_3708			TC76363
A_46_P257444	AT2G46820	PTAC8, TMP14, PSAP, PSI-P	photosystem I P subunit	214	1e-54	0.83	16.1575	13.5221	12.9214	11.7623	15.8106	13.5516	13.4186	13.3797				3.06827	0147476 Brassica napus Etiolated seedlings (Uni-ZAP) Brassica napus cDNA, mRNA sequence [EV169294]	EV169294	EV169294		TC103888	Bna.4837
A_46_P155704	AT2G46820	PTAC8, TMP14, PSAP, PSI-P	photosystem I P subunit	214	1e-54	0.83	16.0414	13.469	12.9008	11.7582	15.9691	13.7219	13.4091	13.3789				3.07525	0147476 Brassica napus Etiolated seedlings (Uni-ZAP) Brassica napus cDNA, mRNA sequence [EV169294]	EV169294	EV169294		TC103888	Bna.4837
A_46_P196639	AT2G33150	PKT3, PED1, KAT2	peroxisomal 3-ketoacyl-CoA thiolase 3	892	0	0.92	14.4218	14.8528	15.7863	17.0143	15.9087	15.7278	17.6175	18.6379				3.08126	Rep: Glyoxysomal beta-ketoacyl-thiolase - Brassica napus (Rape), partial (46%) [TC99752]	CD824447			TC99752	Bna.1263
A_46_P289193	AT4G14713	PPD1, TIFY4A	TIFY domain/Divergent CCT motif family protein	559	e-158	0.85	10.8543	13.1337	12.4468	10.7209	11.564	13.2818	13.2219	12.3468				3.08638	Rep: Protein TIFY 4B - Arabidopsis thaliana (Mouse-ear cress), partial (86%) [TC86242]	EG019719			TC86242	Bna.11265
A_46_P014736	AT3G14230	RAP2.2	related to AP2 2	204	2e-51	0.87	13.3017	15.2105	15.1179	14.4161	14.6268	15.6475	16.0518	16.0429				3.08821	EL621 Brassica embryo library (EL) Brassica napus cDNA clone EL621 complete, mRNA sequence [CN830929]	CN830929	CN830929		TC70327	Bna.3790
A_46_P181649	AT4G14890	FdC2	2Fe-2S ferredoxin-like superfamily protein	327	1e-88	0.88	16.3054	14.3454	12.5067	11.8764	16.2362	14.5749	13.6082	13.504				3.08992	Rep: Ferredoxin - Arabidopsis thaliana (Mouse-ear cress), partial (76%) [TC73873]	TA35512_3708			TC73873
A_46_P158204	AT4G14030	SBP1	selenium-binding protein 1	369	e-101	0.91	14.7492	14.8291	15.239	15.1712	15.1559	15.1178	16.511	16.8061				3.10575	0142640 Brassica napus Etiolated seedlings (Uni-ZAP) Brassica napus cDNA, mRNA sequence [EV165830]	EV165830	EV165830		TC109072	Bna.7772
A_46_P025171	AT3G11810		unknown protein	83.8	4e-15	0.83	9.14983	10.8082	10.1531	10.3039	10.3544	11.1025	11.3945	11.9398				3.10782	BNARO4GH_T3_026_D07_25NOV2006_057 Brassica napus BNARO4GH Brassica napus cDNA 5', mRNA sequence [ES905115]	ES905115	ES905115		TC64835	Bna.5990
A_46_P174514	AT2G35800		mitochondrial substrate carrier family protein	753	0	0.91	13.9992	13.0534	12.7706	11.1499	13.6784	12.9622	13.2078	12.7876				3.11167	Rep: Chromosome chr13 scaffold_17, whole genome shotgun sequence - Vitis vinifera (Grape), partial (21%) [TC78285]	TA33342_3708			TC78285
A_46_P005571	AT1G68220		Protein of unknown function (DUF1218)	597	e-170	0.87	13.238	13.8735	13.6151	12.4247	13.1525	14.1271	14.6245	14.073				3.13457	72-E022901-021-017-P18-frev ADIS-MPIZ 021 Brassica napus cDNA clone MPIZp1022P1817Q, mRNA sequence [CX189751]	CX189751	CX189751			Bna.1409
A_46_P381993	NA						9.2654	10.6985	12.6885	9.49766	9.75555	10.6376	12.8135	11.1491				3.14149		TC109828			TC109828
A_46_P224579	AT2G31090		unknown protein	220	1e-56	0.87	7.97611	7.07594	9.37841	12.1532	9.01424	8.59716	12.0137	13.8058				3.14395	Rep: Chromosome chr12 scaffold_18, whole genome shotgun sequence - Vitis vinifera (Grape), partial (93%) [TC96489]	CX188146			TC96489
A_46_P235644	AT4G15560	CLA1, DEF, CLA, DXS, DXPS2	Deoxyxylulose-5-phosphate synthase	2539	0	0.89	15.6769	15.1674	14.1453	13.4215	16.4496	15.4539	15.1749	15.0749				3.14566	Rep: CLA1-like protein - Brassica campestris (Field mustard), complete [TC77766]	CX196086			TC77766	Bna.8238
A_46_P243734	AT5G48480		Lactoylglutathione lyase / glyoxalase I family protein	52	1e-05	0.8	15.2714	18.6013	17.7553	15.8014	16.0131	18.4024	18.1653	17.4634				3.16466	0096362 Brassica napus Bud library Brassica napus cDNA, mRNA sequence [EV153091]	EV153091	EV153091		TC87232	Bna.9684
A_46_P208694	AT3G10480	ANAC050, NAC050	NAC domain containing protein 50	168	8e-41	0.83	10.0129	9.40738	9.47942	8.19212	9.64045	9.53693	9.6283	9.85495				3.16638	0149363 Brassica napus Etiolated seedlings (Uni-ZAP) Brassica napus cDNA, mRNA sequence [EV170166]	EV170166	EV170166			Bna.7182
A_46_P176204	AT5G45900	APG7, ATAPG7, ATG7, ATATG7	ThiF family protein	636	0	0.89	11.019	11.6874	11.9928	12.2449	11.8942	12.0346	12.4698	13.909				3.16911	Rep: Autophagy-related protein 7 - Arabidopsis thaliana (Mouse-ear cress), partial (27%) [TC90674]	TA33878_3708			TC90674
A_46_P245479	AT4G19960	KUP9, ATKUP9, HAK9, KT9	K+ uptake permease 9	204	6e-52	0.86	8.46302	8.16229	8.48268	6.86939	8.84216	8.36668	8.45876	8.53702				3.17692		DY002645
A_46_P368060	AT1G01490		Heavy metal transport/detoxification superfamily protein	111	6e-24	0.87	14.9132	13.6792	13.019	13.1672	14.64	14.3972	14.5716	14.8365				3.18068	Rep: Chromosome chr15 scaffold_40, whole genome shotgun sequence - Vitis vinifera (Grape), partial (35%) [TC104470]	TA31506_3708			TC104470
A_46_P325745	AT5G04900	NOL	NYC1-like	724	0	0.93	10.4843	8.45494	8.04962	7.7578	9.65267	8.6045	8.8233	9.43318				3.19403	Rep: Chromosome chr1 scaffold_22, whole genome shotgun sequence - Vitis vinifera (Grape), partial (46%) [TC82073]	TC82073			TC82073
A_46_P313780	AT1G04620		coenzyme F420 hydrogenase family / dehydrogenase, beta subunit family	702	0	0.91	12.6079	10.3107	9.32558	9.34471	11.9316	11.1209	10.2883	11.0232				3.20092	Rep: T1G11.13 protein - Arabidopsis thaliana (Mouse-ear cress), partial (42%) [TC71645]	CN725739			TC71645
A_46_P187874	AT3G01970	WRKY45, ATWRKY45	WRKY DNA-binding protein 45	357	1e-97	0.91	6.46932	8.23382	6.74282	8.59109	8.16938	8.28808	8.46325	10.2899				3.24634		CD812804		GO:0003700|GO:0006355
A_46_P038146	AT1G53510	ATMPK18, MPK18	mitogen-activated protein kinase 18	163	4e-39	0.9	11.8157	12.3028	12.485	11.1302	11.038	12.1923	12.3319	12.8341				3.25788	0116154 Brassica napus Senescent leaves Brassica napus cDNA, mRNA sequence [EV110842]	EV110842	EV110842		TC77395	Bna.8641
A_46_P004411	AT5G51110		Transcriptional coactivator/pterin dehydratase	442	e-123	0.91	17.1785	14.2156	12.4298	11.828	16.7995	14.7298	13.4989	13.5379				3.27133	34ETGS48_UP_003_A12_14MAR2004_096 Brassica napus 34ETGS48 Brassica napus cDNA 5', mRNA sequence [EE429282]	EE429282	EE429282		TC64898	Bna.1120
A_46_P383443	AT2G45740	PEX11D	peroxin 11D	293	1e-78	0.87	13.6404	11.2612	10.433	11.2327	13.3872	11.714	11.6869	12.9491				3.28609	Rep: Expressed protein - Arabidopsis thaliana (Mouse-ear cress), partial (44%) [TC110396]	TC110396			TC110396
A_46_P338945	AT1G21410	SKP2A	F-box/RNI-like superfamily protein	176	2e-43	0.9	10.3264	10.5318	11.1022	9.42179	10.9474	11.0441	11.3972	11.1464				3.30498	Rep: F-box protein AtFBL5 - Arabidopsis thaliana (Mouse-ear cress), partial (36%) [TC90750]	TC90750			TC90750
A_46_P025402	AT3G13062		Polyketide cyclase/dehydrase and lipid transport superfamily protein	841	0	0.86	10.9658	8.70594	7.84652	7.25492	10.2451	8.76961	8.49676	8.99808				3.34765	0102440 Brassica napus Cold acclimation - light Brassica napus cDNA, mRNA sequence [EV201287]	EV201287	EV201287		TC71869	Bna.6036
A_46_P049036	AT3G10490	ANAC052, NAC052	NAC domain containing protein 52	234	9e-61	0.87	11.146	12.7145	12.2491	11.3332	11.7927	13.3047	12.9838	13.0784				3.35253	63JKCOT5_T3_023_H03_24JAN2005_017 63JKCOT5 Brassica napus cDNA 5', mRNA sequence [DY021904]	DY021904	DY021904		TC95896	Bna.10873
A_46_P262253	NA						7.41839	8.8715	8.13895	6.36355	8.54277	8.26732	8.97239	8.11058				3.35668		EE453956
A_46_P338485	AT3G02060		DEAD/DEAH box helicase, putative	1645	0	0.94	12.9103	10.9058	10.5021	9.45581	12.5203	11.2407	10.8695	11.2088				3.37051	Rep: Chromosome chr14 scaffold_9, whole genome shotgun sequence - Vitis vinifera (Grape), partial (97%) [TC90491]	TC90491			TC90491
A_46_P184406	AT3G56940	CRD1, CHL27, ACSF	dicarboxylate diiron protein, putative (Crd1)	1548	0	0.91	18.0282	16.0131	14.3284	13.1845	17.748	16.2712	15.1479	14.9403				3.37709	Rep: Magnesium-protoporphyrin IX monomethyl ester [oxidative] cyclase, chloroplast precursor - Arabidopsis thaliana (Mouse-ear cress), complete [TC66692]	TA23630_3708			TC66692	Bna.1148
A_46_P068586	AT4G33540		metallo-beta-lactamase family protein	460	e-128	0.89	12.7314	13.0085	13.4926	13.2629	13.1812	13.3862	14.3095	15.0261				3.39444	BNSCS4CT_UP_033_D07_19JAN2005_057 Brassica napus seed coat BNSCS4CT Brassica napus cDNA 5', mRNA sequence [EE470124]	EE470124	EE470124		TC79936	Bna.14880
A_46_P193639	AT4G29830	VIP3	Transducin/WD40 repeat-like superfamily protein	178	4e-44	0.89	8.30706	9.98564	9.04654	7.44819	9.42002	10.1588	9.67239	9.21187				3.39564		CD820700
A_46_P076411	AT1G07530	SCL14, ATGRAS2, GRAS2	SCARECROW-like 14	341	6e-93	0.86	13.6707	13.9537	14.3611	12.4366	13.8124	14.0541	14.9071	14.2007				3.39643	15ACDHYS_UP_024_A11_15OCT2004_095 Brassica napus 15ACDHYS Brassica napus cDNA 5', mRNA sequence [EE401912]	EE401912	EE401912		TC101168	Bna.16484
A_46_P241249	AT5G10450	GRF6, AFT1, 14-3-3lambda	G-box regulating factor 6	75.8	4e-13	0.87	13.0225	11.9787	11.7241	10.2261	13.0988	12.1427	12.294	11.9902				3.39659	74ETGS48_UP_009_G12_27APR2005_084 74ETGS48 Brassica napus cDNA 5', mRNA sequence [EE447064]	EE447064	EE447064		TC99170	Bna.9362
A_46_P144454	AT4G16410		unknown protein	293	1e-78	0.87	16.8048	14.778	14.1755	12.9885	16.6836	15.2476	15.4391	14.7541				3.39999	0154206 Brassica napus Etiolated seedlings (Uni-ZAP) Brassica napus cDNA, mRNA sequence [EV172462]	EV172462	EV172462		TC72081	Bna.3441
A_46_P007606	AT4G26670		Mitochondrial import inner membrane translocase subunit Tim17/Tim22/Tim23 family protein	720	0	0.89	15.052	13.634	13.1279	11.8318	15.0992	14.767	14.172	13.5992				3.40438	63JKCOT5_T3_025_C06_24JAN2005_044 63JKCOT5 Brassica napus cDNA 5', mRNA sequence [DY022026]	DY022026	DY022026		TC74245	Bna.1893
A_46_P289163	AT1G74950	JAZ2, TIFY10B	TIFY domain/Divergent CCT motif family protein	274	2e-72	0.82	13.2133	14.2981	14.3437	15.2161	13.7377	14.5987	15.8295	16.9852				3.40835	Rep: Protein TIFY 10B - Arabidopsis thaliana (Mouse-ear cress), partial (75%) [TC91757]	EG019692			TC91757	Bna.7404
A_46_P129639	AT1G68820		Transmembrane Fragile-X-F-associated protein	1693	0	0.9	9.47444	9.39795	9.91672	9.90337	9.23689	10.0046	9.84065	11.6729				3.4095	BNARO4GH_T3_011_C10_24NOV2006_076 Brassica napus BNARO4GH Brassica napus cDNA 5', mRNA sequence [ES903335]	ES903335	ES903335		TC64390	Bna.27478
A_46_P237709	AT1G09570	PHYA, FHY2, FRE1, HY8	phytochrome A	242	4e-63	0.9	11.7132	13.3698	13.2957	12.6023	12.9593	13.9879	14.2525	14.3807				3.43034		CX280753				Bna.8939
A_46_P254214	AT5G50920	CLPC, ATHSP93-V, HSP93-V, DCA1, CLPC1	CLPC homologue 1	3681	0	0.92	17.535	16.2145	16.1748	15.6139	17.6055	16.3353	17.1544	17.3923				3.43042		TA23795_3708			TC67419	Bna.6577
A_46_P088671	AT5G10870	ATCM2, CM2	chorismate mutase 2	783	0	0.88	10.5177	10.2362	9.49968	7.68711	11.5293	11.6807	9.88369	9.46865				3.43792	24RDBNH_UP_041_A04_28FEB2004_032 Brassica napus 24RDBNH Brassica napus cDNA 5', mRNA sequence [EE507076]	EE507076	EE507076		TC66413	Bna.19021
A_46_P206834	AT4G18830	ATOFP5, OFP5	ovate family protein 5	113	3e-24	0.96	8.00808	8.28594	7.76433	5.80719	9.13986	8.46539	8.30371	7.59253				3.447		CD835665
A_46_P197649	AT3G16940		calmodulin binding;transcription regulators	434	e-121	0.86	9.86008	8.6884	6.23588	6.78855	9.20363	9.60546	7.49162	8.579				3.45922		CD825317
A_46_P023571	AT5G41410	BEL1	POX (plant homeobox) family protein	995	0	0.88	11.5145	8.36634	9.15612	9.06143	11.2642	8.50005	9.96701	10.8558				3.46868	0131173 Brassica napus Root library Brassica napus cDNA, mRNA sequence [EV125861]	EV125861	EV125861		TC79213	Bna.5662
A_46_P157784	AT1G68760	ATNUDT1, ATNUDX1, NUDX1	nudix hydrolase 1	218	6e-56	0.83	10.9273	12.644	11.4506	9.79955	11.8103	12.6516	12.2421	11.608				3.50275	Rep: Chromosome chr1 scaffold_5, whole genome shotgun sequence - Vitis vinifera (Grape), partial (90%) [TC80644]	TA28114_3708			TC80644	Bna.1455
A_46_P196389	NA						9.64642	9.93808	9.1279	8.23454	10.0331	10.1762	10.1999	10.0451				3.50772		CD824101
A_46_P143719	AT3G56940	CRD1, CHL27, ACSF	dicarboxylate diiron protein, putative (Crd1)	1748	0	0.92	17.7873	15.5571	13.8805	12.988	17.4367	15.8362	14.6965	14.7987				3.50817	Rep: Magnesium-protoporphyrin IX monomethyl ester [oxidative] cyclase, chloroplast precursor - Arabidopsis thaliana (Mouse-ear cress), complete [TC65208]	TA23631_3708			TC65208	Bna.1148
A_46_P198569	AT1G54350		ABC transporter family protein	188	5e-47	0.87	10.6318	9.51102	9.52573	7.87861	10.4735	9.67051	10.1518	9.69994				3.53407		CD826057
A_46_P146454	AT1G21680		DPP6 N-terminal domain-like protein	1130	0	0.84	13.7571	11.874	11.4625	11.3166	13.2921	12.6263	13.1527	13.1572				3.58154	Rep: Chromosome chr18 scaffold_1, whole genome shotgun sequence - Vitis vinifera (Grape), partial (39%) [TC79633]	TA24449_3708			TC79633	Bna.1463
A_46_P369560	AT5G46080		Protein kinase superfamily protein	69.9	1e-11	0.97	7.43372	7.19759	7.55852	8.68889	8.67503	7.79503	9.33073	10.5313				3.58614		TC105061			TC105061
A_46_P143714	AT3G56940	CRD1, CHL27, ACSF	dicarboxylate diiron protein, putative (Crd1)	601	e-171	0.94	18.2683	16.2529	14.6355	13.4779	17.9821	16.5366	15.3932	15.3205				3.58652	Rep: Magnesium-protoporphyrin IX monomethyl ester [oxidative] cyclase, chloroplast precursor - Arabidopsis thaliana (Mouse-ear cress), partial (72%) [TC110166]	TA23630_3708			TC110166	Bna.1148
A_46_P149084	AT5G48480		Lactoylglutathione lyase / glyoxalase I family protein	60	4e-08	0.81	14.1561	17.3446	16.7654	14.5995	14.9944	17.016	17.2568	16.4454				3.59487	Rep: Chromosome undetermined scaffold_259, whole genome shotgun sequence - Vitis vinifera (Grape), partial (42%) [TC94496]	TA25321_3708			TC94496
A_46_P382958	AT5G14780	FDH	formate dehydrogenase	440	e-123	0.9	13.8252	15.9125	15.8502	15.2908	14.944	16.3164	16.9031	17.1396				3.60211	Rep: Formate dehydrogenase, mitochondrial precursor - Solanum tuberosum (Potato), partial (11%) [TC110200]	TA28496_3708			TC110200
A_46_P383798	AT4G23180	CRK10, RLK4	cysteine-rich RLK (RECEPTOR-like protein kinase) 10	488	e-137	0.91	15.2751	14.6116	11.8329	11.2675	15.6885	14.6017	13.0428	13.1265				3.62765	Rep: Cysteine-rich receptor-like protein kinase 10 precursor - Arabidopsis thaliana (Mouse-ear cress), partial (8%) [TC110528]	TC110528			TC110528
A_46_P313140	AT1G06510		unknown protein	430	e-119	0.85	13.0149	11.3313	10.9867	10.1099	13.1333	11.7637	11.6933	11.9695				3.62902	Rep: Chromosome chr12 scaffold_18, whole genome shotgun sequence - Vitis vinifera (Grape), partial (39%) [TC71004]	TC71004		GO:0003674|GO:0008150	TC71004
A_46_P367765	AT5G66620	DAR6	DA1-related protein 6	246	3e-64	0.91	12.7083	13.1989	11.1599	10.5781	14.302	13.8676	11.7968	12.4429				3.64236	Rep: At5g66630 - Arabidopsis thaliana (Mouse-ear cress), partial (21%) [TC104367]	TC104367			TC104367
A_46_P193739	AT5G23440	FTRA1	ferredoxin/thioredoxin reductase subunit A (variable subunit) 1	168	5e-41	0.84	14.3171	11.7417	11.5303	10.6125	14.5948	11.9475	12.8121	12.4804				3.64997		CD820873				Bna.5935
A_46_P026126	AT1G52590		Putative thiol-disulphide oxidoreductase DCC	500	e-140	0.9	14.8696	12.1107	11.9148	10.8058	14.2926	12.0152	12.5967	12.678				3.66073	0180786 Brassica napus Leaf library Brassica napus cDNA, mRNA sequence [EV100321]	EV100321	EV100321		TC76876	Bna.6184
A_46_P191424	AT1G78910		Pseudouridine synthase family protein	434	e-121	0.88	10.0895	10.3625	10.4202	8.45368	11.1132	10.8922	10.5505	10.3327				3.67822		CD817440
A_46_P268973	AT1G72640		NAD(P)-binding Rossmann-fold superfamily protein	904	0	0.87	13.7617	10.8568	9.76794	7.96314	13.1428	10.5036	10.3378	9.84231				3.67865	Rep: MRNA, , clone: RAFL22-54-C15 - Arabidopsis thaliana (Mouse-ear cress), partial (94%) [TC94122]	EE462182		GO:0003674|GO:0008150|GO:0009535	TC94122	Bna.8667
A_46_P023136	AT3G51730		saposin B domain-containing protein	396	e-109	0.84	11.8514	10.2309	10.6165	11.8471	11.7889	11.1925	12.2922	13.7266				3.67956	BNARO6GH_T3_019_G04_07DEC2006_020 Brassica napus BNARO6GH Brassica napus cDNA 5', mRNA sequence [ES910504]	ES910504	ES910504		TC68288	Bna.5574
A_46_P272463	AT2G39050		hydroxyproline-rich glycoprotein family protein	404	e-112	0.85	11.6445	11.6037	13.1534	13.3515	11.8755	12.5849	14.7142	15.2366				3.69372	Rep: At2g39050/T7F6.22 - Arabidopsis thaliana (Mouse-ear cress), partial (52%) [TC77132]	EE466579			TC77132	Bna.14602
A_46_P168394	AT3G12360	ITN1	Ankyrin repeat family protein	2016	0	0.9	14.1335	13.5194	13.3193	12.6568	14.2397	13.4516	14.0574	14.5437				3.69851	Rep: Ankyrin repeat-containing protein At3g12360 - Arabidopsis thaliana (Mouse-ear cress), complete [TC89733]	TA31569_3708			TC89733
A_46_P139609	AT4G04620	ATG8B	Ubiquitin-like superfamily protein	488	e-137	0.91	13.8531	14.9879	15.5693	15.5513	15.6961	15.8086	17.1138	17.4516				3.73299	Rep: Autophagy-related protein 8a precursor - Arabidopsis thaliana (Mouse-ear cress), partial (97%) [TC75126]	TA22453_3708			TC75126
A_46_P384303	AT2G30570	PSBW	photosystem II reaction center W	244	1e-63	0.91	18.5509	16.6829	15.3523	14.3782	18.5477	17.0398	16.6629	16.2816				3.74103	Rep: Component of 6.1 kDa polypeptide of photosystem II reaction center - Brassica campestris (Field mustard), partial (97%) [TC110746]	TC110746			TC110746
A_46_P333415	AT5G58330		lactate/malate dehydrogenase family protein	1740	0	0.89	14.5034	11.9471	10.9775	10.6853	13.8975	12.519	12.1113	12.5948				3.75661	Rep: NADP-dependent malate dehydrogenase - Arabidopsis thaliana (Mouse-ear cress), complete [TC87348]	TC87348		GO:0005739|GO:0016615	TC87348
A_46_P239729	AT3G15730	PLDALPHA1, PLD	phospholipase D alpha 1	607	e-172	0.83	16.5993	16.6497	15.3074	14.5325	17.1732	17.5432	16.2623	16.4436				3.76086	Rep: Phospholipase D alpha 2 precursor - Brassica oleracea var. capitata (Cabbage), partial (69%) [TC77632]	TA24085_3708			TC77632	Bna.334
A_46_P281003	AT5G66360		Ribosomal RNA adenine dimethylase family protein	430	e-119	0.85	5.84822	5.09822	6.02442	3.63673	6.18687	6.15777	5.40449	5.55049				3.76791		EE477389		GO:0000154|GO:0000179|GO:0008649
A_46_P207034	AT2G39730	RCA	rubisco activase	797	0	0.93	17.9741	13.6484	11.431	11.3542	17.2246	13.707	13.0608	13.2683				3.76883		TA22292_3708			TC87704	Bna.596
A_46_P003381	AT1G01800		NAD(P)-binding Rossmann-fold superfamily protein	959	0	0.88	12.5871	12.539	11.9064	11.4714	12.9936	13.0206	13.1626	13.3999				3.80656	BN15.025N07F020214 BN15 Brassica napus cDNA clone BN15025N07, mRNA sequence [CD815288]	CD815288	CD815288		TC80022	Bna.875
A_46_P286003	AT5G58330		lactate/malate dehydrogenase family protein	1740	0	0.89	12.7879	9.62684	7.8733	7.96259	11.8194	10.2342	9.15502	9.90174				3.83479	Rep: NADP-dependent malate dehydrogenase - Arabidopsis thaliana (Mouse-ear cress), complete [TC87348]	EE483463			TC87348	Bna.15904
A_46_P290688	AT2G27050	EIL1, AtEIL1	ETHYLENE-INSENSITIVE3-like 1	178	8e-44	0.92	12.4308	12.1066	11.7091	10.3953	13.463	12.65	11.9961	12.3434				3.85882	Rep: ETHYLENE-INSENSITIVE 3-like 1 protein - Arabidopsis thaliana (Mouse-ear cress), partial (23%) [TC75396]	EG020494			TC75396	Bna.11376
A_46_P018451	AT4G00940		Dof-type zinc finger DNA-binding family protein	139	3e-32	0.97	9.31023	9.25181	9.20889	9.15574	9.48283	9.80016	10.1178	11.1239				3.9128	10FGYSUA_UP_001_D03_16OCT2003_025 Brassica seedling 10FGYSUA Brassica napus cDNA 5', mRNA sequence [CN728708]	CN728708	CN728708			Bna.4617
A_46_P028356	AT1G75410	BLH3	BEL1-like homeodomain 3	161	2e-38	0.89	9.98633	7.33223	7.89858	8.443	9.55628	8.36653	9.06936	10.4145				3.92171	0102411 Brassica napus Cold acclimation - light Brassica napus cDNA, mRNA sequence [EV201258]	EV201258	EV201258		TC81386	Bna.6640
A_46_P005001	AT4G33150		lysine-ketoglutarate reductase/saccharopine dehydrogenase bifunctional enzyme	1491	0	0.89	10.1247	11.135	13.4238	14.8023	11.0098	12.4804	15.4467	16.7745				3.92369	BNARO5GH_T3_006_A04_30NOV2006_032 Brassica napus BNARO5GH Brassica napus cDNA 5', mRNA sequence [ES905726]	ES905726	ES905726		TC93727	Bna.1275
A_46_P011541	AT5G46180	DELTA-OAT	ornithine-delta-aminotransferase	567	e-161	0.89	12.1273	12.3252	12.7258	13.1057	12.3696	12.7974	13.852	15.0801				3.92979	Brassica napus ornithine aminotransferase mRNA, complete cds [EU375566]	EU375566	EU375566		TC82647	Bna.2896
A_46_P317370	AT1G30380	PSAK	photosystem I subunit K	519	e-146	0.91	14.0256	10.4523	8.53907	6.72898	13.5187	9.71741	8.76376	8.71249				3.95452	Rep: Photosystem I reaction center subunit psaK, chloroplast precursor - Arabidopsis thaliana (Mouse-ear cress), complete [TC74974]	TC74974		GO:0009536	TC74974
A_46_P234009	NA						10.886	9.87468	9.77474	7.63291	10.8146	10.802	10.7801	9.64174				4.02455		CX194874			TC92992
A_46_P292073	AT3G51730		saposin B domain-containing protein	474	e-132	0.84	10.9077	10.016	9.71542	11.7758	10.5008	10.883	12.0982	13.8094				4.09446	Rep: Saposin B domain-containing protein - Sonneratia caseolaris, partial (54%) [TC65448]	EG021308			TC65448	Bna.4707
A_46_P177839	AT1G56230		Protein of unknown function (DUF1399)	775	0	0.87	11.5174	10.7948	11.5215	10.7606	11.1668	11.0818	12.0201	12.8039				4.1219	0144546 Brassica napus Etiolated seedlings (Uni-ZAP) Brassica napus cDNA, mRNA sequence [EV167736]	EV167736	EV167736		TC79327	Bna.11650
A_46_P073601	AT5G58330		lactate/malate dehydrogenase family protein	729	0	0.87	14.1465	11.3383	9.81565	9.96103	13.5254	12.1144	11.2093	12.0079				4.13202	0148212 Brassica napus Etiolated seedlings (pSPORT1) Brassica napus cDNA, mRNA sequence [EV178456]	EV178456	EV178456		TC66049	Bna.15904
A_46_P323495	AT5G66190	ATLFNR1, FNR1	ferredoxin-NADP(+)-oxidoreductase 1	791	0	0.94	12.2571	9.93405	9.32394	7.93721	11.3907	10.6982	9.98818	9.99002				4.14911	Rep: Ferredoxin-NADP+ reductase - Arabidopsis thaliana (Mouse-ear cress), partial (46%) [TC80343]	TC80343		GO:0009536	TC80343
A_46_P291843	AT1G14820		Sec14p-like phosphatidylinositol transfer family protein	700	0	0.88	8.78825	8.36092	6.78298	6.54712	7.86805	8.49253	8.16889	8.60013				4.14972	Rep: F10B6.22 - Arabidopsis thaliana (Mouse-ear cress), partial (31%) [TC101594]	EG021197			TC101594
A_46_P047706	AT5G09960		unknown	367	e-100	0.89	10.3765	10.7983	9.36084	8.93175	11.2491	11.5897	10.4523	11.0035				4.20396	63JKCOT5_T3_006_D11_04JAN2005_089 63JKCOT5 Brassica napus cDNA 5', mRNA sequence [DY017718]	DY017718	DY017718		TC63691	Bna.10603
A_46_P274563	AT1G21400		Thiamin diphosphate-binding fold (THDP-binding) superfamily protein	1322	0	0.88	10.51	10.8539	10.946	12.0769	12.3918	12.0184	12.7657	14.166				4.2548	Rep: Branched-chain alpha keto-acid dehydrogenase E1 alpha subunit - Arabidopsis thaliana (Mouse-ear cress), partial (90%) [TC65931]	EE469746			TC65931	Bna.7503
A_46_P267058	AT2G13360	AGT, AGT1, SGAT	alanine:glyoxylate aminotransferase	527	e-149	0.88	15.5175	11.1498	9.8203	10.1401	14.5881	11.2211	11.8714	12.2313				4.26101	Rep: Serine--glyoxylate aminotransferase - Arabidopsis thaliana (Mouse-ear cress), partial (16%) [TC106976]	EE459387			TC106976	Bna.1915
A_46_P259888	NA						5.04479	12.5706	6.70355	6.23773	4.18657	7.44916	7.97948	8.34048				4.29528		EE392422
A_46_P169429	AT3G06980		DEA(D/H)-box RNA helicase family protein	422	e-117	0.88	14.8546	13.5428	12.9409	11.4347	14.3806	13.7511	13.7336	13.5613				4.3669		TA31879_3708
A_46_P274798	AT3G26580		Tetratricopeptide repeat (TPR)-like superfamily protein	385	e-106	0.9	11.7539	8.63964	9.34728	8.94686	11.5059	9.35971	10.188	11.0792				4.38424		EE470096				Bna.8654
A_46_P289238	AT2G45830	DTA2	downstream target of AGL15 2	93.7	2e-18	0.85	9.14491	7.02294	5.56808	4.98379	9.42255	7.74626	7.00014	7.11904				4.39311		EG019750				Bna.8407
A_46_P196669	AT4G28030		Acyl-CoA N-acyltransferases (NAT) superfamily protein	133	3e-30	0.92	11.9122	8.64802	8.2282	6.68926	11.3847	8.85412	8.92478	8.82573				4.39686	0078791 Brassica napus Bud library Brassica napus cDNA, mRNA sequence [EV154930]	EV154930	EV154930		TC98137	Bna.6465
A_46_P153674	NA						9.81014	9.93283	9.52901	8.48451	10.5785	10.5293	10.7893	10.6214				4.39807		TA26799_3708			TC108632	Bna.11679
A_46_P239639	AT3G53810		Concanavalin A-like lectin protein kinase family protein	63.9	7e-10	0.88	15.4764	16.4784	14.5784	14.1349	17.3075	17.0807	16.0316	16.2753				4.40891	0147086 Brassica napus Etiolated seedlings (pSPORT1) Brassica napus cDNA, mRNA sequence [EV177848]	EV177848	EV177848		TC107459	Bna.11074
A_46_P286548	AT5G45040		Cytochrome c	470	e-131	0.89	13.6621	11.8275	10.8031	8.85452	13.5169	12.3652	11.3639	10.999				4.42139	BNBS2DCT_UP_022_B10_12MAR2005_078 Brassica napus seeds BNBS2DCT Brassica napus cDNA 5', mRNA sequence [EE452559]	EE452559	EE452559		TC72362	Bna.11676
A_46_P290628	AT3G45300	IVD, ATIVD, IVDH	isovaleryl-CoA-dehydrogenase	1516	0	0.91	10.9695	10.9057	10.793	12.3845	11.5869	11.851	12.8193	14.5439				4.46719	0087869 Brassica napus Cold acclimation - dark Brassica napus cDNA, mRNA sequence [EV190388]	EV190388	EV190388		TC80783	Bna.4611
A_46_P055686	AT1G15290		Tetratricopeptide repeat (TPR)-like superfamily protein	311	5e-84	0.92	9.89088	8.21398	7.89642	7.23951	9.96775	9.51529	9.08519	9.42185				4.53889	53COT5_T3_009_H10_19JUL2004_066 Brassica napus 36hr germinating seed library 53COT5 Brassica napus cDNA 5', mRNA sequence [DY020767]	DY020767	DY020767			Bna.12240
A_46_P144294	AT5G48180	NSP5	nitrile specifier protein 5	412	e-114	0.86	12.3085	15.1105	16.0706	16.3838	14.6293	16.0504	17.995	18.569				4.54796	0154409 Brassica napus Etiolated seedlings (Uni-ZAP) Brassica napus cDNA, mRNA sequence [EV172561]	EV172561	EV172561		TC72910	Bna.3449
A_46_P330540	AT2G38290	ATAMT2, AMT2;1, AMT2	ammonium transporter 2	400	e-111	0.85	11.6788	11.5184	10.3957	10.7307	12.9041	12.3077	11.8296	12.9163				4.5492	Rep: Amt2-like protein - Medicago truncatula (Barrel medic), partial (24%) [TC85425]	TC85425			TC85425
A_46_P219324	AT2G27480		Calcium-binding EF-hand family protein	432	e-120	0.84	10.455	8.3237	8.08833	7.37642	10.2927	8.11402	8.97085	9.56744				4.56628	Rep: At2g27480 - Arabidopsis thaliana (Mouse-ear cress), partial (84%) [TC96330]	CN734281			TC96330
A_46_P278883	AT2G03340	WRKY3	WRKY DNA-binding protein 3	416	e-115	0.87	11.4688	9.99386	9.66565	9.81359	11.8133	10.982	10.7782	12.0193				4.61296	Rep: Probable WRKY transcription factor 4 - Arabidopsis thaliana (Mouse-ear cress), partial (39%) [TC108924]	EE474685			TC108924
A_46_P311545	AT5G58330		lactate/malate dehydrogenase family protein	1524	0	0.9	14.1991	11.8494	10.6632	9.9309	14.1395	12.3871	12.1401	12.1475				4.64803	Rep: NADP-dependent malate dehydrogenase - Arabidopsis thaliana (Mouse-ear cress), partial (42%) [TC69318]	TC69318			TC69318
A_46_P144289	AT5G48180	NSP5	nitrile specifier protein 5	404	e-112	0.86	10.5207	13.8676	15.1452	15.3539	13.3741	14.8431	17.0284	17.5727				4.65504		TA23799_3708
A_46_P152409	AT2G47400	CP12-1, CP12	CP12 domain-containing protein 1	383	e-105	0.89	17.0161	14.1037	13.2795	12.3074	16.7417	14.4673	14.9951	14.534				4.68039	Rep: At2g47400/T8I13.24 - Arabidopsis thaliana (Mouse-ear cress), partial (94%) [TC82081]	TA26393_3708			TC82081	Bna.3881
A_46_P228254	AT1G15740		Leucine-rich repeat family protein	500	e-141	0.91	11.6184	12.582	13.3268	12.4642	12.6902	13.6381	14.2039	14.6933				4.68824	0113266 Brassica napus Senescent leaves Brassica napus cDNA, mRNA sequence [EV107954]	EV107954	EV107954		TC94018	Bna.7795
A_46_P143834	AT3G14415		Aldolase-type TIM barrel family protein	749	0	0.92	17.7794	14.3122	12.8413	11.4351	17.3039	14.1699	13.9173	13.6671				4.69803	Rep: Glycolate oxidase - Brassica napus (Rape), partial (49%) [TC86486]	TA23664_3708			TC86486
A_46_P151174	AT1G50900	GDC1	Ankyrin repeat family protein	347	1e-94	0.86	15.8515	13.5483	12.3571	11.3284	15.6135	13.8075	13.7653	13.5618				4.70242	Rep: Chromosome chr19 scaffold_4, whole genome shotgun sequence - Vitis vinifera (Grape), partial (74%) [TC76724]	TA25995_3708			TC76724	Bna.2721
A_46_P173959	AT5G54080	HGO	homogentisate 1,2-dioxygenase	1433	0	0.88	9.86526	10.6963	11.0816	13.1216	12.0903	12.2389	13.5337	15.3557				4.70455	Rep: Homogentisate 1,2-dioxygenase - Arabidopsis thaliana (Mouse-ear cress), partial (97%) [TC80034]	TA33172_3708			TC80034
A_46_P233784	AT3G04670	WRKY39, ATWRKY39	WRKY DNA-binding protein 39	228	7e-59	0.83	8.94436	10.3452	9.08346	8.04958	9.69646	10.8223	9.67859	10.2878				4.71821		CX194758
A_46_P346740	AT5G47720		Thiolase family protein	650	0	0.91	11.0135	11.3111	12.3785	12.9554	12.8432	12.8017	14.077	15.1955				4.72427	Rep: Probable acetyl-CoA acetyltransferase, cytosolic 2 - Arabidopsis thaliana (Mouse-ear cress), partial (40%) [TC94996]	EE482136			TC94996
A_46_P347595	AT5G02380	MT2B	metallothionein 2B	151	1e-35	0.91	16.7326	14.9993	14.8157	13.7632	16.6272	15.1946	15.7061	16.0126				4.7549	Rep: Metallothionein-like protein type 2 - Pringlea antiscorbutica (Kerguelen cabbage), partial (92%) [TC95456]	TC95456		GO:0005507|GO:0005575|GO:0008150	TC95456
A_46_P054796	AT1G49670	NQR	ARP protein (REF)	747	0	0.9	12.7541	10.8138	12.4305	13.061	12.6451	11.9725	13.5109	15.3117				4.75934	0113105 Brassica napus Senescent leaves Brassica napus cDNA, mRNA sequence [EV107793]	EV107793	EV107793		TC81091	Bna.12058
A_46_P047176	AT2G41380		S-adenosyl-L-methionine-dependent methyltransferases superfamily protein	720	0	0.86	13.7163	13.7007	12.1776	11.7665	14.9299	13.5568	13.5523	14.0179				4.76128	63JKCOT5_T3_038_G06_25JAN2005_036 63JKCOT5 Brassica napus cDNA 5', mRNA sequence [DY023236]	DY023236	DY023236		TC69252	Bna.10490
A_46_P138339	AT4G39090	RD19, RD19A	Papain family cysteine protease	1102	0	0.88	12.5943	15.4357	14.9736	14.5761	14.4679	14.4835	16.2672	16.8286				4.76503	Rep: Senescence-associated cysteine protease - Brassica oleracea (Wild cabbage), complete [TC79711]	TA22095_3708			TC79711	Bna.500
A_46_P174114	AT2G26690		Major facilitator superfamily protein	1905	0	0.88	14.1236	14.8475	13.187	13.769	13.0201	13.5294	15.2732	16.032				4.80019	Rep: Chromosome chr11 scaffold_13, whole genome shotgun sequence - Vitis vinifera (Grape), partial (88%) [TC66545]	TA33215_3708			TC66545
A_46_P028381	AT1G70580	AOAT2, GGT2	alanine-2-oxoglutarate aminotransferase 2	771	0	0.89	9.75944	5.60912	6.12179	5.41134	8.48675	6.71444	7.10213	7.67465				4.8009	BN25.069L12F020124 BN25 Brassica napus cDNA clone BN25069L12, mRNA sequence [CD828094]	CD828094	CD828094			Bna.6645
A_46_P072721	NA						7.49235	8.80911	7.58246	5.14387	9.03716	8.58889	8.24048	7.41076				4.81283	BNYS6DCT_UP_030_B02_06MAY2005_014 Brassica napus seeds BNYS6DCT Brassica napus cDNA 5', mRNA sequence [EE480328]	EE480328	EE480328			Bna.15723
A_46_P097879	AT5G58350	WNK4, ZIK2	with no lysine (K) kinase 4	1156	0	0.89	11.8031	10.8291	11.1416	11.6092	11.5244	11.4965	11.8572	13.8767				4.81507	0136921 Brassica napus Root - drought Brassica napus cDNA, mRNA sequence [EV221813]	EV221813	EV221813		TC92375	Bna.20903
A_46_P366725	AT3G12685		Acid phosphatase/vanadium-dependent haloperoxidase-related protein	123	1e-27	0.86	10.4927	9.76416	9.52812	7.91988	10.6754	9.73978	10.4062	10.1916				4.82895	CAB71107.1 - Arabidopsis thaliana (Mouse-ear cress), partial (11%) [TC103941]	TC103941			TC103941
A_46_P053141	AT5G22690		Disease resistance protein (TIR-NBS-LRR class) family	129	4e-29	0.84	7.98192	8.70537	9.4106	7.2487	9.21401	9.62215	9.70675	9.54142				4.89978	54ACDHPE_UP_005_E02_24AUG2004_008 Brassica napus DH12075 PEG Brassica napus cDNA 5', mRNA sequence [DY001562]	DY001562	DY001562			Bna.11717
A_46_P242084	AT1G09760	U2A'	U2 small nuclear ribonucleoprotein A	829	0	0.89	12.0872	8.31757	7.53358	7.70519	10.615	9.89955	8.87406	9.99897				4.90336	Rep: Chromosome chr18 scaffold_1, whole genome shotgun sequence - Vitis vinifera (Grape), partial (32%) [TC95071]	DW999661			TC95071	Bna.9557
A_46_P253129	AT1G55670	PSAG	photosystem I subunit G	432	e-120	0.86	18.5256	16.4534	14.7122	13.5647	18.4849	16.653	16.0093	15.8602				4.90922		TA22504_3708			TC69803	Bna.166
A_46_P056541	NA						6.20128	6.84622	7.19182	6.25025	6.77827	6.0729	7.74491	8.54637				4.91135	53COT5_T3_018_H09_04SEP2004_065 Brassica napus 36hr germinating seed library 53COT5 Brassica napus cDNA 5', mRNA sequence [DY024060]	DY024060	DY024060			Bna.12413
A_46_P145284	AT4G37300	MEE59	maternal effect embryo arrest 59	287	1e-76	0.86	14.6339	16.1007	15.6291	13.78	15.7384	16.5319	16.7093	16.0916				4.9646	Rep: Chromosome chr6 scaffold_3, whole genome shotgun sequence - Vitis vinifera (Grape), partial (18%) [TC69806]	TA24091_3708			TC69806
A_46_P225979	AT4G26370		antitermination NusB domain-containing protein	474	e-133	0.9	14.6012	12.4715	11.7558	10.3544	14.4489	13.1084	12.7218	12.6719				4.98456		CX189148
A_46_P330560	AT5G57710		Double Clp-N motif-containing P-loop nucleoside triphosphate hydrolases superfamily protein	242	8e-63	0.83	14.4345	12.9973	13.0873	11.4538	14.4103	13.1518	13.758	13.7767				5.00327	Rep: 101 kDa heat shock protein; HSP101-like protein - Arabidopsis thaliana (Mouse-ear cress), partial (25%) [TC85434]	TC85434			TC85434
A_46_P354570	AT4G29480		Mitochondrial ATP synthase subunit G protein	113	2e-24	0.91	7.38749	7.56435	7.83447	6.25498	8.34585	8.00267	8.25235	8.59013				5.04603		TC98752			TC98752
A_46_P236399	AT3G45300	IVD, ATIVD, IVDH	isovaleryl-CoA-dehydrogenase	1516	0	0.91	12.7191	12.938	13.4079	14.0984	13.9029	13.8136	15.1794	16.4549				5.12119	Rep: Isovaleryl-CoA dehydrogenase, mitochondrial precursor - Arabidopsis thaliana (Mouse-ear cress), partial (96%) [TC80783]	CX279052			TC80783	Bna.4611
A_46_P211034	AT1G55670	PSAG	photosystem I subunit G	432	e-120	0.86	17.3759	14.9307	13.2346	12.221	17.5332	15.1302	14.7096	14.5834				5.14199	Rep: Photosystem I reaction center subunit V, chloroplast precursor - Arabidopsis thaliana (Mouse-ear cress), partial (98%) [TC69803]	TA22504_3708			TC69803
A_46_P199314	AT5G41410	BEL1	POX (plant homeobox) family protein	212	4e-54	0.86	8.82953	5.71034	6.04665	6.05764	8.39242	6.01492	6.25049	8.43491				5.19554		CD826628
A_46_P191309	AT2G21185/AT2G21187		unknown protein/Potential natural antisense gene, locus overlaps withAT2G21185	224	9e-58	0.85	6.30377	3.20146	5.4485	6.13163	6.15619	4.32994	7.50098	8.51534				5.21878		CD817268		GO:0003674|GO:0008150		Bna.5588
A_46_P178484	AT4G32295		unknown protein	615	e-175	0.92	8.53927	8.69646	7.13536	4.89593	7.67768	8.96417	7.48178	7.29345				5.26896	Rep: Chromosome chr4 scaffold_6, whole genome shotgun sequence - Vitis vinifera (Grape), partial (35%) [TC74858]	TA34601_3708			TC74858
A_46_P242829	AT3G09210	PTAC13	plastid transcriptionally active 13	315	2e-85	0.91	15.0233	13.0668	11.4995	10.3579	14.898	13.5846	12.9751	12.7576				5.27685	Rep: Chromosome chr8 scaffold_23, whole genome shotgun sequence - Vitis vinifera (Grape), partial (17%) [TC101760]	DY000207			TC101760
A_46_P267268	AT5G64040	PSAN	photosystem I reaction center subunit PSI-N, chloroplast, putative / PSI-N, putative (PSAN)	218	4e-56	0.96	17.365	15.0338	12.8076	11.6136	17.422	15.0688	14.3101	14.0292				5.33551	Rep: Chromosome chr4 scaffold_73, whole genome shotgun sequence - Vitis vinifera (Grape), partial (41%) [TC97785]	EE459600			TC97785
A_46_P364330	AT3G09210	PTAC13	plastid transcriptionally active 13	283	6e-76	0.91	14.8949	12.9606	11.338	10.2456	14.7646	13.411	12.8223	12.6651				5.34972	0142798 Brassica napus Etiolated seedlings (Uni-ZAP) Brassica napus cDNA, mRNA sequence [EV165988]	EV165988	EV165988		TC102986	Bna.16859
A_46_P157359	AT1G79380		Ca(2)-dependent phospholipid-binding protein (Copine) family	957	0	0.88	14.0133	12.7358	11.7167	10.7281	14.3174	13.9031	12.7671	13.1888				5.50477	Rep: T8K14.20 protein - Arabidopsis thaliana (Mouse-ear cress), partial (88%) [TC73356]	TA27973_3708			TC73356
A_46_P003461	AT1G06650		2-oxoglutarate (2OG) and Fe(II)-dependent oxygenase superfamily protein	708	0	0.83	15.2294	13.51	12.4048	12.4284	15.2752	14.0908	13.7487	14.9058				5.56907	0152156 Brassica napus Etiolated seedlings (Uni-ZAP) Brassica napus cDNA, mRNA sequence [EV171451]	EV171451	EV171451		TC70948	Bna.896
A_46_P097774	AT5G01520		RING/U-box superfamily protein	731	0	0.88	10.2684	8.63101	10.4129	9.26309	9.98651	9.14956	10.7895	11.7912				5.76814	0177206 Brassica napus Leaf - drought Brassica napus cDNA, mRNA sequence [EV208433]	EV208433	EV208433		TC86112	Bna.20882
A_46_P268143	AT5G18290	SIP1;2, SIP1B	Aquaporin-like superfamily protein	398	e-110	0.86	5.34794	10.9737	8.28597	9.37058	6.65052	9.62673	11.1981	11.9563				6.00302	Rep: Aquaporin SIP1-1 - Arabidopsis thaliana (Mouse-ear cress), partial (49%) [TC102081]	EE460471			TC102081	Bna.14102
A_46_P063026	AT1G05490	chr31	chromatin remodeling 31	460	e-128	0.86	3.44306	4.22923	4.60255	3.26311	3.23151	3.84457	5.9186	5.84924				6.00485	0162777 Brassica napus Flower Brassica napus cDNA, mRNA sequence [EV130664]	EV130664	EV130664			Bna.13739
A_46_P065236	AT1G15740		Leucine-rich repeat family protein	914	0	0.89	8.65184	8.63162	9.03614	9.1022	9.16173	10.1417	9.91734	11.7052				6.07537	BNARO1GH_T3_006_B04_22NOV2006_030 Brassica napus BNARO1GH Brassica napus cDNA 5', mRNA sequence [ES900014]	ES900014	ES900014		TC65374	Bna.14194
A_46_P285533	AT5G23870		Pectinacetylesterase family protein	355	4e-97	0.88	8.91281	7.65508	7.49236	8.21529	9.5538	8.27316	9.38292	10.8229				6.09502		EE482871
A_46_P154739	AT2G43130	ARA4, ATRAB11F, ATRABA5C, ARA-4, RABA5C	P-loop containing nucleoside triphosphate hydrolases superfamily protein	135	9e-31	0.81	6.64802	6.44124	5.16399	2.92464	5.64496	5.82824	5.38508	5.53852				6.12151	Rep: Ras-related GTP-binding protein - Arabidopsis thaliana (Mouse-ear cress), partial (61%) [TC66733]	TA27143_3708			TC66733
A_46_P136359	AT5G54940		Translation initiation factor SUI1 family protein	375	e-103	0.88	14.5051	13.2127	13.359	13.5814	15.0336	13.4047	15.2446	16.2023				6.15153	Rep: Chromosome chr19 scaffold_4, whole genome shotgun sequence - Vitis vinifera (Grape), complete [TC105546]	TA21491_3708			TC105546	Bna.1050
A_46_P141639	AT4G32940	GAMMA-VPE, GAMMAVPE	gamma vacuolar processing enzyme	793	0	0.88	11.3064	10.3793	10.3358	11.1969	11.0754	10.9607	12.0797	13.8298				6.20298		TA23028_3708
A_46_P177254	AT2G37460		nodulin MtN21 /EamA-like transporter family protein	638	0	0.86	5.01646	2.90798	2.84724	5.04466	3.5693	3.03097	4.23355	7.68077				6.21656		TA34206_3708
A_46_P171244	AT4G34890	ATXDH1, XDH1	xanthine dehydrogenase 1	2236	0	0.91	6.70764	6.70672	7.64429	8.21667	7.13529	7.47706	9.1477	10.8626				6.25919	Rep: Xanthine dehydrogenase-like protein - Arabidopsis thaliana (Mouse-ear cress), partial (43%) [TC101556]	TA32430_3708			TC101556
A_46_P216874	AT5G57340		unknown protein	478	e-134	0.86	9.43207	5.58581	4.40336	3.86012	9.21201	6.9593	5.28087	6.52557				6.34426	BNARO2GH_T3_024_H03_15DEC2006_017 Brassica napus BNARO2GH Brassica napus cDNA 5', mRNA sequence [ES912793]	ES912793	ES912793		TC108690	Bna.21933
A_46_P256224	AT4G17840		unknown	527	e-149	0.88	12.194	9.97384	9.6705	8.78745	11.913	9.8101	10.9345	11.461				6.37997		DY023610				Bna.2076
A_46_P084046	NA						10.2666	10.417	9.76727	7.96918	10.6184	10.7562	11.336	10.6697				6.50025	BNARO4GH_T3_006_D04_24NOV2006_026 Brassica napus BNARO4GH Brassica napus cDNA 5', mRNA sequence [ES902871]	ES902871	ES902871		TC67054	Bna.18055
A_46_P108709	AT5G58430	ATEXO70B1, EXO70B1	exocyst subunit exo70 family protein B1	470	e-131	0.85	5.84003	6.06777	4.19563	3.41334	5.75713	6.04692	4.93543	6.12131				6.53404	0126323 Brassica napus Root library Brassica napus cDNA, mRNA sequence [EV121011]	EV121011	EV121011			Bna.23145
A_46_P367580	AT3G14650	CYP72A11	cytochrome P450, family 72, subfamily A, polypeptide 11	113	2e-24	0.88	3.07239	4.9552	4.63986	3.09723	2.99137	4.96244	5.9715	5.81364				6.57234		TC104292			TC104292
A_46_P093781	AT3G09830		Protein kinase superfamily protein	1195	0	0.87	11.3402	11.4346	9.39686	8.32007	12.558	11.6566	11.018	11.0368				6.57358	0098691 Brassica napus Cold acclimation - light Brassica napus cDNA, mRNA sequence [EV197538]	EV197538	EV197538		TC103370	Bna.20061
A_46_P124729	AT3G27390		unknown protein	186	2e-46	0.88	10.8932	9.41126	8.58236	7.67143	11.4612	10.4331	10.0266	10.3963				6.61098	0154851 Brassica napus Etiolated seedlings (pSPORT1) Brassica napus cDNA, mRNA sequence [EV182032]	EV182032	EV182032		TC94977	Bna.26441
A_46_P338823	AT2G47485		unknown protein	153	3e-36	0.88	10.1349	9.56822	8.41293	3.28913	10.2571	10.7249	7.72415	6.04505				6.75482	Rep: At2g47485 - Arabidopsis thaliana (Mouse-ear cress), partial (58%) [TC90682]	TC90682			TC90682
A_46_P168129	AT5G42900	COR27	cold regulated gene 27	149	6e-35	0.86	8.64888	8.9824	9.68909	10.2387	10.2299	11.6396	12.7905	12.9972				6.76689	BNSCS2CT_UP_138_B03_23APR2007_029 Brassica napus BNSCS2CT Brassica napus cDNA 5', mRNA sequence [EV025777]	EV025777	EV025777		TC67668	Bna.1355
A_46_P099589	AT3G16520	UGT88A1	UDP-glucosyl transferase 88A1	476	e-133	0.82	12.9368	11.3526	11.6858	10.8695	13.6093	12.2862	13.0844	13.6305				6.77849	BNARO1GH_T3_019_G03_23NOV2006_019 Brassica napus BNARO1GH Brassica napus cDNA 5', mRNA sequence [ES901180]	ES901180	ES901180		TC96762	Bna.21255
A_46_P296618	AT5G04900	NOL	NYC1-like	355	3e-97	0.92	7.09524	5.1932	4.55857	3.52293	7.06823	5.40913	5.60009	6.31651				6.93348		EL592218
A_46_P083136	AT4G27780	ACBP2	acyl-CoA binding protein 2	402	e-111	0.87	6.48876	4.62024	4.90222	4.41338	6.19438	4.82167	5.82344	7.22646				7.02785	4ETGS72H_UP_008_G05_12JUN2003_018 Brassica napus 4ETGS72h Brassica napus cDNA 5', mRNA sequence [EE433608]	EE433608	EE433608		TC103356	Bna.17867
A_46_P376735	AT5G39000		Malectin/receptor-like protein kinase family protein	210	1e-53	0.83	13.7504	12.9917	10.9719	9.71322	14.4775	13.3487	12.1865	12.5371				7.08062	Rep: AT5g38990/K15E6_170 - Arabidopsis thaliana (Mouse-ear cress), partial (17%) [TC107747]	TC107747			TC107747
A_46_P355805	AT5G23870		Pectinacetylesterase family protein	1245	0	0.87	11.1819	9.77171	9.66602	11.1798	11.2632	10.5012	12.0294	14.0101				7.11232	Rep: Pectin acetylesterase - Eucalyptus globulus subsp. globulus (Tasmanian blue gum), partial (85%) [TC99330]	TC99330			TC99330
A_46_P290618	AT4G38225		unknown protein	313	2e-84	0.88	11.761	8.99372	8.08944	6.88441	11.1066	9.59753	9.42507	9.71757				7.12631		EG020434			TC72560
A_46_P273193	AT1G79270	ECT8	evolutionarily conserved C-terminal region 8	777	0	0.88	10.1727	6.75532	6.52654	7.52536	8.75562	7.30629	8.86759	10.3708				7.18718	Rep: Chromosome chr19 scaffold_126, whole genome shotgun sequence - Vitis vinifera (Grape), partial (65%) [TC98810]	EE467623			TC98810
A_46_P214964	AT1G67070	DIN9, PMI2	Mannose-6-phosphate isomerase, type I	1035	0	0.87	12.5267	10.5736	10.7258	14.2108	12.0045	12.0249	14.3746	17.0565				7.18858	Rep: Mannose-6-phosphate isomerase - Arabidopsis thaliana (Mouse-ear cress), partial (52%) [TC73149]	CN727514			TC73149	Bna.1782
A_46_P331945	AT5G06530		ABC-2 type transporter family protein	329	3e-89	0.86	10.9198	6.87952	5.13049	6.48379	7.47275	5.64576	6.67702	9.3405				7.24363	Rep: White-brown complex homolog protein 23 - Arabidopsis thaliana (Mouse-ear cress), partial (23%) [TC86330]	TC86330			TC86330
A_46_P327130	AT2G43140		basic helix-loop-helix (bHLH) DNA-binding superfamily protein	262	6e-69	0.93	10.1689	7.26452	7.26291	6.18889	10.6913	7.87675	8.43128	9.07667				7.40131	Rep: Chromosome chr5 scaffold_156, whole genome shotgun sequence - Vitis vinifera (Grape), partial (14%) [TC83078]	TC83078			TC83078
A_46_P260798	AT3G12700		Eukaryotic aspartyl protease family protein	317	2e-85	0.83	11.7632	8.99206	9.00048	9.20643	10.4674	8.95285	10.2264	12.0985				7.42332	Rep: Chromosome chr19 scaffold_126, whole genome shotgun sequence - Vitis vinifera (Grape), partial (55%) [TC86886]	EE452175			TC86886	Bna.4770
A_46_P357880	AT2G40170	ATEM6, GEA6, EM6	Stress induced protein	210	2e-53	0.9	4.04332	3.87508	3.19544	3.12591	3.20798	5.0028	5.04611	6.02492				7.45918	64ETCOT5_T3_010_B10_30JAN2005_078 Brassica napus mature seed Normalized library at CoT 5 Brassica napus cDNA 5', mRNA sequence [EE437962]	EE437962	EE437962		TC100240	Bna.326
A_46_P010386	AT2G35960	NHL12	NDR1/HIN1-like 12	478	e-134	0.87	15.2847	12.6286	11.7192	11.3671	14.7025	13.4646	13.7887	14.2734				7.49662	BNYS2DCT_UP_019_B02_01MAR2005_014 Brassica napus seeds BNYS2DCT Brassica napus cDNA 5', mRNA sequence [EE474868]	EE474868	EE474868		TC85542	Bna.2597
A_46_P291483	AT2G05940		Protein kinase superfamily protein	353	2e-96	0.87	8.0026	6.65648	6.42543	6.07618	8.36706	7.32556	7.60405	9.00107				7.59417		EG020989
A_46_P074146	AT3G53180		glutamate-ammonia ligases;catalytics;glutamate-ammonia ligases	398	e-110	0.86	8.78389	7.77024	6.4927	9.29184	8.62441	9.5585	9.7225	12.2659				7.85729	BNARO6GH_T3_004_B11_6DEC2006_093 Brassica napus BNARO6GH Brassica napus cDNA 5', mRNA sequence [ES908679]	ES908679	ES908679		TC75495	Bna.16015
A_46_P248489	AT5G05870	UGT76C1	UDP-glucosyl transferase 76C1	260	2e-68	0.87	7.36308	7.33525	6.35823	5.66938	8.3176	8.27924	8.25089	8.67059				8.00671	BNARO5GH_T3_024_G11_01DEC2006_083 Brassica napus BNARO5GH Brassica napus cDNA 5', mRNA sequence [ES907451]	ES907451	ES907451			Bna.9970
A_46_P221904	AT5G58070	ATTIL, TIL	temperature-induced lipocalin	448	e-125	0.85	15.457	14.6056	13.3831	13.0937	16.8454	16.0271	16.0792	16.1075				8.0769	Rep: Temperature-induced lipocalin - Brassica napus (Rape), complete [TC88510]	TA24521_3708			TC88510	Bna.2725
A_46_P251524	AT3G59350		Protein kinase superfamily protein	216	2e-55	0.9	8.81137	6.21974	6.00658	7.37446	9.71719	7.98606	8.01091	10.4148				8.22691		DY016446
A_46_P057256	AT4G04540	CRK39	cysteine-rich RLK (RECEPTOR-like protein kinase)39	65.9	9e-10	0.9	5.40157	6.62853	4.013	3.04618	7.93013	7.39922	5.02309	6.09093				8.25199	53COT2_T3_010_B05_03SEP2004_045 Brassica napus 36hr germinating seed library 53COT2 Brassica napus cDNA 5', mRNA sequence [DY024905]	DY024905	DY024905		TC110796	Bna.12560
A_46_P341260	AT2G43140		basic helix-loop-helix (bHLH) DNA-binding superfamily protein	180	1e-44	0.87	9.25389	6.91775	7.47012	5.00427	10.0146	7.33304	7.93298	8.10304				8.56686	Rep: DNA binding / transcription factor - Arabidopsis thaliana, partial (46%) [TC92018]	TC92018			TC92018
A_46_P312310	AT1G01900	ATSBT1.1, SBTI1.1	subtilase family protein	601	e-170	0.85	14.6825	13.3319	12.2957	12.8055	13.8295	13.1944	14.8459	15.9245				8.68771	Rep: Chromosome chr15 scaffold_37, whole genome shotgun sequence - Vitis vinifera (Grape), partial (13%) [TC70155]	TC70155			TC70155
A_46_P188624	AT5G23870		Pectinacetylesterase family protein	1245	0	0.87	8.85137	7.23719	6.32447	8.41141	8.74389	8.13803	8.77144	11.5374				8.72992	Rep: Chromosome undetermined scaffold_91, whole genome shotgun sequence - Vitis vinifera (Grape), partial (65%) [TC99048]	CD813846			TC99048	Bna.5131
A_46_P361300	AT4G38060		unknown protein	238	5e-62	0.84	11.6774	11.1952	11.4774	10.9848	12.0862	11.4319	13.7893	14.1226				8.80193	0117842 Brassica napus Senescent leaves Brassica napus cDNA, mRNA sequence [EV112530]	EV112530	EV112530		TC101726	Bna.24622
A_46_P356746	AT4G00050	UNE10	basic helix-loop-helix (bHLH) DNA-binding superfamily protein	262	9e-69	0.92	12.0538	5.26568	3.96876	2.96279	10.2885	5.40313	4.81558	6.11896				8.9146	Rep: F6N15.11 protein - Arabidopsis thaliana (Mouse-ear cress), partial (38%) [TC99740]	TC99740			TC99740
A_46_P311890	NA						8.45913	6.77975	7.41296	7.54094	9.3913	8.16989	8.73637	10.7223				9.0718	BNARO4GH_T3_010_H06_24NOV2006_034 Brassica napus BNARO4GH Brassica napus cDNA 5', mRNA sequence [ES903299]	ES903299	ES903299		TC69712	Bna.18154
A_46_P278023	AT4G38060		unknown protein	276	5e-73	0.85	10.6889	9.96725	9.89372	9.79453	11.1316	10.2352	12.8869	13.0428				9.50261	Rep: Chromosome undetermined scaffold_583, whole genome shotgun sequence - Vitis vinifera (Grape), partial (22%) [TC70911]	TA33638_3708			TC70911	Bna.13866
A_46_P216844	NA						9.9377	8.58595	9.47701	9.47421	11.1652	10.0108	10.7658	12.7283				9.5409	BNARO4GH_T3_010_H06_24NOV2006_034 Brassica napus BNARO4GH Brassica napus cDNA 5', mRNA sequence [ES903299]	ES903299	ES903299		TC69712	Bna.18154
A_46_P058381	AT5G22500	FAR1	fatty acid reductase 1	490	e-137	0.86	8.57793	8.88916	6.12676	6.02319	8.66502	10.4667	6.72882	9.31296				9.77958	0142676 Brassica napus Etiolated seedlings (Uni-ZAP) Brassica napus cDNA, mRNA sequence [EV165866]	EV165866	EV165866		TC87294	Bna.12785
A_46_P202944	AT2G29500		HSP20-like chaperones superfamily protein	359	8e-98	0.88	9.92966	10.4756	11.4305	11.1096	11.8006	13.1262	14.4814	14.4296				9.98659	BNSCS2CT_UP_138_B03_23APR2007_029 Brassica napus BNSCS2CT Brassica napus cDNA 5', mRNA sequence [EV025777]	EV025777	EV025777		TC82915	Bna.1355
A_46_P364825	AT1G07390	AtRLP1, RLP1	receptor like protein 1	270	3e-71	0.83	10.6433	9.36473	8.0794	5.90456	10.4574	10.0836	8.92167	9.35895				10.9616	Rep: F22G5.26 - Arabidopsis thaliana (Mouse-ear cress), partial (38%) [TC103176]	TC103176			TC103176
A_46_P222734	AT1G09970	LRR XI-23, RLK7	Leucine-rich receptor-like protein kinase family protein	1013	0	0.87	14.7187	15.4158	13.474	12.3988	15.8669	16.0755	15.1622	15.8629				11.0357	Rep: Leucine-rich repeat receptor-like kinase F21M12.36 - Arabidopsis thaliana (Mouse-ear cress), partial (36%) [TC95069]	CN829416			TC95069
A_46_P063651	AT4G38060		unknown protein	264	1e-69	0.84	10.348	9.66285	9.67652	9.42449	10.7968	10.0815	12.7052	12.9186				11.2679	0213334 Brassica napus Very early anther Brassica napus cDNA, mRNA sequence [EV147400]	EV147400	EV147400		TC66748	Bna.13866
A_46_P259434	AT2G46530	ARF11	auxin response factor 11	1172	0	0.88	5.65677	7.30403	4.66926	3.02796	4.37394	7.84602	4.82855	6.52842				11.3173		DY030786			TC85290
A_46_P204564	AT1G30220	ATINT2, INT2	inositol transporter 2	729	0	0.9	7.71026	6.90049	4.16468	2.83833	6.09782	6.81905	4.82562	6.34607				11.3746	Rep: Chromosome chr10 scaffold_43, whole genome shotgun sequence - Vitis vinifera (Grape), partial (33%) [TC76041]	CD832606			TC76041
A_46_P268093	AT5G62000	ARF2, ARF1-BP, HSS, ORE14	auxin response factor 2	954	0	0.86	9.5527	9.22835	8.96852	7.238	9.37085	9.4619	9.46123	10.7463				11.3793	BNARO2GH_T3_006_H01_15DEC2006_001 Brassica napus BNARO2GH Brassica napus cDNA 5', mRNA sequence [ES909535]	ES909535	ES909535		TC81248	Bna.14331
A_46_P353010	AT1G05680	UGT74E2	Uridine diphosphate glycosyltransferase 74E2	591	e-168	0.88	10.6469	8.77941	6.37486	6.93093	10.7989	9.89652	8.8844	10.4403				11.3878	Rep: Chromosome chr5 scaffold_72, whole genome shotgun sequence - Vitis vinifera (Grape), partial (18%) [TC98019]	TC98019			TC98019
A_46_P277768	AT2G13360	AGT, AGT1, SGAT	alanine:glyoxylate aminotransferase	424	e-118	0.87	14.7872	10.4755	9.23384	9.11316	14.1759	10.8173	12.0378	12.6444				11.5617		EE473520				Bna.1915
A_46_P290743	NA						7.80282	6.10185	6.7113	9.95145	6.9603	8.81496	10.2873	13.5048				11.7403		EG020519
A_46_P280233	AT3G14660	CYP72A13	cytochrome P450, family 72, subfamily A, polypeptide 13	347	7e-95	0.87	11.1413	8.22445	7.12326	7.74265	10.3467	9.54198	10.3136	11.3235				11.9657		EE476230				Bna.15523
A_46_P161909	AT1G54160	NFYA5, NF-YA5	nuclear factor Y, subunit A5	446	e-124	0.92	9.35372	9.00722	8.22195	6.11189	8.50045	9.78494	8.48096	9.75353				12.4808	24RDBNH_UP_185_G01_14DEC2006_003 Brassica napus 24RDBNH Brassica napus cDNA 5', mRNA sequence [ES923351]	ES923351	ES923351		TC74817	Bna.19048
A_46_P374525	AT1G10870	AGD4	ARF-GAP domain 4	85.7	2e-16	1	11.044	8.70416	3.62401	2.93871	11.9278	8.84194	4.85831	6.59671				12.6231		TC106960			TC106960
A_46_P084501	AT1G02860	NLA, BAH1	SPX (SYG1/Pho81/XPR1) domain-containing protein	363	2e-99	0.86	9.68033	8.11224	6.65944	5.87335	9.78608	9.13213	8.08343	9.68601				14.0516	BNARO2GH_T3_006_D07_15DEC2006_057 Brassica napus BNARO2GH Brassica napus cDNA 5', mRNA sequence [ES909494]	ES909494	ES909494		TC104318	Bna.18151
A_46_P307110	AT3G07040	RPM1, RPS3	NB-ARC domain-containing disease resistance protein	991	0	0.86	7.79971	7.49838	5.47574	3.18313	9.13808	9.26062	7.51746	7.03267				14.4154	Rep: Disease resistance gene homolog 1A - Brassica napus (Rape), complete [TC63369]	TC63369		GO:0000166|GO:0005515|GO:0005886|GO:0006952|GO:0009626	TC63369
A_46_P102949	AT4G18020	APRR2, PRR2	CheY-like two-component responsive regulator family protein	426	e-118	0.86	8.59042	9.44649	8.6317	6.92768	8.22194	10.1778	10.4038	10.783				14.4735	BNARO6GH_T3_030_H07_08DEC2006_049 Brassica napus BNARO6GH Brassica napus cDNA 5', mRNA sequence [ES913091]	ES913091	ES913091		TC102240	Bna.21943
A_46_P337580	AT2G26530	AR781	Protein of unknown function (DUF1645)	234	9e-61	0.84	13.6945	11.4769	7.36107	8.38968	14.0839	12.2119	10.7924	12.292				14.9521	Rep: AR781 - Arabidopsis thaliana (Mouse-ear cress), partial (56%) [TC89937]	TC89937		GO:0003674|GO:0008150	TC89937
A_46_P199254	AT2G30840		2-oxoglutarate (2OG) and Fe(II)-dependent oxygenase superfamily protein	256	3e-67	0.8	7.85803	6.63564	5.97809	4.85815	8.29417	7.28756	7.38674	8.78252				15.1828		CD826574		GO:0005575|GO:0008150|GO:0009815
A_46_P315985	NA						9.61989	7.68404	7.74994	6.54942	11.1799	8.35002	10.0849	10.4868				15.3199		TC73655			TC73655
A_46_P242294	AT3G57520	AtSIP2, SIP2	seed imbibition 2	2335	0	0.89	13.4677	13.79	14.3025	13.1262	15.6652	15.6083	16.5446	17.0994				15.7061	Rep: Chromosome chr8 scaffold_34, whole genome shotgun sequence - Vitis vinifera (Grape), partial (95%) [TC63766]	TA27015_3708			TC63766	Bna.3163
A_46_P373970	AT1G08920	ESL1	ERD (early response to dehydration) six-like 1	81.8	4e-15	1	8.26983	6.97218	8.24014	9.01071	7.75397	10.2005	10.2733	13.0165				16.0641		TC106762			TC106762
A_46_P016626	AT5G44290		Protein kinase superfamily protein	315	3e-85	0.83	12.4003	11.2843	8.46824	8.36334	12.1947	11.5436	10.3665	12.3712				16.0875	BNSCS3CT_UP_194_G08_13MAY2007_052 Brassica napus BNSCS3CT Brassica napus cDNA 5', mRNA sequence [EV052234]	EV052234	EV052234			Bna.4245
A_46_P363225	AT1G59870	PEN3, PDR8, ATPDR8, ABCG36, ATABCG36	ABC-2 and Plant PDR ABC-type transporter family protein	355	3e-97	0.86	9.16723	9.08528	6.29649	4.41636	11.2429	9.57984	8.12085	8.43812				16.2432	Rep: Pleiotropic drug resistance protein 8 - Arabidopsis thaliana (Mouse-ear cress), partial (9%) [TC102540]	TC102540			TC102540
A_46_P067421	AT1G68620		alpha/beta-Hydrolases superfamily protein	325	8e-88	0.89	8.68445	6.68533	5.55724	4.95826	8.18734	8.02511	8.01125	8.98352				16.2826	BNSCS3CT_UP_027_C05_11JAN2005_043 Brassica napus seed coat BNSCS3CT Brassica napus cDNA 5', mRNA sequence [EE466995]	EE466995	EE466995		TC87959	Bna.14638
A_46_P354370	AT2G36950		Heavy metal transport/detoxification superfamily protein	232	5e-60	0.85	11.3545	11.8653	12.3131	13.352	12.0568	13.3459	16.2542	17.3783				16.2939	Rep: ATFP2 - Arabidopsis thaliana (Mouse-ear cress), partial (71%) [TC98664]	TC98664			TC98664
A_46_P044666	AT5G66980		AP2/B3-like transcriptional factor family protein	105	1e-21	0.83	2.92478	4.9849	6.45353	3.29067	3.23462	5.06243	7.09138	7.33102				16.4539	9RDBNGA_UP_041_G12_03DEC2003_084 Brassica napus - 9RDBNGA Brassica napus cDNA 5', mRNA sequence [EE543624]	EE543624	EE543624		TC78806	Bna.9982
A_46_P339860	AT5G59750		DHBP synthase RibB-like alpha/beta domain;GTP cyclohydrolase II	1495	0	0.9	13.6762	9.04559	7.67669	7.08161	12.5913	9.90965	10.2595	11.1366				16.6213	Rep: Chromosome chr6 scaffold_3, whole genome shotgun sequence - Vitis vinifera (Grape), partial (90%) [TC91272]	TC91272		GO:0003935|GO:0008686|GO:0009231|GO:0009536	TC91272
A_46_P322540	AT2G41420		proline-rich family protein	157	2e-37	0.85	11.1024	9.34605	5.94076	3.81801	12.7659	10.2765	8.52714	7.95019				17.5351	Rep: Chromosome chr3 scaffold_117, whole genome shotgun sequence - Vitis vinifera (Grape), partial (89%) [TC79537]	TC79537			TC79537
A_46_P115744	AT2G26530	AR781	Protein of unknown function (DUF1645)	234	9e-61	0.84	13.3253	10.768	6.48514	7.65411	13.3842	11.6947	10.063	11.7939				17.6277	0126798 Brassica napus Root library Brassica napus cDNA, mRNA sequence [EV121486]	EV121486	EV121486		TC89937	Bna.24602
A_46_P280768	AT2G45170	ATATG8E, ATG8E	AUTOPHAGY 8E	488	e-137	0.9	8.59964	9.77585	9.1018	10.4001	9.4334	11.3128	12.6615	14.5912				18.2664		EE477028				Bna.1830
A_46_P162719	AT1G13090	CYP71B28	cytochrome P450, family 71, subfamily B, polypeptide 28	535	e-151	0.85	11.2159	8.86465	8.38376	9.32042	10.855	10.0091	11.2378	13.5245				18.4312	BNARO1GH_T3_027_A11_23NOV2006_095 Brassica napus BNARO1GH Brassica napus cDNA 5', mRNA sequence [ES902205]	ES902205	ES902205		TC69295	Bna.7041
A_46_P132034	AT5G09440	EXL4	EXORDIUM like 4	379	e-104	0.85	14.7899	13.9665	12.91	12.6495	14.3535	14.3668	15.9278	17.0821				21.596	0145659 Brassica napus Etiolated seedlings (pSPORT1) Brassica napus cDNA, mRNA sequence [EV177141]	EV177141	EV177141		TC98049	Bna.1669
A_46_P289998	AT4G14930		Survival protein SurE-like phosphatase/nucleotidase	739	0	0.86	9.5566	9.52722	9.52814	9.29055	8.64514	9.84411	11.4412	13.8582				23.7133	0122515 Brassica napus Root library Brassica napus cDNA, mRNA sequence [EV117203]	EV117203	EV117203		TC66166	Bna.5621
A_46_P105689	AT2G01890	PAP8, ATPAP8	purple acid phosphatase 8	944	0	0.87	10.8355	7.77473	7.16048	7.21777	10.1935	8.75294	9.91606	11.8859				25.4234	0147448 Brassica napus Etiolated seedlings (pSPORT1) Brassica napus cDNA, mRNA sequence [EV178028]	EV178028	EV178028		TC99458	Bna.22512
A_46_P023371	AT4G14930		Survival protein SurE-like phosphatase/nucleotidase	771	0	0.87	11.7512	12.1017	12.5686	11.5979	11.2696	12.5055	14.5751	16.3916				27.7364	0122515 Brassica napus Root library Brassica napus cDNA, mRNA sequence [EV117203]	EV117203	EV117203			Bna.5621
A_46_P214099	AT1G13080	CYP71B2	cytochrome P450, family 71, subfamily B, polypeptide 2	640	0	0.84	11.6637	6.04007	6.94119	8.27866	10.2366	8.73464	10.739	13.13				28.8671	BNARO5GH_T3_002_G11_29NOV2006_083 Brassica napus BNARO5GH Brassica napus cDNA 5', mRNA sequence [ES907708]	ES907708	ES907708		TC109852	Bna.21672
A_46_P053921	AT5G39520		Protein of unknown function (DUF1997)	597	e-170	0.87	8.72739	7.508	4.66343	4.11819	8.95699	8.19869	8.03537	9.09246				31.4344	0115256 Brassica napus Senescent leaves Brassica napus cDNA, mRNA sequence [EV109944]	EV109944	EV109944		TC72950	Bna.11876
A_46_P019141	AT2G18550	HB-2, ATHB21, HB21	homeobox protein 21	351	9e-96	0.83	6.98568	9.23045	10.8089	10.0855	8.70954	10.8502	13.3635	15.1013				32.3525	BNSCS2CT_UP_172_B08_27APR2007_062 Brassica napus BNSCS2CT Brassica napus cDNA 5', mRNA sequence [EV028344]	EV028344	EV028344		TC71198	Bna.4756
A_46_P141789	AT4G14930		Survival protein SurE-like phosphatase/nucleotidase	739	0	0.86	10.7403	11.1459	11.7659	10.6212	10.2385	11.6453	14.2167	16.1896				47.452	Rep: Chromosome chr5 scaffold_2, whole genome shotgun sequence - Vitis vinifera (Grape), partial (74%) [TC66166]	TA23066_3708			TC66166
A_46_P114484	AT1G09500		NAD(P)-binding Rossmann-fold superfamily protein	278	8e-74	0.82	14.1253	9.34406	8.66264	6.56828	11.7871	9.58948	11.0785	12.1382				47.5008	0111474 Brassica napus Senescent leaves Brassica napus cDNA, mRNA sequence [EV106162]	EV106162	EV106162		TC77898	Bna.24347
A_46_P254534	AT4G19810		Glycosyl hydrolase family protein with chitinase insertion domain	1178	0	0.89	9.28487	9.38105	4.07884	3.56576	10.4207	11.2826	8.23902	9.1608				48.3363	Rep: Chitinase-like protein - Arabidopsis thaliana (Mouse-ear cress), partial (85%) [TC102128]	DY021046			TC102128	Bna.10749
A_46_P314445	AT4G27450		Aluminium induced protein with YGL and LRDR motifs	1084	0	0.92	5.97721	10.7267	11.7113	8.57305	12.436	12.9251	14.7382	14.2026				49.5067	Rep: Chromosome chr19 scaffold_4, whole genome shotgun sequence - Vitis vinifera (Grape), partial (98%) [TC72267]	TC72267		GO:0003674|GO:0005575|GO:0008150	TC72267
A_46_P284718	AT1G68620		alpha/beta-Hydrolases superfamily protein	323	2e-87	0.9	7.46424	6.28132	5.31616	3.24268	6.09683	7.63242	7.92163	8.94626				52.1135		EE481743		GO:0005575|GO:0008150		Bna.14638
A_46_P044451	AT4G37010	CEN2	centrin 2	577	e-164	0.89	5.23356	6.12884	7.477	7.92349	11.063	10.3761	11.5813	13.7931				58.4679	BNARO2GH_T3_025_G03_15DEC2006_019 Brassica napus BNARO2GH Brassica napus cDNA 5', mRNA sequence [ES913508]	ES913508	ES913508		TC64015	Bna.9939
A_46_P260013	AT4G14930		Survival protein SurE-like phosphatase/nucleotidase	739	0	0.86	8.15705	8.52887	8.79586	7.96394	7.74555	9.03729	11.6329	13.8761				60.2193	0122515 Brassica napus Root library Brassica napus cDNA, mRNA sequence [EV117203]	EV117203	EV117203		TC68643	Bna.5621
A_46_P085171	AT1G67328		other RNA	392	e-108	0.86	3.16163	3.87594	7.39257	4.29629	4.74284	7.13763	8.22467	10.3691				67.3117	0122533 Brassica napus Root library Brassica napus cDNA, mRNA sequence [EV117221]	EV117221	EV117221		TC65204	Bna.18290
A_46_P010711	AT5G10770		Eukaryotic aspartyl protease family protein	400	e-110	0.83	10.466	7.62329	8.96064	9.66411	9.04314	10.8209	13.5169	15.9446				77.7339	BN25.062C18F011130 BN25 Brassica napus cDNA clone BN25062C18, mRNA sequence [CD825899]	CD825899	CD825899		TC65838	Bna.2679
A_46_P277828	AT1G68620		alpha/beta-Hydrolases superfamily protein	303	2e-81	0.87	9.7009	7.98325	7.68967	6.02408	8.704	8.97106	10.7847	12.6238				96.9845	Rep: Chromosome chr1 scaffold_5, whole genome shotgun sequence - Vitis vinifera (Grape), partial (42%) [TC99684]	EE473581			TC99684
A_46_P308725	AT4G10310	HKT1, ATHKT1	high-affinity K+ transporter 1	648	0	0.82	9.68103	8.07246	7.68829	7.93233	9.46075	10.3123	10.4259	14.715				110.097	Rep: Sodium transporter HKT1 - Arabidopsis thaliana (Mouse-ear cress), partial (91%) [TC65961]	TC65961			TC65961
A_46_P314000	AT1G80390	IAA15	indole-3-acetic acid inducible 15	260	2e-68	0.87	11.0217	8.14489	3.97742	3.25658	8.89714	7.81968	5.82338	10.2354				126.137	Rep: IAA16 protein - Gossypium hirsutum (Upland cotton) (Gossypium mexicanum), partial (44%) [TC71806]	TC71806		GO:0003700|GO:0009733|GO:0045449	TC71806
A_46_P348900	AT5G49360	BXL1, ATBXL1	beta-xylosidase 1	618	e-176	0.88	12.5854	9.62039	10.8384	9.51056	13.863	12.3221	14.3072	16.6188				137.977	Rep: Beta-D-xylosidase - Pyrus pyrifolia (Japanese pear) (Pyrus serotina), partial (15%) [TC96056]	TA24880_3708			TC96056
A_46_P383743	AT4G04570	CRK40	cysteine-rich RLK (RECEPTOR-like protein kinase)40	809	0	0.88	12.8996	9.90153	8.13936	3.00853	13.0185	10.4456	9.15644	10.1701				143.165		TC110499		GO:0003674|GO:0004672|GO:0005524|GO:0006468|GO:0008150|GO:0016301	TC110499
A_46_P102034	AT3G26740	CCL	CCR-like	220	2e-56	0.86	10.9766	8.88182	7.86085	5.86567	13.1812	11.3512	12.5092	13.1564				156.581	0108546 Brassica napus Damaged cotyledons Brassica napus cDNA, mRNA sequence [EV226620]	EV226620	EV226620		TC81075	Bna.21757
A_46_P310940	AT5G49360	BXL1, ATBXL1	beta-xylosidase 1	1059	0	0.9	9.02019	10.7026	6.96238	4.66677	9.74065	8.50141	9.28658	12.5081				229.332	Rep: Beta xylosidase - Fragaria ananassa (Strawberry), partial (33%) [TC68730]	TA30484_3708			TC68730
A_46_P323080	AT2G28305	LOG1, ATLOG1	Putative lysine decarboxylase family protein	1037	0	0.93	15.8345	9.90444	9.34807	6.60637	14.8681	10.0764	11.9933	14.5505				246.276	Rep: T3B23.2/T3B23.2 - Arabidopsis thaliana (Mouse-ear cress), complete [TC79991]	TC79991		GO:0003674|GO:0005516|GO:0005575|GO:0005739|GO:0008150|GO:0008152|GO:0009536|GO:0009691|GO:0009734|GO:0010074|GO:0010076|GO:0010077|GO:0010083|GO:0016831|GO:0048832|GO:0050896	TC79991
A_46_P151224	AT3G03341		unknown protein	297	6e-80	0.91	9.78489	6.61643	8.27559	6.43297	8.11298	9.34239	13.893	15.5893				570.61	Rep: AT5g17460 - Arabidopsis thaliana (Mouse-ear cress), partial (96%) [TC95510]	TA26008_3708			TC95510
A_46_P292158	AT4G35690		Arabidopsis protein of unknown function (DUF241)	184	5e-46	0.83	4.14528	7.3078	5.62629	3.05251	3.75482	8.8358	11.523	12.5415				718.595		EG021372
A_46_P130374	AT2G43050	ATPMEPCRD	Plant invertase/pectin methylesterase inhibitor superfamily	391	e-108	0.85	4.51932	5.71492	11.6773	7.4274	3.99642	11.9337	14.6109	17.8704				1392.07	BN24DYSC_UP_095_F10_8FEB2008_070 BN24DYSC Brassica napus cDNA 5', mRNA sequence [FG578692]	FG578692	FG578692			Bna.27629
