# Supplementary material for: Comparative transcriptome analysis reveals carbohydrate and lipid metabolism blocks in Brassica napus L. male sterility induced by the chemical hybridization agent monosulfuron ester sodium
Source: BMC Genomics. 2015 Mar 17;16(1):206. doi: 10.1186/s12864-015-1388-5 (PMC4376087; doi:10.1186/s12864-015-1388-5)
Supplement: Additional file 5: — Functional pathways of significantly differentially regulated genes assigned by MapMan. [file 12864_2015_1388_MOESM5_ESM.docx]

## Sheet: Sheet2
Additional file 5: Functional pathways of significantly differentially regulated genes assigned by MapMan
Probeset ID	Brassica EST	AGI identifer	Foldchange				Bin Code	Bin Name (category)	Short description
			TrLs/MoLs	TrSBs/MoSBs	TrAn-MBs/MoAn-MBs	TrAn-LBs/MoAn-LBs
A_46_P269608	EE462781	AT4G21280				2.6752	1.1.1.2	PS.lightreaction.photosystem II.PSII polypeptide subunits	photosystem II subunit QA
A_46_P384303	TC110746	AT2G30570				3.74103	1.1.1.2	PS.lightreaction.photosystem II.PSII polypeptide subunits	photosystem II reaction center W
A_46_P375610	TA19847_3708	AT1G61520			2.71386		1.1.2.1	PS.lightreaction.photosystem I.LHC-I	photosystem I light harvesting complex gene 3
A_46_P185380	EV177539	AT4G12800				2.86666	1.1.2.2	PS.lightreaction.photosystem I.PSI polypeptide subunits	photosystem I subunit l
A_46_P317370	TC74974	AT1G30380				3.95452	1.1.2.2	PS.lightreaction.photosystem I.PSI polypeptide subunits	photosystem I subunit K
A_46_P368430	TC104629	AT1G08380				-2.10033	1.1.2.2	PS.lightreaction.photosystem I.PSI polypeptide subunits	photosystem I subunit O
A_46_P253129	TA22504_3708	AT1G55670				4.90922	1.1.2.2	PS.lightreaction.photosystem I.PSI polypeptide subunits	photosystem I subunit G
A_46_P023701	EV096552	AT2G46820			2.19119		1.1.2.2	PS.lightreaction.photosystem I.PSI polypeptide subunits	photosystem I P subunit
A_46_P267268	EE459600	AT5G64040				5.33551	1.1.2.2	PS.lightreaction.photosystem I.PSI polypeptide subunits	photosystem I reaction center subunit PSI-N, chloroplast, putative / PSI-N, putative (PSAN)
A_46_P141199	TA22908_3708	AT4G03280				3.0615	1.1.3	PS.lightreaction.cytochrome b6/f	photosynthetic electron transfer C
A_46_P202399	CD829659	ATCG00140		-2.18787			1.1.4.5	PS.lightreaction.ATP synthase.subunit C	ATP synthase subunit C family protein
A_46_P286548	EE452559	AT5G45040				4.42139	1.1.5	PS.lightreaction.other electron carrier (ox/red)	Cytochrome c
A_46_P333950	TC87683	AT3G16250		-2.97338			1.1.5.2	PS.lightreaction.other electron carrier (ox/red).ferredoxin	NDH-dependent cyclic electron flow 1
A_46_P323495	TC80343	AT5G66190				4.14911	1.1.5.3	PS.lightreaction.other electron carrier (ox/red).ferredoxin reductase	ferredoxin-NADP(+)-oxidoreductase 1
A_46_P143834	TA23664_3708	AT3G14415				4.69803	1.2.2	PS.photorespiration.glycolate oxydase	Aldolase-type TIM barrel family protein
A_46_P267058	EE459387	AT2G13360				4.26101	1.2.3	PS.photorespiration.aminotransferases peroxisomal	alanine:glyoxylate aminotransferase
A_46_P028381	CD828094	AT1G70580				4.8009	1.2.3	PS.photorespiration.aminotransferases peroxisomal	alanine-2-oxoglutarate aminotransferase 2
A_46_P050626	EV096253	AT3G62410			7.87591		1.3	PS.calvin cyle	CP12 domain-containing protein 2
A_46_P169469	TA31890_3708	AT2G47400			2.38688		1.3	PS.calvin cyle	CP12 domain-containing protein 1
A_46_P369255	TC104948	AT3G26650				2.83987	1.3.4	PS.calvin cyle.GAP	glyceraldehyde 3-phosphate dehydrogenase A subunit
A_46_P223189	CN826126	AT1G12900				2.66632	1.3.4	PS.calvin cyle.GAP	glyceraldehyde 3-phosphate dehydrogenase A subunit 2
A_46_P178359	TA34565_3708	AT3G60750	-3.63178				1.3.8	PS.calvin cyle.transketolase	Transketolase
A_46_P207034	TA22292_3708	AT2G39730				3.76883	1.3.13	PS.calvin cyle.rubisco interacting	rubisco activase
A_46_P205459	CD833460	AT5G48300	-2.58687				2.1.2.1	major CHO metabolism.synthesis.starch.AGPase	ADP glucose pyrophosphorylase 1
A_46_P078816	EE413188	AT4G26620				2.48539	2.2.1.99	major CHO metabolism.degradation.sucrose.misc	Sucrase/ferredoxin-like family protein
A_46_P260273	AF319168	AT3G23920				2.03805	2.2.2.1	major CHO metabolism.degradation.starch.starch cleavage	beta-amylase 1
A_46_P332925	TC87037	AT1G76130				2.6008	2.2.2.1	major CHO metabolism.degradation.starch.starch cleavage	alpha-amylase-like 2
A_46_P028531	EV152965	AT3G46970	-2.22261				2.2.2.2	major CHO metabolism.degradation.starch.starch phosphorylase	alpha-glucan phosphorylase 2
A_46_P255759	DY023028	AT5G64860	-2.61282				2.2.2.4	major CHO metabolism.degradation.starch.D enzyme	disproportionating enzyme
A_46_P302225	ES271122	AT3G06260				-5720.53	3.1.1.2	minor CHO metabolism.raffinose family.galactinol synthases.putative	galacturonosyltransferase-like 4
A_46_P242294	TA27015_3708	AT3G57520				15.7061	3.1.2.2	minor CHO metabolism.raffinose family.raffinose synthases.putative	seed imbibition 2
A_46_P140554	TA22723_3708	AT4G39800		-4.36136			3.4.3	minor CHO metabolism.myo-inositol.InsP Synthases	myo-inositol-1-phosphate synthase 1
A_46_P046126	EV125995	AT4G26260				-26.9992	3.4.4	minor CHO metabolism.myo-inositol.myo inositol oxygenases	myo-inositol oxygenase 4
A_46_P075556	EE514899	AT5G15140				-1526.61	3.5	minor CHO metabolism.others	Galactose mutarotase-like superfamily protein
A_46_P223679	CX187510	AT3G01260				-482.729	3.5	minor CHO metabolism.others	Galactose mutarotase-like superfamily protein
A_46_P307915	TC64669	AT4G25900				-14272.3	3.5	minor CHO metabolism.others	Galactose mutarotase-like superfamily protein
A_46_P056971	DY024569	AT5G53580				2.06049	3.5	minor CHO metabolism.others	NAD(P)-linked oxidoreductase superfamily protein
A_46_P253809	EV153037	AT2G31960				-76.4579	3.6	minor CHO metabolism.callose	glucan synthase-like 3
A_46_P382618	TC110059	AT5G61130				2.20205	3.6	minor CHO metabolism.callose	plasmodesmata callose-binding protein 1
A_46_P352875	TC97947	AT5G08380		2.75145			3.8.2	minor CHO metabolism.galactose.alpha-galactosidases	alpha-galactosidase 1
A_46_P058226	EV202999	AT5G51820	-3.11381				4.2.3	glycolysis.plastid branch.phosphoglucomutase (PGM)	phosphoglucomutase
A_46_P327995	CX191991	AT2G42790				2.24682	6.1	gluconeogenese/ glyoxylate cycle.citrate synthase	citrate synthase 3
A_46_P178359	TA34565_3708	AT3G60750	-3.63178				7.2.1	OPP (oxidative pentose phosphate).non-reductive PP.transketolase	Transketolase
A_46_P132984	TA20398_3708	AT2G27510				-392.866	7.3	OPP.electron transfer	ferredoxin 3
A_46_P235724	CX196158	AT4G26970				-8.93944	8.1.3	TCA / org. transformation.TCA.aconitase	aconitase 2
A_46_P333415	TC87348	AT5G58330				3.75661	8.2.9	TCA / org. transformation.other organic acid transformaitons.cyt MDH	lactate/malate dehydrogenase family protein
A_46_P212834	CD845320	AT1G04410				2.38704	8.2.9	TCA / org. transformation.other organic acid transformaitons.cyt MDH	Lactate/malate dehydrogenase family protein
A_46_P346925	EV066176	AT5G25880				-34.4618	8.2.10	TCA / org. transformation.other organic acid transformaitons.malic	NADP-malic enzyme 3
A_46_P227979	CX190485	AT2G02050		3.4626			9.1.2	mitochondrial electron transport / ATP synthesis.NADH-DH.localisation not clear	NADH-ubiquinone oxidoreductase B18 subunit, putative
A_46_P166774	TA31059_3708	AT4G05020	-2.33078	-2.40025			9.2.2	mitochondrial electron transport / ATP synthesis.NADH-DH.type II.external	NAD(P)H dehydrogenase B2
A_46_P226079	CX189206	AT5G13430				-2.44119	9.5	mitochondrial electron transport / ATP synthesis.cytochrome c reductase	Ubiquinol-cytochrome C reductase iron-sulfur subunit
A_46_P299265	ES266282	AT1G22840				-403.619	9.6	mitochondrial electron transport / ATP synthesis.cytochrome c	CYTOCHROME C-1
A_46_P247784	DY006574	AT1G28140				2.36062	9.7	mitochondrial electron transport / ATP synthesis.cytochrome c oxidase	unknown protein
A_46_P242989	DY000327	AT3G08950			-2.17303		9.7	mitochondrial electron transport / ATP synthesis.cytochrome c oxidase	electron transport SCO1/SenC family protein
A_46_P354570	TC98752	AT4G29480				5.04603	9.9	mitochondrial electron transport / ATP synthesis.F1-ATPase	Mitochondrial ATP synthase subunit G protein
A_46_P228364	CX190766	AT4G01660				-9.33919	9.99	mitochondrial electron transport / ATP synthesis.unspecified	ABC transporter 1
A_46_P172054	TA32648_3708	AT1G63180			-19.4792		10.1.2	cell wall.precursor synthesis.UGE	UDP-D-glucose/UDP-D-galactose 4-epimerase 3
A_46_P295323	EL590675	AT3G62830				-4.21822	10.1.5	cell wall.precursor synthesis.UXS	NAD(P)-binding Rossmann-fold superfamily protein
A_46_P129669	ES909624	AT1G53500				-21.235	10.1.10	cell wall.precursor synthesis.RHM	NAD-dependent epimerase/dehydratase family protein
A_46_P214964	CN727514	AT1G67070				7.18858	10.1.20	cell wall.precursor synthesis.phosphomannose isomerase	Mannose-6-phosphate isomerase, type I
A_46_P319415	TC76806	AT3G02570				-4.46207	10.1.20	cell wall.precursor synthesis.phosphomannose isomerase	Mannose-6-phosphate isomerase, type I
A_46_P075746	EE555829	AT5G03760				-119.589	10.2	cell wall.cellulose synthesis	Nucleotide-diphospho-sugar transferases superfamily protein
A_46_P299200	ES266193	AT4G07960				-14.1875	10.2	cell wall.cellulose synthesis	Cellulose-synthase-like C12
A_46_P298115	ES264470	AT4G38190				-382.471	10.2.1	cell wall.cellulose synthesis.cellulose synthase	cellulose synthase like D4
A_46_P298155	ES264505	AT2G33100				-208.29	10.2.1	cell wall.cellulose synthesis.cellulose synthase	cellulose synthase-like D1
A_46_P255504	DY022576	AT5G22940				-6.99577	10.3.2	cell wall.hemicellulose synthesis.glucuronoxylan	FRA8 homolog
A_46_P264038	EE456042	AT3G61130				-2.03103	10.4.1.1	cell wall.pectin synthesis.homogalacturonan.Galacturonic Acid Trnasferase	galacturonosyltransferase 1
A_46_P166089	TA30828_3708	AT2G20870		-2.19269			10.5	cell wall.cell wall proteins	cell wall protein precursor, putative
A_46_P381558	TC109659	AT3G57690				-2064.28	10.5.1	cell wall.cell wall proteins.AGPs	arabinogalactan protein 23
A_46_P046821	DY017539	AT2G24450				-2534.69	10.5.1	cell wall.cell wall proteins.AGPs	FASCICLIN-like arabinogalactan protein 3 precursor
A_46_P063336	EE456623	AT5G53250				-141.488	10.5.1	cell wall.cell wall proteins.AGPs	arabinogalactan protein 22
A_46_P146789	TA24555_3708	AT4G33970				-540.107	10.5.3	cell wall.cell wall proteins.LRR	Leucine-rich repeat (LRR) family protein
A_46_P075901	EV002292	AT3G02230				-24.5954	10.5.5	cell wall.cell wall proteins.RGP	reversibly glycosylated polypeptide 1
A_46_P075646	ES271635	AT3G62710				-6080.57	10.6.1	cell wall.degradation.cellulases and beta -1,4-glucanases	Glycosyl hydrolase family protein
A_46_P147824	TA24880_3708	AT5G49360	2.68652				10.6.2	cell wall.degradation.mannan-xylose-arabinose-fucose	beta-xylosidase 1
A_46_P154974	EV166976	AT4G30270			24.0559		10.6.2	cell wall.degradation.mannan-xylose-arabinose-fucose	xyloglucan endotransglucosylase/hydrolase 24
A_46_P326965	TC82971	AT3G01270				-5099.24	10.6.3	cell wall.degradation.pectate lyases and polygalacturonases	Pectate lyase family protein
A_46_P133334	TA20511_3708	AT1G02790			-29.9668	-172.959	10.6.3	cell wall.degradation.pectate lyases and polygalacturonases	polygalacturonase 4
A_46_P252729	DY018013	AT5G15110				-7705.95	10.6.3	cell wall.degradation.pectate lyases and polygalacturonases	Pectate lyase family protein
A_46_P231509	CX193141	AT3G49162				-1749.62	10.6.3	cell wall.degradation.pectate lyases and polygalacturonases	pseudogene of glycoside hydrolase family 28 protein
A_46_P297655	EV163697	AT2G02720				-1606.76	10.6.3	cell wall.degradation.pectate lyases and polygalacturonases	Pectate lyase family protein
A_46_P141564	TA23005_3708	AT5G48140			-4648.78		10.6.3	cell wall.degradation.pectate lyases and polygalacturonases	Pectin lyase-like superfamily protein
A_46_P350655	TC96934	AT3G07850				-19818.8	10.6.3	cell wall.degradation.pectate lyases and polygalacturonases	Pectin lyase-like superfamily protein
A_46_P371475	TC105859	AT3G07830			-22.6565	-11.0348	10.6.3	cell wall.degradation.pectate lyases and polygalacturonases	Pectin lyase-like superfamily protein
A_46_P301120	ES268941	AT3G07820				-20.8301	10.6.3	cell wall.degradation.pectate lyases and polygalacturonases	Pectin lyase-like superfamily protein
A_46_P036056	EE470723	AT3G55140				-2.02728	10.6.3	cell wall.degradation.pectate lyases and polygalacturonases	Pectin lyase-like superfamily protein
A_46_P158889	TA28452_3708	AT3G61490				-104.677	10.6.3	cell wall.degradation.pectate lyases and polygalacturonases	Pectin lyase-like superfamily protein
A_46_P132489	TA20088_3708	AT1G14420				-6190.47	10.6.3	cell wall.degradation.pectate lyases and polygalacturonases	Pectate lyase family protein
A_46_P134444	L19879	AT3G07840			-9057.09		10.6.3	cell wall.degradation.pectate lyases and polygalacturonases	Pectin lyase-like superfamily protein
A_46_P165304	TA30568_3708	AT5G17200		-602.817			10.6.3	cell wall.degradation.pectate lyases and polygalacturonases	Pectin lyase-like superfamily protein
A_46_P183104	TA35967_3708	AT1G32170				-45.0804	10.7	cell wall.modification	xyloglucan endotransglucosylase/hydrolase 30
A_46_P215644	EV225266	AT2G26450				-10167	10.8.1	cell wall.pectin*esterases.PME	Plant invertase/pectin methylesterase inhibitor superfamily
A_46_P130374	FG578692	AT2G43050				1392.07	10.8.1	cell wall.pectin*esterases.PME	Plant invertase/pectin methylesterase inhibitor superfamily
A_46_P132729	DY017491	AT1G69940			-5579.65		10.8.1	cell wall.pectin*esterases.PME	Pectin lyase-like superfamily protein
A_46_P045986	DY021987	AT5G49180				-1271.86	10.8.1	cell wall.pectin*esterases.PME	Plant invertase/pectin methylesterase inhibitor superfamily
A_46_P132309	EE564287	AT3G62170			-10273.7		10.8.1	cell wall.pectin*esterases.PME	VANGUARD 1 homolog 2
A_46_P302240	DY022061	AT2G47040			-319.879		10.8.1	cell wall.pectin*esterases.PME	Plant invertase/pectin methylesterase inhibitor superfamily
A_46_P142819	TA23368_3708	AT5G07430				-1572.07	10.8.1	cell wall.pectin*esterases.PME	Pectin lyase-like superfamily protein
A_46_P285533	EE482871	AT5G23870				6.09502	10.8.2	cell wall.pectin*esterases.acetyl esterase	Pectinacetylesterase family protein
A_46_P360980	TC101573	AT1G62640				2.87244	11.1.3	lipid metabolism.FA synthesis and FA elongation.ketoacyl ACP synthase	3-ketoacyl-acyl carrier protein synthase III
A_46_P353510	TC98251	AT5G23050				2.25205	11.1.8	lipid metabolism.FA synthesis and FA elongation.acyl coa ligase	acyl-activating enzyme 17
A_46_P220854	CN737666	AT2G26640				-8.82678	11.1.10	lipid metabolism.FA synthesis and FA elongation.beta ketoacyl CoA synthase	3-ketoacyl-CoA synthase 11
A_46_P083136	EE433608	AT4G27780				7.02785	11.1.13	lipid metabolism.FA synthesis and FA elongation.acyl-CoA binding protein	acyl-CoA binding protein 2
A_46_P026001	ES905241	AT5G16240				-5.90665	11.1.15	lipid metabolism.FA synthesis and FA elongation.ACP desaturase	Plant stearoyl-acyl-carrier-protein desaturase family protein
A_46_P033576	EV194520	AT5G07920				-3.59418	11.3.5	lipid metabolism.Phospholipid synthesis.diacylglycerol kinase	diacylglycerol kinase1
A_46_P109549	EV207238	AT3G23510			-9.8741		11.3.7	lipid metabolism.Phospholipid synthesis.cyclopropane-fatty-acyl-phospholipid synthase	Cyclopropane-fatty-acyl-phospholipid synthase
A_46_P109549		AT3G23510			-9.8741		11.3.7	lipid metabolism.Phospholipid synthesis.cyclopropane-fatty-acyl-phospholipid synthase	Cyclopropane-fatty-acyl-phospholipid synthase
A_46_P153804	TA26839_3708	AT2G25890			-2251.26	-359.029	11.4	lipid metabolism.TAG synthesis	Oleosin family protein
A_46_P357630	CX275872	AT3G27660			4.61733		11.4	lipid metabolism.TAG synthesis	oleosin 4
A_46_P215485	CN727903	AT5G40610				-40.874	11.5.2	lipid metabolism.glyceral metabolism.Glycerol-3-phosphate dehydrogenase (NAD+)	NAD-dependent glycerol-3-phosphate dehydrogenase family protein
A_46_P167549	TA31309_3708	AT2G33470				-250.847	11.6	lipid metabolism.lipid transfer proteins etc	glycolipid transfer protein 1
A_46_P141009	TA22854_3708	AT2G34770				-96.4655	11.8.1	lipid metabolism.''exotics'' (steroids, squalene etc).sphingolipids	fatty acid hydroxylase 1
A_46_P269893	EE463196	AT2G19880				-18.0126	11.8.1.3	lipid metabolism.''exotics'' (steroids, squalene etc).sphingolipids.ceramide glucosyltransferase	Nucleotide-diphospho-sugar transferases superfamily protein
A_46_P077581	EE407643	AT4G12110				-3.00447	11.8.2	lipid metabolism.''exotics'' (steroids, squalene etc).methylsterol monooxygenase	sterol-4alpha-methyl oxidase1-1
A_46_P239729	TA24085_3708	AT3G15730				3.76086	11.9.3.1	lipid metabolism.lipid degradation.lysophospholipases.phospholipase D	phospholipase D alpha 1
A_46_P311390	TC69193	AT4G35790			2.16412		11.9.3.1	lipid metabolism.lipid degradation.lysophospholipases.phospholipase D	phospholipase D delta
A_46_P067421	EE466995	AT1G68620				16.2826	11.9.3.2	lipid metabolism.lipid degradation.lysophospholipases.carboxylesterase	alpha/beta-Hydrolases superfamily protein
A_46_P239719	DQ539644	AT3G02040		9.73595			11.9.3.3	lipid metabolism.lipid degradation.lysophospholipases.glycerophosphodiester phosphodiesterase	senescence-related gene 3
A_46_P074906	ES268004	AT1G74210				-2842.7	11.9.3.3	lipid metabolism.lipid degradation.lysophospholipases.glycerophosphodiester phosphodiesterase	PLC-like phosphodiesterases superfamily protein
A_46_P092506	EE549310	AT5G58050				-3126.21	11.9.3.3	lipid metabolism.lipid degradation.lysophospholipases.glycerophosphodiester phosphodiesterase	SHV3-like 4
A_46_P295413	EL590833	AT1G04290				-83.4904	11.9.4.5	lipid metabolism.lipid degradation.beta-oxidation.acyl-CoA thioesterase	Thioesterase superfamily protein
A_46_P058381	EV165866	AT5G22500				9.77958	11.9.4.13	lipid metabolism.lipid degradation.beta-oxidation.acyl CoA reductase	fatty acid reductase 1
A_46_P074146	ES908679	AT3G53180				7.85729	12.2.2	N-metabolism.ammonia metabolism.glutamine synthase	glutamate-ammonia ligases;catalytics;glutamate-ammonia ligases
A_46_P141849	TA23084_3708	AT5G07440				-42.5128	12.3.1	N-metabolism.N-degradation.glutamate dehydrogenase	glutamate dehydrogenase 2
A_46_P144424	EV177362	AT2G30970				-3.14816	13.1.1.2.1	amino acid metabolism.synthesis.central amino acid metabolism.aspartate.aspartate aminotransferase	aspartate aminotransferase 1
A_46_P146134	TA24341_3708	AT1G23310				2.17682	13.1.1.3.1	amino acid metabolism.synthesis.central amino acid metabolism.alanine.alanine aminotransferase	glutamate:glyoxylate aminotransferase
A_46_P028381	CD828094	AT1G70580				4.8009	13.1.1.3.1	amino acid metabolism.synthesis.central amino acid metabolism.alanine.alanine aminotransferase	alanine-2-oxoglutarate aminotransferase 2
A_46_P267058	EE459387	AT2G13360				4.26101	13.1.1.3.11	amino acid metabolism.synthesis.central amino acid metabolism.alanine.alanine-glyoxylate aminotransferase	alanine:glyoxylate aminotransferase
A_46_P230134	CX192125	AT2G39800		2.55537			13.1.2.2.1	amino acid metabolism.synthesis.glutamate family.proline.delta 1-pyrroline-5-carboxylate synthetase	delta1-pyrroline-5-carboxylate synthase 1
A_46_P159754	TA28730_3708	AT1G15410				-179.27	13.1.2.3.31	amino acid metabolism.synthesis.glutamate family.arginine.aspartate racemase	aspartate-glutamate racemase family
A_46_P028381	CD828094	AT1G70580				4.8009	13.1.5.2.2	amino acid metabolism.synthesis.serine-glycine-cysteine group.glycine.glycine transaminase	alanine-2-oxoglutarate aminotransferase 2
A_46_P267058	EE459387	AT2G13360				4.26101	13.1.5.2.3	amino acid metabolism.synthesis.serine-glycine-cysteine group.glycine.serine glyoxylate aminotransferase	alanine:glyoxylate aminotransferase
A_46_P088671	EE507076	AT5G10870				3.43792	13.1.6.2.1	amino acid metabolism.synthesis.aromatic aa.phenylalanine and tyrosine.chorismate mutase	chorismate mutase 2
A_46_P046161	DY023076	AT3G30775				-13151.6	13.2.2.2	amino acid metabolism.degradation.glutamate family.proline	Methylenetetrahydrofolate reductase family protein
A_46_P011541	EU375566	AT5G46180				3.92979	13.2.2.3	amino acid metabolism.degradation.glutamate family.arginine	ornithine-delta-aminotransferase
A_46_P208039	CD836687	AT4G33150				2.61293	13.2.3.5	amino acid metabolism.degradation.aspartate family.lysine	lysine-ketoglutarate reductase/saccharopine dehydrogenase bifunctional enzyme
A_46_P033826	ES911132	AT3G06850				2.87159	13.2.4.1	amino acid metabolism.degradation.branched-chain group.shared	2-oxoacid dehydrogenases acyltransferase family protein
A_46_P258044	DY025036	AT2G33150				2.91287	13.2.4.1	amino acid metabolism.degradation.branched-chain group.shared	peroxisomal 3-ketoacyl-CoA thiolase 3
A_46_P274563	EE469746	AT1G21400				4.2548	13.2.4.1	amino acid metabolism.degradation.branched-chain group.shared	Thiamin diphosphate-binding fold (THDP-binding) superfamily protein
A_46_P290628	EV190388	AT3G45300				4.46719	13.2.4.4	amino acid metabolism.degradation.branched-chain group.leucine	isovaleryl-CoA-dehydrogenase
A_46_P346740	EE482136	AT5G47720				4.72427	13.2.4.5	amino acid metabolism.degradation.branched chain group.isoleucine	Thiolase family protein
A_46_P011846	CD815199	AT5G48880		-5.86713			13.2.4.5	amino acid metabolism.degradation.branched chain group.isoleucine	peroxisomal 3-keto-acyl-CoA thiolase 5
A_46_P173959	TA33172_3708	AT5G54080				4.70455	13.2.6.2	amino acid metabolism.degradation.aromatic aa.tyrosine	homogentisate 1,2-dioxygenase
A_46_P346740	EE482136	AT5G47720				4.72427	13.2.6.3	amino acid metabolism.degradation.aromatic aa.tryptophan	Thiolase family protein
A_46_P031326	EV113912	AT1G43710				-8.25322	13.2.7	amino acid metabolism.degradation.histidine	Pyridoxal phosphate (PLP)-dependent transferases superfamily protein
A_46_P170674	TA32260_3708	AT4G04610				-4.172	14.2	S-assimilation.APR	APS reductase 1
A_46_P035721	CX188519	AT2G14750				-26.7385	14.15	S-assimilation.AKN	APS kinase
A_46_P269013	EE462208	AT4G14030				2.36476	15	metal handling	selenium-binding protein 1
A_46_P069446	FG568515	AT3G08040	-7.81161				15.1	metal handling.acquisition	MATE efflux family protein
A_46_P347595	TC95456	AT5G02380				4.7549	15.2	metal handling.binding, chelation and storage	metallothionein 2B
A_46_P344190	TC93665	AT5G44070				2.36454	15.2	metal handling.binding, chelation and storage	phytochelatin synthase 1 (PCS1)
A_46_P134144	TA20877_3708	AT3G09390			-407.22		15.2	metal handling.binding, chelation and storage	metallothionein 2A
A_46_P179704	TA34959_3708	AT2G01770			-41.8151		15.3	metal handling.regulation	vacuolar iron transporter 1
A_46_P315415	TC73131	AT1G60600				2.62554	16.1	secondary metabolism.isoprenoids	UbiA prenyltransferase family protein
A_46_P235644	CX196086	AT4G15560				3.14566	16.1.1.1	secondary metabolism.isoprenoids.non-mevalonate pathway.DXS	Deoxyxylulose-5-phosphate synthase
A_46_P346740	EE482136	AT5G47720				4.72427	16.1.2.1	secondary metabolism.isoprenoids.mevalonate pathway.acetyl-CoA C-acyltransferase	Thiolase family protein
A_46_P120239	EV218761	AT5G56930				3.02479	16.1.4.4	secondary metabolism.isoprenoids.carotenoids.lycopene epsilon cyclase	CCCH-type zinc finger family protein
A_46_P289908	EV098655	AT3G19450	-2.36211				16.2.1.10	secondary metabolism.phenylpropanoids.lignin biosynthesis.CAD	GroES-like zinc-binding alcohol dehydrogenase family protein
A_46_P141109	TA22889_3708	AT1G11770				-2570.07	16.4.1	secondary metabolism.N misc.alkaloid-like	FAD-binding Berberine family protein
A_46_P021956	EE504440	AT4G03070		-12.8894			16.5.1	secondary metabolism.sulfur-containing.glucosinolates	2-oxoglutarate (2OG) and Fe(II)-dependent oxygenase superfamily protein
A_46_P317175	TC74761	AT1G18570			5.15346	11.0019	16.5.1.2.3	secondary metabolism.sulfur-containing.glucosinolates.regulation.indole	myb domain protein 51
A_46_P177564	TA34294_3708	AT2G33070	-2.40875				16.5.1.3.2	secondary metabolism.sulfur-containing.glucosinolates.degradation.nitrilespecifier protein	nitrile specifier protein 2
A_46_P144294	EV172561	AT5G48180				4.54796	16.5.1.3.2	secondary metabolism.sulfur-containing.glucosinolates.degradation.nitrilespecifier protein	nitrile specifier protein 5
A_46_P209384	EV147386	AT1G02050				-19.1149	16.8.2	secondary metabolism.flavonoids.chalcones	Chalcone and stilbene synthase family protein
A_46_P179589	TA34930_3708	AT4G01070			7.29731		16.8.3	secondary metabolism.flavonoids.dihydroflavonols	UDP-Glycosyltransferase superfamily protein
A_46_P007931	EV202196	AT5G08640				-4.06124	16.8.4	secondary metabolism.flavonoids.flavonols	flavonol synthase 1
A_46_P194654	CD821966	AT4G39230				-15.4984	16.8.5	secondary metabolism.flavonoids.isoflavonols	NmrA-like negative transcriptional regulator family protein
A_46_P232884	EV163193	AT1G76790				-5084.79	16.1	secondary metabolism.simple phenols	O-methyltransferase family protein
A_46_P357880	EE437962	AT2G40170				7.45918	17.1.3	hormone metabolism.abscisic acid.induced-regulated-responsive-activated	Stress induced protein
A_46_P137154	EV157476	AT5G53820			-19539.4		17.1.3	hormone metabolism.abscisic acid.induced-regulated-responsive-activated	Late embryogenesis abundant protein (LEA) family protein
A_46_P333655	TC87479	AT2G47770				-50.1103	17.1.3	hormone metabolism.abscisic acid.induced-regulated-responsive-activated	TSPO(outer membrane tryptophan-rich sensory protein)-related
A_46_P246114	DY003331	AT5G62490				-319.258	17.1.3	hormone metabolism.abscisic acid.induced-regulated-responsive-activated	HVA22 homologue B
A_46_P173664	TA33093_3708	AT2G22475				-3.32467	17.1.3	hormone metabolism.abscisic acid.induced-regulated-responsive-activated	GRAM domain family protein
A_46_P070246	ES905003	AT3G26370				-34.1491	17.2.3	hormone metabolism.auxin.induced-regulated-responsive-activated	O-fucosyltransferase family protein
A_46_P314445	TC72267	AT4G27450				49.5067	17.2.3	hormone metabolism.auxin.induced-regulated-responsive-activated	Aluminium induced protein with YGL and LRDR motifs
A_46_P340255	TC91493	AT5G13370		2.32716			17.2.3	hormone metabolism.auxin.induced-regulated-responsive-activated	Auxin-responsive GH3 family protein
A_46_P074471	EE562844	AT5G20810				-90.0611	17.2.3	hormone metabolism.auxin.induced-regulated-responsive-activated	SAUR-like auxin-responsive protein family
A_46_P299930	ES267240	AT1G14970				-7.51281	17.2.3	hormone metabolism.auxin.induced-regulated-responsive-activated	O-fucosyltransferase family protein
A_46_P140444	TA22687_3708	AT5G44300			-1673.28		17.2.3	hormone metabolism.auxin.induced-regulated-responsive-activated	Dormancy/auxin associated family protein
A_46_P095591	EE555247	AT3G50660			2.3171		17.3.1.1.2	hormone metabolism.brassinosteroid.synthesis-degradation.BRs.DWF4	Cytochrome P450 superfamily protein
A_46_P291808	EG021182	AT5G38970				-25.3787	17.3.1.1.4	hormone metabolism.brassinosteroid.synthesis-degradation.BRs.BR6OX	brassinosteroid-6-oxidase 1
A_46_P248489	ES907451	AT5G05870				8.00671	17.4.1	hormone metabolism.cytokinin.synthesis-degradation	UDP-glucosyl transferase 76C1
A_46_P199254	CD826574	AT2G30840				15.1828	17.5.1	hormone metabolism.ethylene.synthesis-degradation	2-oxoglutarate (2OG) and Fe(II)-dependent oxygenase superfamily protein
A_46_P104759	EV093659	AT4G37770				-7.33108	17.5.1.1	hormone metabolism.ethylene.synthesis-degradation.1-aminocyclopropane-1-carboxylate synthase	1-amino-cyclopropane-1-carboxylate synthase 8
A_46_P063086	EV054167	AT4G20880				-3.12842	17.5.3	hormone metabolism.ethylene.induced-regulated-responsive-activated	ethylene-responsive nuclear protein / ethylene-regulated nuclear protein (ERT2)
A_46_P070131	EV117719	AT1G52820			17.3756		17.6.1	hormone metabolism.gibberelin.synthesis-degradation	2-oxoglutarate (2OG) and Fe(II)-dependent oxygenase superfamily protein
A_46_P182574	TA35819_3708	AT1G30040			4.6816		17.6.1.13	hormone metabolism.gibberelin.synthesis-degradation.GA2 oxidase	gibberellin 2-oxidase
A_46_P144294	EV172561	AT5G48180				4.54796	17.7.3	hormone metabolism.jasmonate.induced-regulated-responsive-activated	nitrile specifier protein 5
A_46_P353010	TC98019	AT1G05680				11.3878	17.8.1	hormone metabolism.salicylic acid.synthesis-degradation	Uridine diphosphate glycosyltransferase 74E2
A_46_P252804	DY018129	AT5G60540				-21.3555	18	Co-factor and vitamine metabolism	pyridoxine biosynthesis 2
A_46_P145429	TA24131_3708	AT5G01410				-4.47629	18	Co-factor and vitamine metabolism	Aldolase-type TIM barrel family protein
A_46_P213024	ES911639	AT1G04620				3.04642	18	Co-factor and vitamine metabolism	coenzyme F420 hydrogenase family / dehydrogenase, beta subunit family
A_46_P366860	TC104004	AT2G23420				-3.81372	18	Co-factor and vitamine metabolism	nicotinate phosphoribosyltransferase 2
A_46_P181834	EE410219	AT5G55130				2.60179	18.1	Co-factor and vitamine metabolism.molybdenum cofactor	co-factor for nitrate, reductase and xanthine dehydrogenase 5
A_46_P364410	TC103010	AT5G59750			5.02066	12.6078	18.3.1	Co-factor and vitamine metabolism.riboflavin.GTP cyclohydrolase II	DHBP synthase RibB-like alpha/beta domain;GTP cyclohydrolase II
A_46_P274563	EE469746	AT1G21400				4.2548	18.4.3	Co-factor and vitamine metabolism.pantothenate.2-dehydropantoate 2-reductase	Thiamin diphosphate-binding fold (THDP-binding) superfamily protein
A_46_P227949	CX190458	AT1G67810				-542.347	18.7	Co-factor and vitamine metabolism.iron-sulphur clusters	sulfur E2
A_46_P282963	EE479751	AT1G69740				2.62144	19.4	tetrapyrrole synthesis.ALA dehydratase	Aldolase superfamily protein
A_46_P186838	TA23631_3708	AT3G56940				2.93724	19.12	tetrapyrrole synthesis.magnesium-protoporphyrin IX monomethyl ester (oxidative) cyclase	dicarboxylate diiron protein, putative (Crd1)
A_46_P254534	DY021046	AT4G19810				48.3363	20.1	stress.biotic	Glycosyl hydrolase family protein with chitinase insertion domain
A_46_P307110	TC63369	AT3G07040				14.4154	20.1	stress.biotic	NB-ARC domain-containing disease resistance protein
A_46_P365030	ES267079	AT4G25780				-6068.51	20.1	stress.biotic	CAP (Cysteine-rich secretory proteins, Antigen 5, and Pathogenesis-related 1 protein) superfamily protein
A_46_P340535	TC91633	AT2G02140				-171.916	20.1	stress.biotic	low-molecular-weight cysteine-rich 72
A_46_P299150	ES266136	AT2G33670				-2888.38	20.1.3.1	stress.biotic.signalling.MLO-like	Seven transmembrane MLO family protein
A_46_P356110	TC99467	AT2G32680				-10.3369	20.1.7	stress.biotic.PR-proteins	receptor like protein 23
A_46_P053141	DY001562	AT5G22690				4.89978	20.1.7	stress.biotic.PR-proteins	Disease resistance protein (TIR-NBS-LRR class) family
A_46_P129604	EV200223	AT1G10920			2.83493		20.1.7	stress.biotic.PR-proteins	NB-ARC domain-containing disease resistance protein
A_46_P178974	TA34753_3708	AT1G19110				-56.1569	20.1.7.6.1	stress.biotic.PR-proteins.proteinase inhibitors.trypsin inhibitor	inter-alpha-trypsin inhibitor heavy chain-related
A_46_P333655	TC87479	AT2G47770				-50.1103	20.2	stress.abiotic	TSPO(outer membrane tryptophan-rich sensory protein)-related
A_46_P275293	EE470716	AT5G20150			15.1188		20.2	stress.abiotic	SPX domain gene 1
A_46_P114099	EV102497	AT4G09350				-11.5867	20.2.1	stress.abiotic.heat	Chaperone DnaJ-domain superfamily protein
A_46_P330560	TC85434	AT5G57710				5.00327	20.2.1	stress.abiotic.heat	Double Clp-N motif-containing P-loop nucleoside triphosphate hydrolases superfamily protein
A_46_P265833	EE458153	AT5G03160			-2.06164		20.2.1	stress.abiotic.heat	homolog of mamallian P58IPK
A_46_P034137	ES904149	AT5G48030	-3.15841				20.2.1	stress.abiotic.heat	gametophytic factor 2
A_46_P202944	EV025777	AT2G29500				9.98659	20.2.1	stress.abiotic.heat	HSP20-like chaperones superfamily protein
A_46_P142734	TA23342_3708	AT1G16030				2.38753	20.2.1	stress.abiotic.heat	heat shock protein 70B
A_46_P153019	TA26582_3708	AT1G61770				-4.1221	20.2.1	stress.abiotic.heat	Chaperone DnaJ-domain superfamily protein
A_46_P327832	TC83601	AT5G25530				-24.1114	20.2.1	stress.abiotic.heat	DNAJ heat shock family protein
A_46_P326405	TC82550	AT2G32120				-2.63269	20.2.1	stress.abiotic.heat	heat-shock protein 70T-2
A_46_P075851	EV136531	AT1G44160				-32.6064	20.2.1	stress.abiotic.heat	HSP40/DnaJ peptide-binding protein
A_46_P054996	EV176725	AT5G67320				-9.77186	20.2.2	stress.abiotic.cold	WD-40 repeat family protein
A_46_P093016	EV133566	AT2G13350				-3824.98	20.2.2	stress.abiotic.cold	Calcium-dependent lipid-binding (CaLB domain) family protein
A_46_P226379	CX189407	AT4G02900				-340.071	20.2.3	stress.abiotic.drought/salt	ERD (early-responsive to dehydration stress) family protein
A_46_P254334	DY020900	AT3G06760				-2.18094	20.2.3	stress.abiotic.drought/salt	Drought-responsive family protein
A_46_P183179	TA35989_3708	AT5G64030				-65.7661	20.2.3	stress.abiotic.drought/salt	S-adenosyl-L-methionine-dependent methyltransferases superfamily protein
A_46_P078096	ES996769	AT2G38905			-22.3715		20.2.3	stress.abiotic.drought/salt	Low temperature and salt responsive protein family
A_46_P294638	EL589926	AT4G10440			-29.7083		20.2.3	stress.abiotic.drought/salt	S-adenosyl-L-methionine-dependent methyltransferases superfamily protein
A_46_P300345	ES267836	AT3G51070				-59.5077	20.2.3	stress.abiotic.drought/salt	S-adenosyl-L-methionine-dependent methyltransferases superfamily protein
A_46_P131579	TA19560_3708	AT4G15910			12.4641		20.2.3	stress.abiotic.drought/salt	drought-induced 21
A_46_P318805	TC76268	AT1G21640				2.32039	20.2.5	stress.abiotic.light	NAD kinase 2
A_46_P325865	TC82178	AT5G20630				-100.753	20.2.99	stress.abiotic.unspecified	germin 3
A_46_P049826	DY023253	AT2G19980				-3440.47	20.2.99	stress.abiotic.unspecified	CAP (Cysteine-rich secretory proteins, Antigen 5, and Pathogenesis-related 1 protein) superfamily protein
A_46_P378253	TC108330	AT4G13450				-1510.92	20.2.99	stress.abiotic.unspecified	Adenine nucleotide alpha hydrolases-like superfamily protein
A_46_P227649	TA21457_3708	AT1G29140			-258.762		20.2.99	stress.abiotic.unspecified	Pollen Ole e 1 allergen and extensin family protein
A_46_P193739	CD820873	AT5G23440				3.64997	21.1	redox.thioredoxin	ferredoxin/thioredoxin reductase subunit A (variable subunit) 1
A_46_P342860	TC92895	AT2G33270				-1805.98	21.1	redox.thioredoxin	atypical CYS HIS rich thioredoxin 3
A_46_P034446	CX194190	AT1G50950				-3117.71	21.1	redox.thioredoxin	Thioredoxin protein with domain of unknown function (DUF1692)
A_46_P156524	EV095939	AT2G04700				2.68114	21.1	redox.thioredoxin	ferredoxin thioredoxin reductase catalytic beta chain family protein
A_46_P003461	EV171451	AT1G06650				5.56907	21.2	redox.ascorbate and glutathione	2-oxoglutarate (2OG) and Fe(II)-dependent oxygenase superfamily protein
A_46_P092261	EE548889	AT4G26850				-5.57832	21.2.1.2	redox.ascorbate and glutathione.ascorbate.GDP-L-galactose-hexose-1-phosphate guanyltransferase	mannose-1-phosphate guanylyltransferase(GDP)s;GDP-galactose:mannose-1-phosphate guanylyltransferases;GDP-galactose:glucose-1-phosphate guanylyltransferases;GDP-galactose:myoinositol-1-phosphate guanylyltransferases;glucose-1-phosphate guanylyltransferase
A_46_P300920	ES268656	AT2G48150				-1938.73	21.2.2	redox.ascorbate and glutathione.glutathione	glutathione peroxidase 4
A_46_P324725	TA25503_3708	AT1G77370				-2.21812	21.4	redox.glutaredoxins	Glutaredoxin family protein
A_46_P133219	TA20478_3708	AT1G65980			-248.894		21.5	redox.peroxiredoxin	thioredoxin-dependent peroxidase 1
A_46_P160604	TA29023_3708	AT5G15950	-5.80498				22.1.2	polyamine metabolism.synthesis.SAM decarboxylase	Adenosylmethionine decarboxylase family protein
A_46_P075081	ES268452	AT2G02970				-14.0324	23.2	nucleotide metabolism.degradation	GDA1/CD39 nucleoside phosphatase family protein
A_46_P171244	TA32430_3708	AT4G34890				6.25919	23.2	nucleotide metabolism.degradation	xanthine dehydrogenase 1
A_46_P366860	TC104004	AT2G23420				-3.81372	23.3.1	nucleotide metabolism.salvage.phosphoribosyltransferases	nicotinate phosphoribosyltransferase 2
A_46_P081636	EE424829	AT1G26190			-2.35128		23.3.2.2	nucleotide metabolism.salvage.nucleoside kinases.uridine kinase	Phosphoribulokinase / Uridine kinase family
A_46_P186868	CB686372	AT5G47650				2.11158	23.3.3	nucleotide metabolism.salvage.NUDIX hydrolases	nudix hydrolase homolog 2
A_46_P157784	TA28114_3708	AT1G68760				3.50275	23.3.3	nucleotide metabolism.salvage.NUDIX hydrolases	nudix hydrolase 1
A_46_P276743	EE472376	AT5G45940				-10.6893	23.3.3	nucleotide metabolism.salvage.NUDIX hydrolases	nudix hydrolase homolog 11
A_46_P310170	TC67872	AT5G35170				-3.56046	23.4.1	nucleotide metabolism.phosphotransfer and pyrophosphatases.adenylate kinase	adenylate kinase family protein
A_46_P343020	TC93021	AT3G57550				-2.82137	23.4.2	nucleotide metabolism.phosphotransfer and pyrophosphatases.guanylate kinase	guanylate kinase
A_46_P289953	TA22894_3708	AT4G11010	-2.10262				23.4.10	nucleotide metabolism.phosphotransfer and pyrophosphatases.nucleoside diphosphate kinase	nucleoside diphosphate kinase 3
A_46_P176604	TA34002_3708	AT4G01480				-16.4887	23.4.99	nucleotide metabolism.phosphotransfer and pyrophosphatases.misc	pyrophosphorylase 5
A_46_P215729	CN728156	AT2G46860			-288.986		23.4.99	nucleotide metabolism.phosphotransfer and pyrophosphatases.misc	pyrophosphorylase 3
A_46_P264703	EE456754	AT2G21790	-2.21012				23.5.4	nucleotide metabolism.deoxynucleotide metabolism.ribonucleoside-diphosphate reductase	ribonucleotide reductase 1
A_46_P285543	EE482880	AT5G19580				-3392.09	24	Biodegradation of Xenobiotics	glyoxal oxidase-related protein
A_46_P284413	EE481286	AT5G57040				2.97337	24.2	Biodegradation of Xenobiotics.lactoylglutathione lyase	Lactoylglutathione lyase / glyoxalase I family protein
A_46_P382958	TA28496_3708	AT5G14780				3.60211	25.1	C1-metabolism.formate dehydrogenase	formate dehydrogenase
A_46_P376375	TC107625	AT3G21300	-2.27037				26.1	misc.misc2	RNA methyltransferase family protein
A_46_P371860	TA27617_3708	AT4G02340				2.03797	26.1	misc.misc2	alpha/beta-Hydrolases superfamily protein
A_46_P298805	ES265492	AT4G16745				-167.844	26.2	misc.UDP glucosyl and glucoronyl transferases	Exostosin family protein
A_46_P204259	EE437143	AT3G21800			-9.38453		26.2	misc.UDP glucosyl and glucoronyl transferases	UDP-glucosyl transferase 71B8
A_46_P083256	ES902785	AT4G15550			6.04165		26.2	misc.UDP glucosyl and glucoronyl transferases	indole-3-acetate beta-D-glucosyltransferase
A_46_P324620	TC81145	AT3G62660				-7.47195	26.2	misc.UDP glucosyl and glucoronyl transferases	galacturonosyltransferase-like 7
A_46_P099589	ES901180	AT3G16520				6.77849	26.2	misc.UDP glucosyl and glucoronyl transferases	UDP-glucosyl transferase 88A1
A_46_P198809	CD826222	AT4G13990				-2.98045	26.2	misc.UDP glucosyl and glucoronyl transferases	Exostosin family protein
A_46_P272668	EE466855	AT3G01040				-13.8323	26.2	misc.UDP glucosyl and glucoronyl transferases	galacturonosyltransferase 13
A_46_P255904	DY023146	AT3G15940		-2.73667			26.2	misc.UDP glucosyl and glucoronyl transferases	UDP-Glycosyltransferase superfamily protein
A_46_P241609	DW998966	AT3G21760			7.91792		26.2	misc.UDP glucosyl and glucoronyl transferases	UDP-Glycosyltransferase superfamily protein
A_46_P106699	EV030109	AT1G09010				2.21815	26.3	misc.gluco-, galacto- and mannosidases	glycoside hydrolase family 2 protein
A_46_P152789	TA26505_3708	AT4G35010				-3549.53	26.3.2	misc.gluco-, galacto- and mannosidases.beta-galactosidase	beta-galactosidase 11
A_46_P366500	TC103848	AT2G16730				-160.703	26.3.2	misc.gluco-, galacto- and mannosidases.beta-galactosidase	glycosyl hydrolase family 35 protein
A_46_P005266	EV115074	AT2G05790	-3.06657				26.4.1	misc.beta 1,3 glucan hydrolases.glucan endo-1,3-beta-glucosidase	O-Glycosyl hydrolases family 17 protein
A_46_P302250	ES271148	AT1G55570				-2460.55	26.7	misc.oxidases - copper, flavone etc.	SKU5 similar 12
A_46_P330665	TC85489	AT2G43080				-7.99394	26.7	misc.oxidases - copper, flavone etc.	P4H isoform 1
A_46_P054796	EV107793	AT1G49670				4.75934	26.7	misc.oxidases - copper, flavone etc.	ARP protein (REF)
A_46_P141109	TA22889_3708	AT1G11770				-2570.07	26.8	misc.nitrilases, *nitrile lyases, berberine bridge enzymes, reticuline oxidases, troponine reductases	FAD-binding Berberine family protein
A_46_P035676	CX187673	AT1G30740				-10.4529	26.8	misc.nitrilases, *nitrile lyases, berberine bridge enzymes, reticuline oxidases, troponine reductases	FAD-binding Berberine family protein
A_46_P125534	EV200174	AT2G29370	2.96499			9.41604	26.8	misc.nitrilases, *nitrile lyases, berberine bridge enzymes, reticuline oxidases, troponine reductases	NAD(P)-binding Rossmann-fold superfamily protein
A_46_P240084	DV643297	AT3G09270			24.9821		26.9	misc.glutathione S transferases	glutathione S-transferase TAU 8
A_46_P092846	EE549924	AT4G15110				-8.69437	26.1	misc.cytochrome P450	cytochrome P450, family 97, subfamily B, polypeptide 3
A_46_P214099	ES907708	AT1G13080				28.8671	26.1	misc.cytochrome P450	cytochrome P450, family 71, subfamily B, polypeptide 2
A_46_P188324	CD813547	AT3G26180	-6.29036				26.1	misc.cytochrome P450	cytochrome P450, family 71, subfamily B, polypeptide 20
A_46_P344490	TC93826	AT3G14650			8.3283		26.1	misc.cytochrome P450	cytochrome P450, family 72, subfamily A, polypeptide 11
A_46_P207484	CD836231	AT3G26210		3.07206		19.7422	26.1	misc.cytochrome P450	cytochrome P450, family 71, subfamily B, polypeptide 23
A_46_P162719	ES902205	AT1G13090				18.4312	26.1	misc.cytochrome P450	cytochrome P450, family 71, subfamily B, polypeptide 28
A_46_P337185	TC89684	AT1G13070		145.108		27.6571	26.1	misc.cytochrome P450	putative cytochrome P450
A_46_P280233	EE476230	AT3G14660				11.9657	26.1	misc.cytochrome P450	cytochrome P450, family 72, subfamily A, polypeptide 13
A_46_P207519	CD836257	AT5G57260			5.22446		26.1	misc.cytochrome P450	cytochrome P450, family 71, subfamily B, polypeptide 10
A_46_P078536	EE412071	AT3G28740			9.97699		26.1	misc.cytochrome P450	Cytochrome P450 superfamily protein
A_46_P114484	EV106162	AT1G09500				47.5008	26.11.1	misc.alcohol dehydrogenases	NAD(P)-binding Rossmann-fold superfamily protein
A_46_P008431	DQ078754	AT3G49120			7.36089		26.12	misc.peroxidases	peroxidase CB
A_46_P300160	ES267550	AT4G17690				-783.304	26.12	misc.peroxidases	Peroxidase superfamily protein
A_46_P182209	TA35706_3708	AT5G03080				-3.11321	26.13	misc.acid and other phosphatases	Phosphatidic acid phosphatase (PAP2) family protein
A_46_P379248	TC108733	AT4G25150				-95.8742	26.13	misc.acid and other phosphatases	HAD superfamily, subfamily IIIB acid phosphatase
A_46_P289998	EV117203	AT4G14930				23.7133	26.13	misc.acid and other phosphatases	Survival protein SurE-like phosphatase/nucleotidase
A_46_P105689	EV178028	AT2G01890				25.4234	26.13	misc.acid and other phosphatases	purple acid phosphatase 8
A_46_P348740	TC95974	AT3G18220				-67.3344	26.13	misc.acid and other phosphatases	Phosphatidic acid phosphatase (PAP2) family protein
A_46_P179089	TA34791_3708	AT5G39400				-1368.02	26.13	misc.acid and other phosphatases	Calcium/lipid-binding (CaLB) phosphatase
A_46_P177564	TA34294_3708	AT2G33070	-2.40875				26.16	misc.myrosinases-lectin-jacalin	nitrile specifier protein 2
A_46_P179079	TA34787_3708	AT1G14830				-2.57921	26.17	misc.dynamin	DYNAMIN-like 1C
A_46_P035261	CX194816	AT4G33650				-2.79344	26.17	misc.dynamin	dynamin-related protein 3A
A_46_P121734	EV164023	AT3G61760			-23.4614	-56.1837	26.17	misc.dynamin	DYNAMIN-like 1B
A_46_P374300	TC106869	AT1G10770				-455.14	26.18	misc.invertase/pectin methylesterase inhibitor family protein	Plant invertase/pectin methylesterase inhibitor superfamily protein
A_46_P300620	ES268322	AT1G70540				-5812.94	26.18	misc.invertase/pectin methylesterase inhibitor family protein	Plant invertase/pectin methylesterase inhibitor superfamily protein
A_46_P026181	EV079510	AT2G47670				-5.93707	26.18	misc.invertase/pectin methylesterase inhibitor family protein	Plant invertase/pectin methylesterase inhibitor superfamily protein
A_46_P074541	EE560962	AT1G23350				-5707.43	26.18	misc.invertase/pectin methylesterase inhibitor family protein	Plant invertase/pectin methylesterase inhibitor superfamily protein
A_46_P157044	TA27879_3708	AT3G62180				-667.405	26.18	misc.invertase/pectin methylesterase inhibitor family protein	Plant invertase/pectin methylesterase inhibitor superfamily protein
A_46_P165394	TA30600_3708	AT5G50030				-1230.79	26.18	misc.invertase/pectin methylesterase inhibitor family protein	Plant invertase/pectin methylesterase inhibitor superfamily protein
A_46_P145119	TA24051_3708	AT1G47960			10.1839		26.18	misc.invertase/pectin methylesterase inhibitor family protein	cell wall / vacuolar inhibitor of fructosidase 1
A_46_P162474	EV178979	AT3G18280		2.03077			26.21	misc.protease inhibitor/seed storage/lipid transfer protein (LTP) family protein	Bifunctional inhibitor/lipid-transfer protein/seed storage 2S albumin superfamily protein
A_46_P137184	EV093356	AT1G12090		2.25691			26.21	misc.protease inhibitor/seed storage/lipid transfer protein (LTP) family protein	extensin-like protein
A_46_P119219	EV157420	AT3G52130			168.123		26.21	misc.protease inhibitor/seed storage/lipid transfer protein (LTP) family protein	Bifunctional inhibitor/lipid-transfer protein/seed storage 2S albumin superfamily protein
A_46_P003381	CD815288	AT1G01800				3.80656	26.22	misc.short chain dehydrogenase/reductase (SDR)	NAD(P)-binding Rossmann-fold superfamily protein
A_46_P021241	EV108236	AT4G23430		2.23752			26.22	misc.short chain dehydrogenase/reductase (SDR)	NAD(P)-binding Rossmann-fold superfamily protein
A_46_P325745	TC82073	AT5G04900				3.19403	26.22	misc.short chain dehydrogenase/reductase (SDR)	NYC1-like
A_46_P072846	ES906300	AT3G08920				2.44308	26.23	misc.rhodanese	Rhodanese/Cell cycle control phosphatase superfamily protein
A_46_P196669	EV154930	AT4G28030				4.39686	26.24	misc.GCN5-related N-acetyltransferase	Acyl-CoA N-acyltransferases (NAT) superfamily protein
A_46_P045456	ES912650	AT5G16800	2.10286				26.24	misc.GCN5-related N-acetyltransferase	Acyl-CoA N-acyltransferases (NAT) superfamily protein
A_46_P074866	ES268394	AT5G42170				-205.818	26.28	misc.GDSL-motif lipase	SGNH hydrolase-type esterase superfamily protein
A_46_P046416	DY022718	AT2G03980				-6780.24	26.28	misc.GDSL-motif lipase	GDSL-like Lipase/Acylhydrolase superfamily protein
A_46_P034361	DY023212	AT1G20135				-5699.65	26.28	misc.GDSL-motif lipase	GDSL-like Lipase/Acylhydrolase family protein
A_46_P181649	TA35512_3708	AT4G14890				3.08992	26.3	misc. other Ferredoxins and Rieske domain	2Fe-2S ferredoxin-like superfamily protein
A_46_P033216	ES912307	AT1G28090				-2.40072	27.1	RNA.processing	Polynucleotide adenylyltransferase family protein
A_46_P242084	DW999661	AT1G09760				4.90336	27.1	RNA.processing	U2 small nuclear ribonucleoprotein A
A_46_P302190	ES271045	AT2G33320				-436.347	27.1	RNA.processing	Calcium-dependent lipid-binding (CaLB domain) family protein
A_46_P326865	TC82917	AT2G25850	2.46111				27.1	RNA.processing	poly(A) polymerase 2
A_46_P281003	EE477389	AT5G66360				3.76791	27.1	RNA.processing	Ribosomal RNA adenine dimethylase family protein
A_46_P181074	TA35347_3708	AT2G34750	-2.11836				27.1	RNA.processing	RNA polymerase I specific transcription initiation factor RRN3 protein
A_46_P026816	EV099044	AT1G60900				-61.1481	27.1.1	RNA.processing.splicing	U2 snRNP auxilliary factor, large subunit, splicing factor
A_46_P268908	EE462124	ATCG00040		-2.68962			27.1.1	RNA.processing.splicing	maturase K
A_46_P207399	CD836150	AT5G62190	-2.13598				27.1.2	RNA.processing.RNA helicase	DEAD box RNA helicase (PRH75)
A_46_P051526	FG568647	AT4G37510	-2.00355				27.1.19	RNA.processing.ribonucleases	Ribonuclease III family protein
A_46_P290638	EG020458	AT2G02990			5.46001		27.1.19	RNA.processing.ribonucleases	ribonuclease 1
A_46_P162939	TA29801_3708	AT1G14790		2.41295			27.2	RNA.transcription	RNA-dependent RNA polymerase 1
A_46_P226424	CX189434	AT1G06790				-3.17746	27.2	RNA.transcription	RNA polymerase Rpb7 N-terminal domain-containing protein
A_46_P066061	EV055896	AT3G54490		-5.1306			27.2	RNA.transcription	RNA polymerase II fifth largest subunit, E
A_46_P264693	EE456750	AT5G05610				2.10833	27.3.2	RNA.regulation of transcription.Alfin-like	alfin-like 1
A_46_P318225	EV207354	AT2G41710	2.39355				27.3.3	RNA.regulation of transcription.AP2/EREBP, APETALA2/Ethylene-responsive element binding protein family	Integrase-type DNA-binding superfamily protein
A_46_P283888	EE480759	AT3G20300				-12.1239	27.3.3	RNA.regulation of transcription.AP2/EREBP, APETALA2/Ethylene-responsive element binding protein family	Protein of unknown function (DUF3537)
A_46_P081561	ES908165	AT5G13330		8.43882		3.25499	27.3.3	RNA.regulation of transcription.AP2/EREBP, APETALA2/Ethylene-responsive element binding protein family	related to AP2 6l
A_46_P274248	EE469274	AT3G16770			3.57459		27.3.3	RNA.regulation of transcription.AP2/EREBP, APETALA2/Ethylene-responsive element binding protein family	ethylene-responsive element binding protein
A_46_P255844	DY023111	AT5G61890		5.3683			27.3.3	RNA.regulation of transcription.AP2/EREBP, APETALA2/Ethylene-responsive element binding protein family	Integrase-type DNA-binding superfamily protein
A_46_P014736	CN830929	AT3G14230				3.08821	27.3.3	RNA.regulation of transcription.AP2/EREBP, APETALA2/Ethylene-responsive element binding protein family	related to AP2 2
A_46_P268093	ES909535	AT5G62000				11.3793	27.3.4	RNA.regulation of transcription.ARF, Auxin Response Factor family	auxin response factor 2
A_46_P355450	TC99139	AT1G77850		-3.49065			27.3.4	RNA.regulation of transcription.ARF, Auxin Response Factor family	auxin response factor 17
A_46_P268093	ES909535	AT5G62000				11.3793	27.3.4	RNA.regulation of transcription.ARF, Auxin Response Factor family	auxin response factor 2
A_46_P259434	DY030786	AT2G46530				11.3173	27.3.4	RNA.regulation of transcription.ARF, Auxin Response Factor family	auxin response factor 11
A_46_P327130	TC83078	AT2G43140				7.40131	27.3.6	RNA.regulation of transcription.bHLH,Basic Helix-Loop-Helix family	basic helix-loop-helix (bHLH) DNA-binding superfamily protein
A_46_P356746	TC99740	AT4G00050				8.9146	27.3.6	RNA.regulation of transcription.bHLH,Basic Helix-Loop-Helix family	basic helix-loop-helix (bHLH) DNA-binding superfamily protein
A_46_P321765	TC78897	AT1G28050	5.59779				27.3.7	RNA.regulation of transcription.C2C2(Zn) CO-like, Constans-like zinc finger family	B-box type zinc finger protein with CCT domain
A_46_P018451	CN728708	AT4G00940				3.9128	27.3.8	RNA.regulation of transcription.C2C2(Zn) DOF zinc finger family	Dof-type zinc finger DNA-binding family protein
A_46_P164789	TA30387_3708	AT3G02830				-3.04063	27.3.11	RNA.regulation of transcription.C2H2 zinc finger family	zinc finger protein 1
A_46_P256029	DY023392	AT4G35280				-243.5	27.3.11	RNA.regulation of transcription.C2H2 zinc finger family	C2H2-like zinc finger protein
A_46_P035896	DY021135	AT3G18290				-2.31444	27.3.11	RNA.regulation of transcription.C2H2 zinc finger family	zinc finger protein-related
A_46_P049651	ES267084	AT2G17180				-2981.64	27.3.11	RNA.regulation of transcription.C2H2 zinc finger family	C2H2-like zinc finger protein
A_46_P298295	ES264737	AT3G52800				-7.50185	27.3.11	RNA.regulation of transcription.C2H2 zinc finger family	A20/AN1-like zinc finger family protein
A_46_P297905	ES264157	AT1G70790				-10.9898	27.3.11	RNA.regulation of transcription.C2H2 zinc finger family	Calcium-dependent lipid-binding (CaLB domain) family protein
A_46_P299330	ES266404	AT3G07940		2.03402			27.3.11	RNA.regulation of transcription.C2H2 zinc finger family	Calcium-dependent ARF-type GTPase activating protein family
A_46_P215919	CN728420	AT4G05330				-78.4538	27.3.11	RNA.regulation of transcription.C2H2 zinc finger family	ARF-GAP domain 13
A_46_P161909	ES923351	AT1G54160				12.4808	27.3.14	RNA.regulation of transcription.CCAAT box binding factor family, HAP2	nuclear factor Y, subunit A5
A_46_P290688	EG020494	AT2G27050				3.85882	27.3.19	RNA.regulation of transcription.EIN3-like(EIL) transcription factor family	ETHYLENE-INSENSITIVE3-like 1
A_46_P110044	EV161144	AT5G05090			2.60166		27.3.20	RNA.regulation of transcription.G2-like transcription factor family, GARP	Homeodomain-like superfamily protein
A_46_P076411	EE401912	AT1G07530				3.39643	27.3.21	RNA.regulation of transcription.GRAS transcription factor family	SCARECROW-like 14
A_46_P217789	CN730582	AT1G52150				2.6303	27.3.22	RNA.regulation of transcription.HB,Homeobox transcription factor family	Homeobox-leucine zipper family protein / lipid-binding START domain-containing protein
A_46_P018891	EV145534	AT2G18550			8.26779		27.3.22	RNA.regulation of transcription.HB,Homeobox transcription factor family	homeobox protein 21
A_46_P329545	TC84794	AT3G01470		2.52171			27.3.22	RNA.regulation of transcription.HB,Homeobox transcription factor family	homeobox 1
A_46_P023571	EV125861	AT5G41410				3.46868	27.3.22	RNA.regulation of transcription.HB,Homeobox transcription factor family	POX (plant homeobox) family protein
A_46_P028356	EV201258	AT1G75410				3.92171	27.3.22	RNA.regulation of transcription.HB,Homeobox transcription factor family	BEL1-like homeodomain 3
A_46_P205889	CD834584	AT5G65070				-23.2951	27.3.24	RNA.regulation of transcription.MADS box transcription factor family	K-box region and MADS-box transcription factor family protein
A_46_P365695	TC103523	AT2G36890			2.33434		27.3.25	RNA.regulation of transcription.MYB domain transcription factor family	Duplicated homeodomain-like superfamily protein
A_46_P317175	TC74761	AT1G18570			5.15346	11.0019	27.3.25	RNA.regulation of transcription.MYB domain transcription factor family	myb domain protein 51
A_46_P295793	EL591285	AT1G07540				-659.988	27.3.25	RNA.regulation of transcription.MYB domain transcription factor family	TRF-like 2
A_46_P333375	EV204013	AT2G02820				-363.307	27.3.25	RNA.regulation of transcription.MYB domain transcription factor family	myb domain protein 88
A_46_P122169	EV166823	AT5G02320	2.85522				27.3.25	RNA.regulation of transcription.MYB domain transcription factor family	myb domain protein 3r-5
A_46_P361065	TC101618	AT3G16350				-566.41	27.3.26	RNA.regulation of transcription.MYB-related transcription factor family	Homeodomain-like superfamily protein
A_46_P235139	CX195722	AT1G20925		-11.8219			27.3.30	RNA.regulation of transcription.Trihelix, Triple-Helix transcription factor family	Auxin efflux carrier family protein
A_46_P187874	CD812804	AT3G01970				3.24634	27.3.32	RNA.regulation of transcription.WRKY domain transcription factor family	WRKY DNA-binding protein 45
A_46_P233784	CX194758	AT3G04670				4.71821	27.3.32	RNA.regulation of transcription.WRKY domain transcription factor family	WRKY DNA-binding protein 39
A_46_P359375	EV173832	AT2G30250			8.2186	47.6536	27.3.32	RNA.regulation of transcription.WRKY domain transcription factor family	WRKY DNA-binding protein 25
A_46_P278883	EE474685	AT2G03340				4.61296	27.3.32	RNA.regulation of transcription.WRKY domain transcription factor family	WRKY DNA-binding protein 3
A_46_P367765	TC104367	AT5G66620				3.64236	27.3.34	RNA.regulation of transcription.Orphan family	DA1-related protein 6
A_46_P179944	TA35030_3708	AT2G40620				-29.1945	27.3.35	RNA.regulation of transcription.bZIP transcription factor family	Basic-leucine zipper (bZIP) transcription factor family protein
A_46_P049911	EV199892	AT2G42380				-90.7046	27.3.35	RNA.regulation of transcription.bZIP transcription factor family	Basic-leucine zipper (bZIP) transcription factor family protein
A_46_P214184	CN727131	AT1G77920		2.94474			27.3.35	RNA.regulation of transcription.bZIP transcription factor family	bZIP transcription factor family protein
A_46_P197649	CD825317	AT3G16940				3.45922	27.3.39	RNA.regulation of transcription.AtSR Transcription Factor family	calmodulin binding;transcription regulators
A_46_P009026	AF491304	AT5G09410	2.9009				27.3.39	RNA.regulation of transcription.AtSR Transcription Factor family	ethylene induced calmodulin binding protein
A_46_P044666	EE543624	AT5G66980				16.4539	27.3.41	RNA.regulation of transcription.B3 transcription factor family	AP2/B3-like transcriptional factor family protein
A_46_P063026	EV130664	AT1G05490				6.00485	27.3.44	RNA.regulation of transcription.Chromatin Remodeling Factors	chromatin remodeling 31
A_46_P063026	EV130664	AT1G05490				6.00485	27.3.44	RNA.regulation of transcription.Chromatin Remodeling Factors	chromatin remodeling 31
A_46_P095666	EV211614	AT5G49160				-4.30998	27.3.46	RNA.regulation of transcription.DNA methyltransferases	methyltransferase 1
A_46_P235604	CX196060	AT3G52270				-114.523	27.3.50	RNA.regulation of transcription.General Transcription	Transcription initiation factor IIF, beta subunit
A_46_P054996	EV176725	AT5G67320				-9.77186	27.3.55	RNA.regulation of transcription.HDA	WD-40 repeat family protein
A_46_P276603	TA21165_3708	AT1G20696				2.23579	27.3.62	RNA.regulation of transcription.Nucleosome/chromatin assembly factor group	high mobility group B3
A_46_P135214	TA21166_3708	AT1G20693				2.01881	27.3.62	RNA.regulation of transcription.Nucleosome/chromatin assembly factor group	high mobility group B2
A_46_P251884	DY016880	AT4G23800				-12.9363	27.3.62	RNA.regulation of transcription.Nucleosome/chromatin assembly factor group	HMG (high mobility group) box protein
A_46_P102949	ES913091	AT4G18020				14.4735	27.3.66	RNA.regulation of transcription.Psudo ARR transcription factor family	CheY-like two-component responsive regulator family protein
A_46_P090521	EE542488	AT1G59890				-2.77755	27.3.67	RNA.regulation of transcription.putative transcription regulator	SIN3-like 5
A_46_P024911	EV172500	AT2G45820				-3.29936	27.3.67	RNA.regulation of transcription.putative transcription regulator	Remorin family protein
A_46_P003051	EV132772	AT3G28780				-124.947	27.3.67	RNA.regulation of transcription.putative transcription regulator	Protein of unknown function (DUF1216)
A_46_P347295	TC95314	AT1G20220				-11.6041	27.3.67	RNA.regulation of transcription.putative transcription regulator	Alba DNA/RNA-binding protein
A_46_P245074	DY002184	AT5G14260				2.52353	27.3.69	RNA.regulation of transcription.SET-domain transcriptional regulator family	Rubisco methyltransferase family protein
A_46_P038746	EV140981	AT5G22950				-12.969	27.3.71	RNA.regulation of transcription.SNF7	SNF7 family protein
A_46_P125579	EV202664	AT5G61780			-2.70665		27.3.73	RNA.regulation of transcription.Zn-finger(CCHC)	TUDOR-SN protein 2
A_46_P246739	EV089891	AT3G53370				-136.691	27.3.81	RNA.regulation of transcription.S1FA	S1FA-like DNA-binding protein
A_46_P010711	CD825899	AT5G10770				77.7339	27.3.99	RNA.regulation of transcription.unclassified	Eukaryotic aspartyl protease family protein
A_46_P360005	TC101186	AT5G13150				-433.625	27.3.99	RNA.regulation of transcription.unclassified	exocyst subunit exo70 family protein C1
A_46_P129969	FG561755	AT1G17040				-5.89832	27.3.99	RNA.regulation of transcription.unclassified	SH2 domain protein A
A_46_P073586	EV166379	AT3G51950				-8.4356	27.3.99	RNA.regulation of transcription.unclassified	Zinc finger (CCCH-type) family protein / RNA recognition motif (RRM)-containing protein
A_46_P169944	TA32035_3708	AT1G11650	-2.14719				27.3.99	RNA.regulation of transcription.unclassified	RNA-binding (RRM/RBD/RNP motifs) family protein
A_46_P331400	TC85974	AT5G58430				2.70734	27.3.99	RNA.regulation of transcription.unclassified	exocyst subunit exo70 family protein B1
A_46_P031426	DY023040	AT1G47490	-3.58289				27.3.99	RNA.regulation of transcription.unclassified	RNA-binding protein 47C
A_46_P047571	EV160276	AT5G61010				2.5307	27.3.99	RNA.regulation of transcription.unclassified	exocyst subunit exo70 family protein E2
A_46_P242829	DY000207	AT3G09210				5.27685	27.3.99	RNA.regulation of transcription.unclassified	plastid transcriptionally active 13
A_46_P105534	EV163241	AT2G40990				-113.784	27.3.99	RNA.regulation of transcription.unclassified	DHHC-type zinc finger family protein
A_46_P255511	DY022584	AT3G09320				-8.62071	27.3.99	RNA.regulation of transcription.unclassified	DHHC-type zinc finger family protein
A_46_P316625	TC74304	AT4G26650				-16.7904	27.4	RNA.RNA binding	RNA-binding (RRM/RBD/RNP motifs) family protein
A_46_P327475	TC83326	AT2G27330				-2.75323	27.4	RNA.RNA binding	RNA-binding (RRM/RBD/RNP motifs) family protein
A_46_P089351	EE512408	AT4G03110				-23.9763	27.4	RNA.RNA binding	RNA-binding protein-defense related1
A_46_P314775	TC72549	AT1G58470				2.53309	27.4	RNA.RNA binding	RNA-binding protein 1
A_46_P104009	ES955133	AT3G07810				-2.51496	27.4	RNA.RNA binding	RNA-binding (RRM/RBD/RNP motifs) family protein
A_46_P008886	AF094825	AT3G19090				-504.26	27.4	RNA.RNA binding	RNA-binding protein
A_46_P237499	ES901162	AT4G10610				2.20047	27.4	RNA.RNA binding	CTC-interacting domain 12
A_46_P359965	TC101171	AT1G14340				-8.60239	27.4	RNA.RNA binding	RNA-binding (RRM/RBD/RNP motifs) family protein
A_46_P338575	TC90539	AT3G59720/AT1G58140/AT1G11265				-13.9941	28.1	DNA.synthesis/chromatin structure	transposable element gene
A_46_P302495	ES271596	AT3G51150				-62.5542	28.1	DNA.synthesis/chromatin structure	ATP binding microtubule motor family protein
A_46_P379538	TC108848	AT3G45850				-3.6598	28.1	DNA.synthesis/chromatin structure	P-loop containing nucleoside triphosphate hydrolases superfamily protein
A_46_P101274	ES905902	AT5G04110				-5.10234	28.1	DNA.synthesis/chromatin structure	DNA GYRASE B3
A_46_P343535	TC93296	AT2G31830				-12.6616	28.1	DNA.synthesis/chromatin structure	endonuclease/exonuclease/phosphatase family protein
A_46_P106104	EV142084	AT5G62410				-8.86894	28.1	DNA.synthesis/chromatin structure	structural maintenance of chromosomes 2
A_46_P094281	EE552626	AT5G63920				-5.15034	28.1	DNA.synthesis/chromatin structure	topoisomerase 3alpha
A_46_P272848	EE467156	AT2G19480				-106.693	28.1	DNA.synthesis/chromatin structure	nucleosome assembly protein 1;2
A_46_P351825	TC97478	AT2G01130				2.46175	28.1	DNA.synthesis/chromatin structure	DEA(D/H)-box RNA helicase family protein
A_46_P169429	TA31879_3708	AT3G06980				4.3669	28.1	DNA.synthesis/chromatin structure	DEA(D/H)-box RNA helicase family protein
A_46_P101274	ES905902	AT5G04110				-5.10234	28.1	DNA.synthesis/chromatin structure	DNA GYRASE B3
A_46_P314346	TC72150	AT5G18620				-6.50197	28.1	DNA.synthesis/chromatin structure	chromatin remodeling factor17
A_46_P338575	TC90539	AT3G59720/AT1G58140/AT1G11265				-13.9941	28.1.1.3	DNA.synthesis/chromatin structure.retrotransposon/transposase.copia-like retrotransposon	transposable element gene
A_46_P338575	TC90539	AT3G59720/AT1G58140/AT1G11265				-13.9941	28.1.1.3	DNA.synthesis/chromatin structure.retrotransposon/transposase.copia-like retrotransposon	transposable element gene
A_46_P110154	EV070243	AT1G06760				2.05576	28.1.3	DNA.synthesis/chromatin structure.histone	winged-helix DNA-binding transcription factor family protein
A_46_P010216	ES906738	AT1G51060				-20.0614	28.1.3	DNA.synthesis/chromatin structure.histone	histone H2A 10
A_46_P324600	TC81129	AT1G12370				-7.42454	28.2	DNA.repair	photolyase 1
A_46_P162919	TA29789_3708	AT1G01490			2.51817		28.2	DNA.repair	Heavy metal transport/detoxification superfamily protein
A_46_P338485	TC90491	AT3G02060				3.37051	28.99	DNA.unspecified	DEAD/DEAH box helicase, putative
A_46_P310510	TA27928_3708	AT1G64510				2.09216	29.2.1.1.1.1.6	protein.synthesis.ribosomal protein.prokaryotic.chloroplast.30S subunit.S6	Translation elongation factor EF1B/ribosomal protein S6 family protein
A_46_P177864	TA34402_3708	AT1G68590				2.95523	29.2.1.1.1.1.83	protein.synthesis.ribosomal protein.prokaryotic.chloroplast.30S subunit.PSRP3	Ribosomal protein PSRP-3/Ycf65
A_46_P370610	TC105518	AT2G43030				2.56992	29.2.1.1.1.2.3	protein.synthesis.ribosomal protein.prokaryotic.chloroplast.50S subunit.L3	Ribosomal protein L3 family protein
A_46_P062911	EV158621	AT4G36420			-2.41272		29.2.1.1.1.2.12	protein.synthesis.ribosomal protein.prokaryotic.chloroplast.50S subunit.L12	Ribosomal protein L12 family protein
A_46_P275468	EE470914	AT2G20060			-2.17744		29.2.1.1.3.2.4	protein.synthesis.ribosomal protein.prokaryotic.unknown organellar.50S subunit.L4	Ribosomal protein L4/L1 family
A_46_P217479	EV184987	AT4G12600	-2.34599				29.2.1.2.2.57	protein.synthesis.ribosomal protein.eukaryotic.60S subunit.L7A	Ribosomal protein L7Ae/L30e/S12e/Gadd45 family protein
A_46_P150094	TA25647_3708	AT1G54290				-2.25441	29.2.3	protein.synthesis.initiation	Translation initiation factor SUI1 family protein
A_46_P024806	EE557740	AT1G29550		-4.22027			29.2.3	protein.synthesis.initiation	Eukaryotic initiation factor 4E protein
A_46_P136359	TA21491_3708	AT5G54940				6.15153	29.2.3	protein.synthesis.initiation	Translation initiation factor SUI1 family protein
A_46_P366540	TC103866	AT4G02930				-26.4033	29.2.4	protein.synthesis.elongation	GTP binding Elongation factor Tu family protein
A_46_P365515	TC103458	AT3G07250				-89.6028	29.3.1	protein.targeting.nucleus	nuclear transport factor 2 (NTF2) family protein / RNA recognition motif (RRM)-containing protein
A_46_P148594	TA25150_3708	AT4G16160			-75.7686		29.3.2	protein.targeting.mitochondria	Mitochondrial import inner membrane translocase subunit Tim17/Tim22/Tim23 family protein
A_46_P007606	DY022026	AT4G26670				3.40438	29.3.2	protein.targeting.mitochondria	Mitochondrial import inner membrane translocase subunit Tim17/Tim22/Tim23 family protein
A_46_P265483	EV149865	AT2G36070			-2.40447		29.3.2	protein.targeting.mitochondria	translocase inner membrane subunit 44-2
A_46_P375820	TC107425	AT2G34940		3.60257			29.3.4.3	protein.targeting.secretory pathway.vacuole	VACUOLAR SORTING RECEPTOR 5
A_46_P141639	TA23028_3708	AT4G32940				6.20298	29.3.4.3	protein.targeting.secretory pathway.vacuole	gamma vacuolar processing enzyme
A_46_P024176	EV195878	AT5G09320				2.2723	29.3.4.3	protein.targeting.secretory pathway.vacuole	Vacuolar sorting protein 9 (VPS9) domain
A_46_P085061	EE448934	AT1G12470				-4.92489	29.3.4.3	protein.targeting.secretory pathway.vacuole	zinc ion binding
A_46_P003441	CX191582	AT5G14670				-4.48971	29.3.4.99	protein.targeting.secretory pathway.unspecified	ADP-ribosylation factor A1B
A_46_P157599	EV207960	AT1G60780			-2.9176		29.3.4.99	protein.targeting.secretory pathway.unspecified	Clathrin adaptor complexes medium subunit family protein
A_46_P234394	CX195142	AT1G13890				-5515.37	29.3.4.99	protein.targeting.secretory pathway.unspecified	soluble N-ethylmaleimide-sensitive factor adaptor protein 30
A_46_P075141	ES268619	AT3G56190				-766.274	29.3.4.99	protein.targeting.secretory pathway.unspecified	alpha-soluble NSF attachment protein2
A_46_P254829	DY021496	AT5G60460				-2.98091	29.3.4.99	protein.targeting.secretory pathway.unspecified	Preprotein translocase Sec, Sec61-beta subunit protein
A_46_P153024	TA26583_3708	AT4G24920				-10.7054	29.3.4.99	protein.targeting.secretory pathway.unspecified	secE/sec61-gamma protein transport protein
A_46_P209710	CD838974	AT2G14860		-2.76079			29.3.5	protein.targeting.peroxisomes	Peroxisomal membrane 22 kDa (Mpv17/PMP22) family protein
A_46_P330065	TC85146	AT2G45740			2.92628		29.3.5	protein.targeting.peroxisomes	peroxin 11D
A_46_P349295	TC96253	AT2G17530				-19.7462	29.4	protein.postranslational modification	Protein kinase superfamily protein
A_46_P309715	TC67250	AT1G70430				-215.429	29.4	protein.postranslational modification	Protein kinase superfamily protein
A_46_P267013	TA28811_3708	AT5G14640				2.61308	29.4	protein.postranslational modification	shaggy-like kinase 13
A_46_P217904	CN730743	AT5G19280				-4.16988	29.4	protein.postranslational modification	kinase associated protein phosphatase
A_46_P332295	TC86599	AT5G39420				-784.695	29.4	protein.postranslational modification	CDC2C
A_46_P300520	ES268130	AT2G41930				-339.744	29.4	protein.postranslational modification	Protein kinase superfamily protein
A_46_P138734	TA22206_3708	AT1G12310				-2.30508	29.4	protein.postranslational modification	Calcium-binding EF-hand family protein
A_46_P226749	CX189653	AT3G51470				-213.826	29.4	protein.postranslational modification	Protein phosphatase 2C family protein
A_46_P226479	CX189486	AT1G58210			-115.713		29.4	protein.postranslational modification	kinase interacting family protein
A_46_P308676	TC65911	AT1G18150				-15.1211	29.4	protein.postranslational modification	Protein kinase superfamily protein
A_46_P179679	TA34954_3708	AT3G22750				-11.7225	29.4	protein.postranslational modification	Protein kinase superfamily protein
A_46_P016626	EV052234	AT5G44290				16.0875	29.4	protein.postranslational modification	Protein kinase superfamily protein
A_46_P204609	CD832636	AT3G18750				-51.5918	29.4	protein.postranslational modification	with no lysine (K) kinase 6
A_46_P156369	TA27664_3708	AT3G61160				-146.502	29.4	protein.postranslational modification	Protein kinase superfamily protein
A_46_P118669	EV225473	AT1G47380				-48.2239	29.4	protein.postranslational modification	Protein phosphatase 2C family protein
A_46_P369910	TC105222	AT3G20860				-2744.29	29.4	protein.postranslational modification	NIMA-related kinase 5
A_46_P283028	EE479844	AT1G53070			2.66933		29.4	protein.postranslational modification	Legume lectin family protein
A_46_P221334	CN826403	AT4G18700				-7.14761	29.4	protein.postranslational modification	CBL-interacting protein kinase 12
A_46_P216234	CN728816	AT4G17480				2.89945	29.4	protein.postranslational modification	alpha/beta-Hydrolases superfamily protein
A_46_P364820	TC103175	AT1G33770				-539.55	29.4	protein.postranslational modification	Protein kinase superfamily protein
A_46_P317355	TC74964	AT5G04510				-3.49489	29.4	protein.postranslational modification	3'-phosphoinositide-dependent protein kinase 1
A_46_P366655	TC103920	AT2G19400				-20.2715	29.4	protein.postranslational modification	AGC (cAMP-dependent, cGMP-dependent and protein kinase C) kinase family protein
A_46_P048616	DY021344	AT5G18910				-1165.38	29.4.1.56	protein.postranslational modification.kinase.receptor like cytoplasmatic kinase VI	Protein kinase superfamily protein
A_46_P291483	EG020989	AT2G05940				7.59417	29.4.1.57	protein.postranslational modification.kinase.receptor like cytoplasmatic kinase VII	Protein kinase superfamily protein
A_46_P104809	ES962219	AT1G61860				-1727.36	29.4.1.57	protein.postranslational modification.kinase.receptor like cytoplasmatic kinase VII	Protein kinase superfamily protein
A_46_P093781	EV197538	AT3G09830				6.57358	29.4.1.57	protein.postranslational modification.kinase.receptor like cytoplasmatic kinase VII	Protein kinase superfamily protein
A_46_P265368	EE457510	AT2G07180				-9.10427	29.4.1.57	protein.postranslational modification.kinase.receptor like cytoplasmatic kinase VII	Protein kinase superfamily protein
A_46_P118344	EV163163	AT3G20530				-7922.21	29.4.1.57	protein.postranslational modification.kinase.receptor like cytoplasmatic kinase VII	Protein kinase superfamily protein
A_46_P019306	ES906425	AT2G43230				-34.1587	29.4.1.58	protein.postranslational modification.kinase.receptor like cytoplasmatic kinase VIII	Protein kinase superfamily protein
A_46_P251524	DY016446	AT3G59350				8.22691	29.4.1.58	protein.postranslational modification.kinase.receptor like cytoplasmatic kinase VIII	Protein kinase superfamily protein
A_46_P356230	TC99514	AT1G06700				-337.003	29.4.1.58	protein.postranslational modification.kinase.receptor like cytoplasmatic kinase VIII	Protein kinase superfamily protein
A_46_P302160	ES270946	AT5G12000				-1931.92	29.4.1.59	protein.postranslational modification.kinase.receptor like cytoplasmatic kinase IX	Protein kinase protein with adenine nucleotide alpha hydrolases-like domain
A_46_P312310	TC70155	AT1G01900				8.68771	29.5.1	protein.degradation.subtilases	subtilase family protein
A_46_P255339	DY022201	AT5G11940				-5073.86	29.5.1	protein.degradation.subtilases	Subtilase family protein
A_46_P075631	ES270963	AT4G21323				-3688.14	29.5.1	protein.degradation.subtilases	Subtilase family protein
A_46_P075196	ES268819	AT4G21326				-354.443	29.5.1	protein.degradation.subtilases	subtilase 3.12
A_46_P176204	TA33878_3708	AT5G45900				3.16911	29.5.2	protein.degradation.autophagy	ThiF family protein
A_46_P139609	TA22453_3708	AT4G04620				3.73299	29.5.2	protein.degradation.autophagy	Ubiquitin-like superfamily protein
A_46_P102804	FG574994	AT2G45170				2.59884	29.5.2	protein.degradation.autophagy	AUTOPHAGY 8E
A_46_P090446	ES910406	AT3G02070	2.52371				29.5.3	protein.degradation.cysteine protease	Cysteine proteinases superfamily protein
A_46_P155314	TA27322_3708	AT5G43060			4.72044		29.5.3	protein.degradation.cysteine protease	Granulin repeat cysteine protease family protein
A_46_P097121	ES913769	AT5G12140				-5.41314	29.5.3	protein.degradation.cysteine protease	cystatin-1
A_46_P302575	ES271710	AT3G54940				-1718.45	29.5.3	protein.degradation.cysteine protease	Papain family cysteine protease
A_46_P138339	TA22095_3708	AT4G39090				4.76503	29.5.3	protein.degradation.cysteine protease	Papain family cysteine protease
A_46_P048896	ES987575	AT4G16500				-24.1999	29.5.3	protein.degradation.cysteine protease	Cystatin/monellin superfamily protein
A_46_P337875	TC90120	AT1G65240				-4850.27	29.5.4	protein.degradation.aspartate protease	Eukaryotic aspartyl protease family protein
A_46_P316345	TA19509_3708	AT1G11910	2.01324				29.5.4	protein.degradation.aspartate protease	aspartic proteinase A1
A_46_P275438	EE470868	AT4G16563			24.894		29.5.4	protein.degradation.aspartate protease	Eukaryotic aspartyl protease family protein
A_46_P260798	EE452175	AT3G12700				7.42332	29.5.4	protein.degradation.aspartate protease	Eukaryotic aspartyl protease family protein
A_46_P225784	CX189031	AT5G36260				-47.6983	29.5.4	protein.degradation.aspartate protease	Eukaryotic aspartyl protease family protein
A_46_P151204	TA26003_3708	AT2G22990				-58.7937	29.5.5	protein.degradation.serine protease	sinapoylglucose 1
A_46_P304245	TA23796_3708	AT5G50920			2.04329		29.5.5	protein.degradation.serine protease	CLPC homologue 1
A_46_P262968	EE454836	AT1G33360				-11.0812	29.5.5	protein.degradation.serine protease	ATP-dependent Clp protease
A_46_P147539	TA24798_3708	AT5G08260	-2.10213				29.5.5	protein.degradation.serine protease	serine carboxypeptidase-like 35
A_46_P340485	TC91612	AT3G19170	-3.26978				29.5.7	protein.degradation.metalloprotease	presequence protease 1
A_46_P223709	CX187527	AT4G28000				-444.589	29.5.9	protein.degradation.AAA type	P-loop containing nucleoside triphosphate hydrolases superfamily protein
A_46_P311000	TC68772	AT5G24240				-56.6588	29.5.11	protein.degradation.ubiquitin	Phosphatidylinositol 3- and 4-kinase ;Ubiquitin family protein
A_46_P288733	EG019441	AT2G16920				-3.20819	29.5.11	protein.degradation.ubiquitin	ubiquitin-conjugating enzyme 23
A_46_P174184	TA33245_3708	AT4G31670			23.3877		29.5.11	protein.degradation.ubiquitin	ubiquitin-specific protease 18
A_46_P135809	TA21334_3708	AT4G27960				2.13511	29.5.11.3	protein.degradation.ubiquitin.E2	ubiquitin conjugating enzyme 9
A_46_P163444	EV127322	AT5G62540			2.46808		29.5.11.3	protein.degradation.ubiquitin.E2	ubiquitin-conjugating enzyme 3
A_46_P020031	CD820140	AT2G02760/AT1G14400				-116.801	29.5.11.3	protein.degradation.ubiquitin.E2	ubiquiting-conjugating enzyme 2/ubiquitin carrier protein 1
A_46_P020031	CD820140	AT2G02760/AT1G14400				-116.801	29.5.11.3	protein.degradation.ubiquitin.E2	ubiquiting-conjugating enzyme 2/ubiquitin carrier protein 1
A_46_P084501	ES909494	AT1G02860				14.0516	29.5.11.4.2	protein.degradation.ubiquitin.E3.RING	SPX (SYG1/Pho81/XPR1) domain-containing protein
A_46_P189869	CD815306	AT4G35070			13.2867	20.9394	29.5.11.4.2	protein.degradation.ubiquitin.E3.RING	SBP (S-ribonuclease binding protein) family protein
A_46_P049041	DY021907	AT4G00335				-176.595	29.5.11.4.2	protein.degradation.ubiquitin.E3.RING	RING-H2 finger B1A
A_46_P099534	ES901079	AT2G02960				-2241.49	29.5.11.4.2	protein.degradation.ubiquitin.E3.RING	RING/FYVE/PHD zinc finger superfamily protein
A_46_P257699	DY024786	AT1G65430				-2.74248	29.5.11.4.2	protein.degradation.ubiquitin.E3.RING	IBR domain-containing protein
A_46_P375875	TC107443	AT3G27330				-16.7723	29.5.11.4.2	protein.degradation.ubiquitin.E3.RING	zinc finger (C3HC4-type RING finger) family protein
A_46_P172039	TA32645_3708	AT4G26400				-3.37316	29.5.11.4.2	protein.degradation.ubiquitin.E3.RING	RING/U-box superfamily protein
A_46_P329845	TC84996	AT1G14260				-373.259	29.5.11.4.2	protein.degradation.ubiquitin.E3.RING	RING/FYVE/PHD zinc finger superfamily protein
A_46_P097774	EV208433	AT5G01520				5.76814	29.5.11.4.2	protein.degradation.ubiquitin.E3.RING	RING/U-box superfamily protein
A_46_P341060	TC91913	AT5G63970			4.35628	6.69528	29.5.11.4.2	protein.degradation.ubiquitin.E3.RING	Copine (Calcium-dependent phospholipid-binding protein) family
A_46_P130729	FG555396	AT1G74870				-92.5025	29.5.11.4.2	protein.degradation.ubiquitin.E3.RING	RING/U-box superfamily protein
A_46_P129639	ES903335	AT1G68820				3.4095	29.5.11.4.2	protein.degradation.ubiquitin.E3.RING	Transmembrane Fragile-X-F-associated protein
A_46_P174844	TA33446_3708	AT1G30860				-28.7585	29.5.11.4.2	protein.degradation.ubiquitin.E3.RING	RING/U-box superfamily protein
A_46_P089236	EV050451	AT1G45180				-10.6862	29.5.11.4.2	protein.degradation.ubiquitin.E3.RING	RING/U-box superfamily protein
A_46_P116235	EV116588	AT1G23030				-8.71258	29.5.11.4.2	protein.degradation.ubiquitin.E3.RING	ARM repeat superfamily protein
A_46_P157359	TA27973_3708	AT1G79380				5.50477	29.5.11.4.2	protein.degradation.ubiquitin.E3.RING	Ca(2)-dependent phospholipid-binding protein (Copine) family
A_46_P372360	TC106165	AT4G39240				-3309.47	29.5.11.4.3.2	protein.degradation.ubiquitin.E3.SCF.FBOX	Galactose oxidase/kelch repeat superfamily protein
A_46_P360735	TC101473	AT2G24540				-4.29718	29.5.11.4.3.2	protein.degradation.ubiquitin.E3.SCF.FBOX	Galactose oxidase/kelch repeat superfamily protein
A_46_P365230	TC103348	AT2G26850				-10.044	29.5.11.4.3.2	protein.degradation.ubiquitin.E3.SCF.FBOX	F-box family protein
A_46_P338945	TC90750	AT1G21410				3.30498	29.5.11.4.3.2	protein.degradation.ubiquitin.E3.SCF.FBOX	F-box/RNI-like superfamily protein
A_46_P147989	TA24920_3708	AT1G53320				-4.14024	29.5.11.4.3.2	protein.degradation.ubiquitin.E3.SCF.FBOX	tubby like protein 7
A_46_P247394	DY005980	AT1G26930			3.8303		29.5.11.4.3.2	protein.degradation.ubiquitin.E3.SCF.FBOX	Galactose oxidase/kelch repeat superfamily protein
A_46_P087091	EE492626	AT5G22030				-4.58617	29.5.11.5	protein.degradation.ubiquitin.ubiquitin protease	ubiquitin-specific protease 8
A_46_P221639	CN827060	AT4G17890				-2.2499	29.5.11.5	protein.degradation.ubiquitin.ubiquitin protease	ARF-GAP domain 8
A_46_P025131	ES903941	AT3G02200				-3.04639	29.5.11.20	protein.degradation.ubiquitin.proteasom	Proteasome component (PCI) domain protein
A_46_P300650	EE422841	AT4G26780	-3.23981				29.6	protein.folding	Co-chaperone GrpE family protein
A_46_P156964	TA27849_3708	AT1G01230	2.09991				29.6	protein.folding	ORMDL family protein
A_46_P019806	CN733840	AT4G26555				2.87595	29.6	protein.folding	FKBP-like peptidyl-prolyl cis-trans isomerase family protein
A_46_P249494	EV045027	AT5G42000				-2.05973	29.6	protein.folding	ORMDL family protein
A_46_P093171	EE550538	AT3G14960				-3.14439	29.7	protein.glycosylation	Galactosyltransferase family protein
A_46_P313520	EV094709	AT1G65590	-4.06031			-115.733	29.7.5	protein.glycosylation.alpha-1,3-mannosyl-glycoprotein-beta-1,2-N-acetylglucosaminyltransferase(GnTI)	beta-hexosaminidase 3
A_46_P212829	TA24155_3708	AT4G22220				-2.5797	29.8	protein.assembly and cofactor ligation	SufE/NifU family protein
A_46_P369185	TC104924	ATCG01280			-2.0089		29.8	protein.assembly and cofactor ligation	Chloroplast Ycf2;ATPase, AAA type, core
A_46_P020106	EV084185	AT4G37200				2.39445	29.8	protein.assembly and cofactor ligation	Thioredoxin superfamily protein
A_46_P132034	EV177141	AT5G09440				21.596	30.1.1	signalling.in sugar and nutrient physiology	EXORDIUM like 4
A_46_P299015	ES265813	AT3G02970			-5.23295	-2177.19	30.1.1	signalling.in sugar and nutrient physiology	EXORDIUM like 6
A_46_P337895	TC90135	AT3G54040				-88.8318	30.1.1	signalling.in sugar and nutrient physiology	PAR1 protein
A_46_P302115	ES270877	AT3G20190				-202.925	30.2.3	signalling.receptor kinases.leucine rich repeat III	Leucine-rich repeat protein kinase family protein
A_46_P294953	EL590320	AT5G12940		-3.65165			30.2.11	signalling.receptor kinases.leucine rich repeat XI	Leucine-rich repeat (LRR) family protein
A_46_P222734	CN829416	AT1G09970				11.0357	30.2.11	signalling.receptor kinases.leucine rich repeat XI	Leucine-rich receptor-like protein kinase family protein
A_46_P075811	ES271761	AT5G28680				-1776.03	30.2.16	signalling.receptor kinases.Catharanthus roseus-like RLK1	Malectin/receptor-like protein kinase family protein
A_46_P376735	TC107747	AT5G39000				7.08062	30.2.16	signalling.receptor kinases.Catharanthus roseus-like RLK1	Malectin/receptor-like protein kinase family protein
A_46_P297625	ES263754	AT4G04490				-38.8961	30.2.17	signalling.receptor kinases.DUF 26	cysteine-rich RLK (RECEPTOR-like protein kinase)36
A_46_P057256	DY024905	AT4G04540				8.25199	30.2.17	signalling.receptor kinases.DUF 26	cysteine-rich RLK (RECEPTOR-like protein kinase)39
A_46_P383798	TC110528	AT4G23180				3.62765	30.2.17	signalling.receptor kinases.DUF 26	cysteine-rich RLK (RECEPTOR-like protein kinase) 10
A_46_P239639	EV177848	AT3G53810				4.40891	30.2.19	signalling.receptor kinases.legume-lectin	Concanavalin A-like lectin protein kinase family protein
A_46_P177214	TA34193_3708	AT3G18810				-4216.47	30.2.22	signalling.receptor kinases.proline extensin like	Protein kinase superfamily protein
A_46_P234029	CX194890	AT2G18470				-31.3235	30.2.22	signalling.receptor kinases.proline extensin like	roline-rich extensin-like receptor kinase 4
A_46_P300260	ES267737	AT1G23540				-4558.77	30.2.22	signalling.receptor kinases.proline extensin like	Protein kinase superfamily protein
A_46_P275933	EE471428	AT1G10620				-206.43	30.2.22	signalling.receptor kinases.proline extensin like	Protein kinase superfamily protein
A_46_P369560	TC105061	AT5G46080				3.58614	30.2.99	signalling.receptor kinases.misc	Protein kinase superfamily protein
A_46_P127894	EV121635	AT1G15470				-35.6814	30.2.99	signalling.receptor kinases.misc	Transducin/WD40 repeat-like superfamily protein
A_46_P364825	TC103176	AT1G07390				10.9616	30.2.99	signalling.receptor kinases.misc	receptor like protein 1
A_46_P371340	TC105806	AT5G39380				-3.65653	30.3	signalling.calcium	Plant calmodulin-binding protein-related
A_46_P166994	TA31125_3708	AT5G55990				-3.33261	30.3	signalling.calcium	calcineurin B-like protein 2
A_46_P049771	DY023165	AT4G27790				-683.881	30.3	signalling.calcium	Calcium-binding EF hand family protein
A_46_P162414	TA29631_3708	AT5G12180				-2153.65	30.3	signalling.calcium	calcium-dependent protein kinase 17
A_46_P297910	ES264159	AT2G22950				-111.258	30.3	signalling.calcium	Cation transporter/ E1-E2 ATPase family protein
A_46_P269818	EE463105	AT2G46700			-4.04301		30.3	signalling.calcium	CDPK-related kinase 3
A_46_P031796	CD837620	AT4G25800				2.85803	30.3	signalling.calcium	Calmodulin-binding protein
A_46_P288703	EG019428	AT4G35310				2.16533	30.3	signalling.calcium	calmodulin-domain protein kinase 5
A_46_P199619	CD826853	AT3G49050				-102.289	30.3	signalling.calcium	alpha/beta-Hydrolases superfamily protein
A_46_P219324	CN734281	AT2G27480				4.56628	30.3	signalling.calcium	Calcium-binding EF-hand family protein
A_46_P046096	DY022730	AT2G31500				-1530.64	30.3	signalling.calcium	calcium-dependent protein kinase 24
A_46_P332945	TC87045	AT1G05990				-4122.79	30.3	signalling.calcium	EF hand calcium-binding protein family
A_46_P081851	EE425862	AT5G57580				2.94787	30.3	signalling.calcium	Calmodulin-binding protein
A_46_P066426	EE464679	AT1G35670				-2.48614	30.3	signalling.calcium	calcium-dependent protein kinase 2
A_46_P199904	CD827073	AT4G09570				-4.20453	30.3	signalling.calcium	calcium-dependent protein kinase 4
A_46_P095546	EE555186	AT2G26410				-53.135	30.3	signalling.calcium	IQ-domain 4
A_46_P174509	TA33341_3708	AT3G43810				-2.191	30.3	signalling.calcium	calmodulin 7
A_46_P045981	DY012087	AT1G24620				-153.318	30.3	signalling.calcium	EF hand calcium-binding protein family
A_46_P040381	EE463224	AT4G37640				-18.8651	30.3	signalling.calcium	calcium ATPase 2
A_46_P217574	CN730292	AT3G56800				-4.92533	30.3	signalling.calcium	calmodulin 3
A_46_P004211	EV163267	AT1G73630				-10.6035	30.3	signalling.calcium	EF hand calcium-binding protein family
A_46_P327525	TA32607_3708	AT4G20260				-3649.86	30.4	signalling.phosphinositides	plasma-membrane associated cation-binding protein 1
A_46_P373125	TC106440	AT3G56600				-1397.97	30.4	signalling.phosphinositides	Protein kinase superfamily protein
A_46_P074491	EV134305	AT2G33460				-158.14	30.5	signalling.G-proteins	ROP-interactive CRIB motif-containing protein 1
A_46_P231639	CX193252	AT1G52240				-62.3829	30.5	signalling.G-proteins	RHO guanyl-nucleotide exchange factor 11
A_46_P177239	TA34201_3708	AT5G13300				2.27311	30.5	signalling.G-proteins	ARF GTPase-activating protein
A_46_P162514	TA29663_3708	AT1G07410				-16.8797	30.5	signalling.G-proteins	RAB GTPase homolog A2B
A_46_P268238	EE460622	AT1G43890				-6.85686	30.5	signalling.G-proteins	RAB GTPASE HOMOLOG B18
A_46_P255614	DY022751	AT1G79860				-3368.1	30.5	signalling.G-proteins	RHO guanyl-nucleotide exchange factor 12
A_46_P064801	FG575684	AT2G22290				-278.429	30.5	signalling.G-proteins	RAB GTPase homolog H1D
A_46_P193639	CD820700	AT4G29830				3.39564	30.5	signalling.G-proteins	Transducin/WD40 repeat-like superfamily protein
A_46_P154739	TA27143_3708	AT2G43130				6.12151	30.5	signalling.G-proteins	P-loop containing nucleoside triphosphate hydrolases superfamily protein
A_46_P163549	TA29981_3708	AT5G09550			-448.284		30.5	signalling.G-proteins	GDP dissociation inhibitor family protein / Rab GTPase activator family protein
A_46_P357715	EV072353	AT5G02430	2.18483				30.5	signalling.G-proteins	Transducin/WD40 repeat-like superfamily protein
A_46_P320315	TC77623	AT5G59840				-2.89588	30.5	signalling.G-proteins	Ras-related small GTP-binding family protein
A_46_P286398	EV160868	AT3G07880				-54.9281	30.5	signalling.G-proteins	Immunoglobulin E-set superfamily protein
A_46_P321440	TC78632	AT5G54780				-439.85	30.5	signalling.G-proteins	Ypt/Rab-GAP domain of gyp1p superfamily protein
A_46_P374525	TC106960	AT1G10870				12.6231	30.5	signalling.G-proteins	ARF-GAP domain 4
A_46_P171454	TA32487_3708	AT2G20430				-1174.86	30.5	signalling.G-proteins	ROP-interactive CRIB motif-containing protein 6
A_46_P097879	EV221813	AT5G58350				4.81507	30.6	signalling.MAP kinases	with no lysine (K) kinase 4
A_46_P188859	ES905422	AT2G01450				-3.15165	30.6	signalling.MAP kinases	MAP kinase 17
A_46_P044246	DY007373	AT4G26070		2.37718			30.6	signalling.MAP kinases	MAP kinase/ ERK kinase 1
A_46_P009431	AJ238845	AT3G07980				-3.63844	30.6	signalling.MAP kinases	mitogen-activated protein kinase kinase kinase 6
A_46_P108494	EV153380	AT3G14720				-44.745	30.6	signalling.MAP kinases	MAP kinase 19
A_46_P297835	ES264057	AT1G53510				-41.6836	30.6	signalling.MAP kinases	mitogen-activated protein kinase 18
A_46_P182589	TA35823_3708	AT3G59790				-9.93661	30.6	signalling.MAP kinases	MAP kinase 10
A_46_P061026	EV195132	AT5G10150			3.14497		30.7	signalling.14-3-3 proteins	Domain of unknown function (DUF966)
A_46_P215649	CN728087	AT5G40645				-307.449	30.8	signalling.misc	RPM1-interacting protein 4 (RIN4) family protein
A_46_P329065	TC84451	AT3G54800				-5008.99	30.9	signalling.lipids	Pleckstrin homology (PH) and lipid-binding START domains-containing protein
A_46_P237709	CX280753	AT1G09570				3.43034	30.11	signalling.light	phytochrome A
A_46_P102034	EV226620	AT3G26740				156.581	30.11	signalling.light	CCR-like
A_46_P362310	TC102134	AT1G02340			6.87496		30.11	signalling.light	basic helix-loop-helix (bHLH) DNA-binding superfamily protein
A_46_P231174	CX192868	AT4G24580				-166.413	30.99	signalling.unspecified	Rho GTPase activation protein (RhoGAP) with PH domain
A_46_P302720	ES271896	AT4G24170				-176.755	31.1	cell.organisation	ATP binding microtubule motor family protein
A_46_P301220	ES269099	AT2G03430				-111.095	31.1	cell.organisation	Ankyrin repeat family protein
A_46_P061291	EE451930	AT3G24210				-2.05365	31.1	cell.organisation	Ankyrin repeat family protein
A_46_P374180	FG575407	AT1G74790				2.98817	31.1	cell.organisation	catalytics
A_46_P095311	EV221512	AT4G03620				-1165.26	31.1	cell.organisation	myosin heavy chain-related
A_46_P168394	TA31569_3708	AT3G12360				3.69851	31.1	cell.organisation	Ankyrin repeat family protein
A_46_P190584	CD816007	AT2G28620				-8.11295	31.1	cell.organisation	P-loop containing nucleoside triphosphate hydrolases superfamily protein
A_46_P301110	ES268934	AT3G04710/AT3G04700				-113.692	31.1	cell.organisation	ankyrin repeat family protein
A_46_P091861	EE545797	AT5G57320				-39.7006	31.1	cell.organisation	villin, putative
A_46_P168084	TA31472_3708	AT4G25590				-4598.16	31.1	cell.organisation	actin depolymerizing factor 7
A_46_P255534	DY022627	AT3G09550				-40.3243	31.1	cell.organisation	Ankyrin repeat family protein
A_46_P314570	TC72397	AT5G35700				-2.18778	31.1	cell.organisation	fimbrin-like protein 2
A_46_P279868	EE475810	AT2G35630				-3.34203	31.1	cell.organisation	ARM repeat superfamily protein
A_46_P102804	FG574994	AT2G45170				2.59884	31.1	cell.organisation	AUTOPHAGY 8E
A_46_P150694	TA25835_3708	AT4G34970		5.89827			31.1	cell.organisation	actin depolymerizing factor 9
A_46_P121514	EV161545	AT5G59370				-178.963	31.1	cell.organisation	actin 4
A_46_P095661	EV005228	AT5G60930				-20.1662	31.1	cell.organisation	P-loop containing nucleoside triphosphate hydrolases superfamily protein
A_46_P016311	CN830954	AT3G26070				2.58142	31.1	cell.organisation	Plastid-lipid associated protein PAP / fibrillin family protein
A_46_P044451	ES913508	AT4G37010				58.4679	31.1	cell.organisation	centrin 2
A_46_P107589	FG574799	AT3G12110				-43.4406	31.1	cell.organisation	actin-11
A_46_P037621	EL590695	AT5G52360				-60.7527	31.1	cell.organisation	actin depolymerizing factor 10
A_46_P250804	DY012806	AT1G73860				-449.809	31.1	cell.organisation	P-loop containing nucleoside triphosphate hydrolases superfamily protein
A_46_P024791	EE560755	AT5G56600				2.82077	31.1	cell.organisation	profilin 3
A_46_P069221	EE471215	AT2G36200				-2.56229	31.1	cell.organisation	P-loop containing nucleoside triphosphate hydrolases superfamily protein
A_46_P361755	TC101900	AT5G12350				-818.944	31.2	cell.division	Regulator of chromosome condensation (RCC1) family with FYVE zinc finger domain
A_46_P336645	TC89398	AT1G58200	2.32334			3.23772	31.2.5	cell.division.plastid	MSCS-like 3
A_46_P383258	TC110315	AT1G78650				-6.04335	31.3	cell.cycle	DNA-directed DNA polymerases
A_46_P108499	EV204142	AT5G35100				2.53161	31.3.1	cell.cycle.peptidylprolyl isomerase	Cyclophilin-like peptidyl-prolyl cis-trans isomerase family protein
A_46_P171659	TA32543_3708	AT3G05710				-2.32521	31.4	cell.vesicle transport	syntaxin of plants 43
A_46_P288028	EV069710	AT5G05760				-2.75984	31.4	cell.vesicle transport	syntaxin of plants 31
A_46_P180979	CN728450	AT1G11250				-4119.32	31.4	cell.vesicle transport	syntaxin of plants 125
A_46_P074361	EE552935	AT3G45280				-719.409	31.4	cell.vesicle transport	syntaxin of plants 72
A_46_P348250	TC95745	AT5G47180				-15.7388	31.4	cell.vesicle transport	Plant VAMP (vesicle-associated membrane protein) family protein
A_46_P094216	EE552503	AT3G03800				-253.703	31.4	cell.vesicle transport	syntaxin of plants 131
A_46_P314515	TC72318	AT5G13990				-673.344	31.4	cell.vesicle transport	exocyst subunit exo70 family protein C2
A_46_P291883	TA28799_3708	AT1G33270				2.30777	33.1	development.storage proteins	Acyl transferase/acyl hydrolase/lysophospholipase superfamily protein
A_46_P258144	DY025150	AT4G02380				-504.148	33.2	development.late embryogenesis abundant	senescence-associated gene 21
A_46_P046741	DY015888	AT5G54370				-17.5611	33.2	development.late embryogenesis abundant	Late embryogenesis abundant (LEA) protein-related
A_46_P298725	ES265393	AT5G50570/AT5G50670				-73.0791	33.3	development.squamosa promoter binding like (SPL)	Squamosa promoter-binding protein-like(SBP domain) transcription factor family protein
A_46_P288438	TA23401_3708	AT1G15270				2.19561	33.3	development.squamosa promoter binding like (SPL)	Translation machinery associated TMA7
A_46_P177254	TA34206_3708	AT2G37460				6.21656	33.99	development.unspecified	nodulin MtN21 /EamA-like transporter family protein
A_46_P313615	TC71477	AT2G19580		2.13558			33.99	development.unspecified	tetraspanin2
A_46_P193174	CD819999	AT1G09380			7.60857		33.99	development.unspecified	nodulin MtN21 /EamA-like transporter family protein
A_46_P215354	CN727703	AT3G61230				-723.047	33.99	development.unspecified	GATA type zinc finger transcription factor family protein
A_46_P335090	TC88397	AT5G57810			-825.775		33.99	development.unspecified	tetraspanin15
A_46_P008581	U22681	AT5G13790				2.22949	33.99	development.unspecified	AGAMOUS-like 15
A_46_P333480	TC87401	AT3G02310				2.05392	33.99	development.unspecified	K-box region and MADS-box transcription factor family protein
A_46_P049036	DY021904	AT3G10490				3.35253	33.99	development.unspecified	NAC domain containing protein 52
A_46_P075036	EV134070	AT5G27980				-7813.89	33.99	development.unspecified	Seed maturation protein
A_46_P369890	TC105215	AT2G39210			6.89015		33.99	development.unspecified	Major facilitator superfamily protein
A_46_P231464	TA27397_3708	AT3G48740	-3.25087				33.99	development.unspecified	Nodulin MtN3 family protein
A_46_P017551	EV099328	AT3G47650				3.02962	33.99	development.unspecified	DnaJ/Hsp40 cysteine-rich domain superfamily protein
A_46_P371835	TC105989	AT2G40360	-2.66795				33.99	development.unspecified	Transducin/WD40 repeat-like superfamily protein
A_46_P241129	EV005070	AT5G59460				2.36458	33.99	development.unspecified	scarecrow-like transcription factor 11 (SCL11)
A_46_P179089	TA34791_3708	AT5G39400				-1368.02	33.99	development.unspecified	Calcium/lipid-binding (CaLB) phosphatase
A_46_P095186	EE554476	AT5G47470				-2717.39	33.99	development.unspecified	Nodulin MtN21 /EamA-like transporter family protein
A_46_P064566	EV048531	AT1G72530				2.38953	33.99	development.unspecified	plastid developmental protein DAG, putative
A_46_P047176	DY023236	AT2G41380				4.76128	33.99	development.unspecified	S-adenosyl-L-methionine-dependent methyltransferases superfamily protein
A_46_P067171	EV090335	AT5G64700			22.4877		33.99	development.unspecified	nodulin MtN21 /EamA-like transporter family protein
A_46_P225979	CX189148	AT4G26370				4.98456	33.99	development.unspecified	antitermination NusB domain-containing protein
A_46_P298985	TA27444_3708	AT1G01780				-96.479	33.99	development.unspecified	GATA type zinc finger transcription factor family protein
A_46_P182774	TA35879_3708	AT3G42640				-486.383	34.1	transport.p- and v-ATPases	H(+)-ATPase 8
A_46_P298605	ES265202	AT2G07560				-212.857	34.1	transport.p- and v-ATPases	H(+)-ATPase 6
A_46_P071516	ES922097	AT4G26710				-3.72691	34.1	transport.p- and v-ATPases	ATPase, V0 complex, subunit E
A_46_P292393	EL587064	AT3G13900				-11.4211	34.1	transport.p- and v-ATPases	ATPase E1-E2 type family protein / haloacid dehalogenase-like hydrolase family protein
A_46_P281808	EV113871	AT5G57350	-2.99236				34.1.2	transport.p- and v-ATPases.H+-exporting ATPase	H(+)-ATPase 3
A_46_P278503	EE474323	AT2G18960				2.14482	34.1.2	transport.p- and v-ATPases.H+-exporting ATPase	H(+)-ATPase 1
A_46_P012646	CX190118	AT1G80660			-1808.43	-496.303	34.1.2	transport.p- and v-ATPases.H+-exporting ATPase	H(+)-ATPase 9
A_46_P215554	CN727980	AT5G65000				-36.7596	34.2	transporter.sugars	Nucleotide-sugar transporter family protein
A_46_P373970	TC106762	AT1G08920				16.0641	34.2	transporter.sugars	ERD (early response to dehydration) six-like 1
A_46_P204564	CD832606	AT1G30220				11.3746	34.2	transporter.sugars	inositol transporter 2
A_46_P183085	TA35961_3708	AT1G19450		2.23655			34.2	transporter.sugars	Major facilitator superfamily protein
A_46_P353255	TC98129	AT4G38250			2.55213		34.3	transport.amino acids	Transmembrane amino acid transporter family protein
A_46_P338505	TC90499	AT5G02180				-1090	34.3	transport.amino acids	Transmembrane amino acid transporter family protein
A_46_P114414	EV105870	AT1G12940		2.025			34.4	transport.nitrate	nitrate transporter2.5
A_46_P174114	TA33215_3708	AT2G26690				4.80019	34.4	transport.nitrate	Major facilitator superfamily protein
A_46_P330540	TC85425	AT2G38290				4.5492	34.5	transport.ammonium	ammonium transporter 2
A_46_P075216	ES271691	AT3G29060				-306.727	34.7	transport.phosphate	EXS (ERD1/XPR1/SYG1) family protein
A_46_P260318	EE451620	AT3G08580				-2.54413	34.8	transport.metabolite transporters at the envelope membrane	ADP/ATP carrier 1
A_46_P167044	TA31138_3708	AT1G15500	-2.11433				34.9	transport.metabolite transporters at the mitochondrial membrane	TLC ATP/ADP transporter
A_46_P174514	TA33342_3708	AT2G35800				3.11167	34.9	transport.metabolite transporters at the mitochondrial membrane	mitochondrial substrate carrier family protein
A_46_P148544	TA25138_3708	AT3G62650			2.80859		34.9	transport.metabolite transporters at the mitochondrial membrane	unknown protein
A_46_P014406	EE407514	AT4G17550				-8.43017	34.9	transport.metabolite transporters at the mitochondrial membrane	Major facilitator superfamily protein
A_46_P302555	ES271687	AT3G52080				-331.983	34.12	transport.metal	cation/hydrogen exchanger 28
A_46_P277600	EE473358	AT2G16800				2.19824	34.12	transport.metal	high-affinity nickel-transport family protein
A_46_P033936	EV222422	AT1G31260				-58.6861	34.12	transport.metal	zinc transporter 10 precursor
A_46_P179704	TA34959_3708	AT2G01770			-41.8151		34.12	transport.metal	vacuolar iron transporter 1
A_46_P170829	TA32300_3708	AT2G37920				2.06589	34.12	transport.metal	copper ion transmembrane transporters
A_46_P300605	ES268287	AT2G28180				-500.708	34.12	transport.metal	Cation/hydrogen exchanger family protein
A_46_P369695	TC105130	AT5G26820				2.70386	34.12	transport.metal	iron-regulated protein 3
A_46_P298855	ES265579	AT1G16380				-338.676	34.12	transport.metal	Cation/hydrogen exchanger family protein
A_46_P250734	DY012721	AT3G54140		2.99204		2.96157	34.13	transport.peptides and oligopeptides	peptide transporter 1
A_46_P192874	CD819514	AT1G18880	-3.30019				34.13	transport.peptides and oligopeptides	Major facilitator superfamily protein
A_46_P285633	EE483003	AT2G40460				-2.98221	34.13	transport.peptides and oligopeptides	Major facilitator superfamily protein
A_46_P150679	TA25828_3708	AT5G55930				-68.536	34.13	transport.peptides and oligopeptides	oligopeptide transporter 1
A_46_P155189	TA27281_3708	AT1G22570		2.4345			34.13	transport.peptides and oligopeptides	Major facilitator superfamily protein
A_46_P360600	TC101428	AT4G27730				2.60094	34.13	transport.peptides and oligopeptides	oligopeptide transporter 1
A_46_P250759	EV165826	AT5G13490				-2.52845	34.14	transport.unspecified cations	ADP/ATP carrier 2
A_46_P308725	TC65961	AT4G10310				110.097	34.14	transport.unspecified cations	high-affinity K+ transporter 1
A_46_P356530	TC99649	AT4G31290			3.27134		34.14	transport.unspecified cations	ChaC-like family protein
A_46_P302210	ES271090	AT3G02850				-2522.08	34.15	transport.potassium	STELAR K+ outward rectifier
A_46_P268258	EV094353	AT1G04690	-2.07215				34.15	transport.potassium	potassium channel beta subunit 1
A_46_P245479	DY002645	AT4G19960				3.17692	34.15	transport.potassium	K+ uptake permease 9
A_46_P249219	DY010819	AT4G33530				-2.47842	34.15	transport.potassium	K+ uptake permease 5
A_46_P363225	TC102540	AT1G59870				16.2432	34.16	transport.ABC transporters and multidrug resistance systems	ABC-2 and Plant PDR ABC-type transporter family protein
A_46_P056701	DY024214	AT1G54350				2.68124	34.16	transport.ABC transporters and multidrug resistance systems	ABC transporter family protein
A_46_P284178	EV095656	AT3G47730	2.91089				34.16	transport.ABC transporters and multidrug resistance systems	ATP-binding cassette A2
A_46_P325870	TC82180	AT3G13080				-6.51428	34.16	transport.ABC transporters and multidrug resistance systems	multidrug resistance-associated protein 3
A_46_P331945	TC86330	AT5G06530				7.24363	34.16	transport.ABC transporters and multidrug resistance systems	ABC-2 type transporter family protein
A_46_P073721	EV060945	AT5G14100				-19.3219	34.16	transport.ABC transporters and multidrug resistance systems	non-intrinsic ABC protein 14
A_46_P227939	CX190453	AT5G02270				-2.3115	34.16	transport.ABC transporters and multidrug resistance systems	non-intrinsic ABC protein 9
A_46_P105494	EV135213	AT5G25430				-1161.92	34.18	transport.unspecified anions	HCO3- transporter family
A_46_P075856	ES983678	AT4G01470				-92.0539	34.19.2	transport.Major Intrinsic Proteins.TIP	tonoplast intrinsic protein 1;3
A_46_P268143	EE460471	AT5G18290				6.00302	34.19.4	transport.Major Intrinsic Proteins.SIP	Aquaporin-like superfamily protein
A_46_P302690	ES271861	AT5G14870				-293.974	34.22	transport.cyclic nucleotide or calcium regulated channels	cyclic nucleotide-gated channel 18
A_46_P017921	EV191006	AT3G17700				-10.9661	34.22	transport.cyclic nucleotide or calcium regulated channels	cyclic nucleotide-binding transporter 1
A_46_P291843	EG021197	AT1G14820				4.14972	34.99	transport.misc	Sec14p-like phosphatidylinositol transfer family protein
A_46_P167044	TA31138_3708	AT1G15500	-2.11433				34.99	transport.misc	TLC ATP/ADP transporter
A_46_P215424	CN727816	AT1G03550				-2176.17	34.99	transport.misc	Secretory carrier membrane protein (SCAMP) family protein
A_46_P001166	CD818199	AT2G36950			16.8667		34.99	transport.misc	Heavy metal transport/detoxification superfamily protein
A_46_P124799	EV182597	AT2G38120	-2.14429				34.99	transport.misc	Transmembrane amino acid transporter family protein
A_46_P173624	TA33075_3708	AT1G75170				2.78415	34.99	transport.misc	Sec14p-like phosphatidylinositol transfer family protein
A_46_P229574	CX191676	AT4G00350	3.03564			-415.021	34.99	transport.misc	MATE efflux family protein
A_46_P326235	TC82424	AT5G56160				-516.792	34.99	transport.misc	Sec14p-like phosphatidylinositol transfer family protein
A_46_P221904	TA24521_3708	AT5G58070				8.0769	34.99	transport.misc	temperature-induced lipocalin
A_46_P353725	EE569100	AT4G39180				-89.872	34.99	transport.misc	Sec14p-like phosphatidylinositol transfer family protein
A_46_P349040	TC96127	AT5G54860				-9.87989	34.99	transport.misc	Major facilitator superfamily protein
A_46_P350725	TC96960	AT2G03510		3.92342			35.1	not assigned.no ontology	SPFH/Band 7/PHB domain-containing membrane-associated protein family
A_46_P068586	EE470124	AT4G33540				3.39444	35.1	not assigned.no ontology	metallo-beta-lactamase family protein
A_46_P060621	ES265369	AT3G15280			-104.138		35.1	not assigned.no ontology	unknown protein
A_46_P334610	TC88060	AT1G18610				-13.5873	35.1	not assigned.no ontology	Galactose oxidase/kelch repeat superfamily protein
A_46_P025402	EV201287	AT3G13062				3.34765	35.1	not assigned.no ontology	Polyketide cyclase/dehydrase and lipid transport superfamily protein
A_46_P362565	TC102253	AT1G18270			3.94264		35.1	not assigned.no ontology	ketose-bisphosphate aldolase class-II family protein
A_46_P213084	CN725794	AT1G18830			-2.02738		35.1	not assigned.no ontology	Transducin/WD40 repeat-like superfamily protein
A_46_P073836	EV209042	AT1G52510				2.18308	35.1	not assigned.no ontology	alpha/beta-Hydrolases superfamily protein
A_46_P265958	EE458271	AT1G21670			6.76425		35.1	not assigned.no ontology	unknown
A_46_P378243	TC108327	AT1G73480				-13.487	35.1	not assigned.no ontology	alpha/beta-Hydrolases superfamily protein
A_46_P378218	TC108309	AT5G48370				-2.27596	35.1	not assigned.no ontology	Thioesterase/thiol ester dehydrase-isomerase superfamily protein
A_46_P329345	TC84637	AT1G76560			7.26501		35.1	not assigned.no ontology	CP12 domain-containing protein 3
A_46_P299985	ES267303	AT3G54240				-894.379	35.1	not assigned.no ontology	alpha/beta-Hydrolases superfamily protein
A_46_P228254	EV107954	AT1G15740				4.68824	35.1	not assigned.no ontology	Leucine-rich repeat family protein
A_46_P033426	EV147645	AT5G06480				2.28447	35.1	not assigned.no ontology	Immunoglobulin E-set superfamily protein
A_46_P267883	EE460209	AT2G45540				-2.8754	35.1	not assigned.no ontology	WD-40 repeat family protein / beige-related
A_46_P311970	TC69798	AT1G15290				2.66419	35.1	not assigned.no ontology	Tetratricopeptide repeat (TPR)-like superfamily protein
A_46_P242544	ES901360	AT1G04340				-3.12154	35.1	not assigned.no ontology	HR-like lesion-inducing protein-related
A_46_P299640	ES266761	AT2G17660				-312.359	35.1	not assigned.no ontology	RPM1-interacting protein 4 (RIN4) family protein
A_46_P351165	TC97163	AT5G23430				2.11056	35.1	not assigned.no ontology	Transducin/WD40 repeat-like superfamily protein
A_46_P010386	EE474868	AT2G35960				7.49662	35.1	not assigned.no ontology	NDR1/HIN1-like 12
A_46_P346205	EV098123	AT3G45090				-3.48082	35.1	not assigned.no ontology	P-loop containing nucleoside triphosphate hydrolases superfamily protein
A_46_P038601	EV216411	AT5G61020	-3.28253				35.1	not assigned.no ontology	evolutionarily conserved C-terminal region 3
A_46_P319890	TC77248	AT1G49750		2.53641			35.1	not assigned.no ontology	Leucine-rich repeat (LRR) family protein
A_46_P379703	TC108909	AT2G45700				2.60393	35.1	not assigned.no ontology	sterile alpha motif (SAM) domain-containing protein
A_46_P244739	DY001802	AT1G80280				-18.8832	35.1	not assigned.no ontology	alpha/beta-Hydrolases superfamily protein
A_46_P301245	ES269149	AT1G23750			-130.889	-213.884	35.1	not assigned.no ontology	Nucleic acid-binding, OB-fold-like protein
A_46_P149169	TA25349_3708	AT3G61200		-2.3702		-10.263	35.1	not assigned.no ontology	Thioesterase superfamily protein
A_46_P252439	EV173776	AT4G21110				2.0575	35.1	not assigned.no ontology	G10 family protein
A_46_P140389	TA22672_3708	AT4G39730			2.93541		35.1	not assigned.no ontology	Lipase/lipooxygenase, PLAT/LH2 family protein
A_46_P023136	ES910504	AT3G51730				3.67956	35.1	not assigned.no ontology	saposin B domain-containing protein
A_46_P193624	CD820679	AT5G23940		-3.22293			35.1	not assigned.no ontology	HXXXD-type acyl-transferase family protein
A_46_P035761	CX189733	AT2G19330				-307.463	35.1	not assigned.no ontology	plant intracellular ras group-related LRR 6
A_46_P027381	ES902679	AT5G09620				2.09388	35.1	not assigned.no ontology	Octicosapeptide/Phox/Bem1p family protein
A_46_P255249	DY022077	AT2G39420				-302.669	35.1	not assigned.no ontology	alpha/beta-Hydrolases superfamily protein
A_46_P212524	DY017326	AT2G46170				-7.74153	35.1	not assigned.no ontology	Reticulon family protein
A_46_P247624	DY006346	AT3G01920				2.15449	35.1	not assigned.no ontology	DHBP synthase RibB-like alpha/beta domain
A_46_P057356	DY025008	AT3G22160	3.79727				35.1	not assigned.no ontology	VQ motif-containing protein
A_46_P048381	DY018359	AT5G14890				-747.487	35.1	not assigned.no ontology	NHL domain-containing protein
A_46_P320360	TC77691	AT5G56750				-34.7764	35.1	not assigned.no ontology	N-MYC downregulated-like 1
A_46_P214199	CN727135	AT5G05460		2.58182			35.1	not assigned.no ontology	Glycosyl hydrolase family 85
A_46_P037556	EE569873	AT1G78460				-433.484	35.1	not assigned.no ontology	SOUL heme-binding family protein
A_46_P092666	ES990531	AT4G23490				-5.61316	35.1	not assigned.no ontology	Protein of unknown function (DUF604)
A_46_P367885	TC104404	AT2G05590				-5.94721	35.1	not assigned.no ontology	TLD-domain containing nucleolar protein
A_46_P074791	ES267474	AT5G46150				-2887.47	35.1	not assigned.no ontology	LEM3 (ligand-effect modulator 3) family protein / CDC50 family protein
A_46_P173294	TA32982_3708	AT2G20320				-23.3537	35.1	not assigned.no ontology	DENN (AEX-3) domain-containing protein
A_46_P146454	TA24449_3708	AT1G21680				3.58154	35.1	not assigned.no ontology	DPP6 N-terminal domain-like protein
A_46_P182599	TA35825_3708	AT2G40110				2.34764	35.1	not assigned.no ontology	Yippee family putative zinc-binding protein
A_46_P363810	TC102768	AT1G61150				-18.9863	35.1	not assigned.no ontology	LisH and RanBPM domains containing protein
A_46_P066696	EV178183	AT3G53800	7.43366				35.1.3	not assigned.no ontology.armadillo/beta-catenin repeat family protein	Fes1B
A_46_P302170	ES270950	AT4G34940				-49.9494	35.1.3	not assigned.no ontology.armadillo/beta-catenin repeat family protein	armadillo repeat only 1
A_46_P342790	TC92867	AT5G10090				-1047.42	35.1.5	not assigned.no ontology.pentatricopeptide (PPR) repeat-containing protein	Tetratricopeptide repeat (TPR)-like superfamily protein
A_46_P066221	EE464188	AT4G14190				2.92662	35.1.5	not assigned.no ontology.pentatricopeptide (PPR) repeat-containing protein	Pentatricopeptide repeat (PPR) superfamily protein
A_46_P109804	EV098764	AT2G30600	3.57022				35.1.9	not assigned.no ontology.BTB/POZ domain-containing protein	BTB/POZ domain-containing protein
A_46_P192474	CD818973	AT2G46260				-9.51355	35.1.9	not assigned.no ontology.BTB/POZ domain-containing protein	BTB/POZ/Kelch-associated protein
A_46_P109804	EV098764	AT2G30600	3.57022				35.1.9	not assigned.no ontology.BTB/POZ domain-containing protein	BTB/POZ domain-containing protein
A_46_P269798	CD827456	AT1G72320	-2.77478				35.1.12	not assigned.no ontology.pumilio/Puf RNA-binding domain-containing protein	pumilio 23
A_46_P352860	DY021685	AT3G17980				-1774.04	35.1.19	not assigned.no ontology.C2 domain-containing protein	Calcium-dependent lipid-binding (CaLB domain) family protein
A_46_P045346	EE457692	AT1G63220				-4.67277	35.1.19	not assigned.no ontology.C2 domain-containing protein	Calcium-dependent lipid-binding (CaLB domain) family protein
A_46_P366660	TC103921	AT4G15200				-392.394	35.1.20	not assigned.no ontology.formin homology 2 domain-containing protein	formin 3
A_46_P035161	CX194416	AT1G03050				-449.42	35.1.21	not assigned.no ontology.epsin N-terminal homology (ENTH) domain-containing protein	ENTH/ANTH/VHS superfamily protein
A_46_P341860	TC92370	AT2G43160				-9.72088	35.1.21	not assigned.no ontology.epsin N-terminal homology (ENTH) domain-containing protein	ENTH/VHS family protein
A_46_P302595	ES271743	AT1G68110		-4.67561		-3044.13	35.1.21	not assigned.no ontology.epsin N-terminal homology (ENTH) domain-containing protein	ENTH/ANTH/VHS superfamily protein
A_46_P341860	TC92370	AT2G43160				-9.72088	35.1.21	not assigned.no ontology.epsin N-terminal homology (ENTH) domain-containing protein	ENTH/VHS family protein
A_46_P359235	TC100841	AT3G20470		3.78351			35.1.40	not assigned.no ontology.glycine rich proteins	glycine-rich protein 5
A_46_P145124	TA24054_3708	AT5G61660		3.49883			35.1.40	not assigned.no ontology.glycine rich proteins	glycine-rich protein
A_46_P045611	EV104874	AT5G17650				2.59667	35.1.40	not assigned.no ontology.glycine rich proteins	glycine/proline-rich protein
A_46_P272463	EE466579	AT2G39050				3.69372	35.1.41	not assigned.no ontology.hydroxyproline rich proteins	hydroxyproline-rich glycoprotein family protein
A_46_P202414	CD829687	AT1G32610				-3.90551	35.1.41	not assigned.no ontology.hydroxyproline rich proteins	hydroxyproline-rich glycoprotein family protein
A_46_P048366	DY022547	AT3G52460				-472.203	35.1.41	not assigned.no ontology.hydroxyproline rich proteins	hydroxyproline-rich glycoprotein family protein
A_46_P152564	TA26437_3708	AT4G01050				2.89304	35.1.41	not assigned.no ontology.hydroxyproline rich proteins	thylakoid rhodanese-like
A_46_P322540	TC79537	AT2G41420				17.5351	35.1.42	not assigned.no ontology.proline rich family	proline-rich family protein
A_46_P300550	ES268172	AT1G12810				-2.79133	35.1.42	not assigned.no ontology.proline rich family	proline-rich family protein
A_46_P347020	TC95185	AT1G61080				-249.018	35.1.42	not assigned.no ontology.proline rich family	Hydroxyproline-rich glycoprotein family protein
A_46_P202314	CD829574	AT4G23493				-74.3936	35.2	not assigned.unknown	unknown protein
A_46_P145064	TA24036_3708	AT3G62640				-1314.34	35.2	not assigned.unknown	Protein of unknown function (DUF3511)
A_46_P074851	ES264038	AT5G50350				-3236.74	35.2	not assigned.unknown	unknown protein
A_46_P105639	ES986285	AT5G04460				-8.79595	35.2	not assigned.unknown	RING/U-box superfamily protein
A_46_P241364	DW998613	AT3G56250				-2.93938	35.2	not assigned.unknown	unknown protein
A_46_P247904	DY006775	AT4G01150				2.20688	35.2	not assigned.unknown	unknown protein
A_46_P151174	TA25995_3708	AT1G50900				4.70242	35.2	not assigned.unknown	Ankyrin repeat family protein
A_46_P289238	EG019750	AT2G45830				4.39311	35.2	not assigned.unknown	downstream target of AGL15 2
A_46_P337580	TC89937	AT2G26530				14.9521	35.2	not assigned.unknown	Protein of unknown function (DUF1645)
A_46_P306145	H74753	AT4G34600	-3.33103				35.2	not assigned.unknown	unknown protein
A_46_P085971	EV029442	AT1G44000				-3.1906	35.2	not assigned.unknown	unknown protein
A_46_P182594	TA35824_3708	AT4G28080				-4.48753	35.2	not assigned.unknown	Tetratricopeptide repeat (TPR)-like superfamily protein
A_46_P168179	TA31499_3708	AT4G30720				2.72739	35.2	not assigned.unknown	FAD/NAD(P)-binding oxidoreductase family protein
A_46_P026126	EV100321	AT1G52590				3.66073	35.2	not assigned.unknown	Putative thiol-disulphide oxidoreductase DCC
A_46_P299240	ES266226	AT2G34310	-2.26111				35.2	not assigned.unknown	unknown protein
A_46_P243734	EV153091	AT5G48480				3.16466	35.2	not assigned.unknown	Lactoylglutathione lyase / glyoxalase I family protein
A_46_P049861	DY023337	AT4G39670				-1388.77	35.2	not assigned.unknown	Glycolipid transfer protein (GLTP) family protein
A_46_P053921	EV109944	AT5G39520				31.4344	35.2	not assigned.unknown	Protein of unknown function (DUF1997)
A_46_P216874	ES912793	AT5G57340				6.34426	35.2	not assigned.unknown	unknown protein
A_46_P300840	ES268583	AT5G12390				-43.0854	35.2	not assigned.unknown	Tetratricopeptide repeat (TPR)-like superfamily protein
A_46_P138694	TA22196_3708	AT3G28980			-19606.4		35.2	not assigned.unknown	Protein of unknown function (DUF1216)
A_46_P234994	CX195583	AT1G63930				-109.973	35.2	not assigned.unknown	from the Czech 'roh' meaning 'corner'
A_46_P186719	CB686273	AT4G15545				2.45899	35.2	not assigned.unknown	unknown protein
A_46_P132554	TA20118_3708	AT3G28790			-20242		35.2	not assigned.unknown	Protein of unknown function (DUF1216)
A_46_P169289	EV133663	AT2G19000				-7100.47	35.2	not assigned.unknown	unknown protein
A_46_P314855	TC72619	AT1G71310	-2.50678				35.2	not assigned.unknown	cobalt ion binding
A_46_P191309	CD817268	AT2G21185/AT2G21187				5.21878	35.2	not assigned.unknown	unknown protein/Potential natural antisense gene, locus overlaps withAT2G21185
A_46_P149529	TA25470_3708	AT4G19100				2.91876	35.2	not assigned.unknown	Protein of unknown function (DUF3464)
A_46_P048231	DY018170	AT1G75870				-2309.8	35.2	not assigned.unknown	unknown protein
A_46_P213269	EE414351	AT1G23070				-8.81343	35.2	not assigned.unknown	Protein of unknown function (DUF300)
A_46_P079226	EE415301	AT1G32630				2.07919	35.2	not assigned.unknown	unknown protein
A_46_P295933	EL591439	AT3G04620				-112.901	35.2	not assigned.unknown	Alba DNA/RNA-binding protein
A_46_P129909	FG563062	AT3G28150				-121.493	35.2	not assigned.unknown	TRICHOME BIREFRINGENCE-LIKE 22
A_46_P144089	TA23742_3708	AT2G22080				2.3783	35.2	not assigned.unknown	unknown protein
A_46_P048481	DY021161	AT2G46300				-754.982	35.2	not assigned.unknown	Late embryogenesis abundant (LEA) hydroxyproline-rich glycoprotein family
A_46_P074326	ES266460	AT1G18990				-542.017	35.2	not assigned.unknown	Protein of unknown function, DUF593
A_46_P231224	TA20127_3708	AT1G75180				-356.82	35.2	not assigned.unknown	Erythronate-4-phosphate dehydrogenase family protein
A_46_P338575	TC90539	AT3G59720/AT1G58140/AT1G11265				-13.9941	35.2	not assigned.unknown	transposable element gene
A_46_P299470	ES266549	AT3G18295				-10.7202	35.2	not assigned.unknown	Protein of unknown function (DUF1639)
A_46_P292298	EL586897	AT1G08220			-2.2896		35.2	not assigned.unknown	unknown
A_46_P323080	TC79991	AT2G28305				246.276	35.2	not assigned.unknown	Putative lysine decarboxylase family protein
A_46_P203359	CD831090	AT5G60760				-6.39051	35.2	not assigned.unknown	P-loop containing nucleoside triphosphate hydrolases superfamily protein
A_46_P025171	ES905115	AT3G11810				3.10782	35.2	not assigned.unknown	unknown protein
A_46_P299665	ES266808	AT5G24880				-2569.86	35.2	not assigned.unknown	unknown protein
A_46_P075176	ES919382	AT5G26731		-3.77522			35.2	not assigned.unknown	unknown protein
A_46_P079081	EE414457	AT1G71940				-4.8124	35.2	not assigned.unknown	SNARE associated Golgi protein family
A_46_P182034	TA35652_3708	AT1G07220				-22.5945	35.2	not assigned.unknown	Arabidopsis thaliana protein of unknown function (DUF821)
A_46_P173499	TA33046_3708	AT5G46795			-2437.74		35.2	not assigned.unknown	microspore-specific promoter 2
A_46_P332490	EV178630	AT5G24660				-163.85	35.2	not assigned.unknown	response to low sulfur 2
A_46_P074431	EV076203	AT1G16170				-32.748	35.2	not assigned.unknown	unknown protein
A_46_P300270	ES267750	AT2G33420				-3807.02	35.2	not assigned.unknown	Protein of unknown function (DUF810)
A_46_P224779	CX188314	AT4G20160				-207.436	35.2	not assigned.unknown	unknown protein
A_46_P035111	EE551145	AT1G79150				-5946.29	35.2	not assigned.unknown	binding
A_46_P089896	EV225163	AT3G49490				2.39381	35.2	not assigned.unknown	unknown protein
A_46_P014196	EE408132	AT5G04010			-113.017		35.2	not assigned.unknown	F-box family protein
A_46_P264655	EE456697	AT5G64010	2.23433				35.2	not assigned.unknown	unknown protein
A_46_P310120	ES906246	AT1G16840	2.93489				35.2	not assigned.unknown	unknown protein
A_46_P273193	EE467623	AT1G79270				7.18718	35.2	not assigned.unknown	evolutionarily conserved C-terminal region 8
A_46_P001306	CN726149	AT5G44860				-7.79029	35.2	not assigned.unknown	unknown protein
A_46_P182394	TA35766_3708	AT1G80130			10.5127		35.2	not assigned.unknown	Tetratricopeptide repeat (TPR)-like superfamily protein
A_46_P346235	TC94728	AT1G19240				2.52496	35.2	not assigned.unknown	unknown protein
A_46_P171614	EV086232	AT5G03210				-577.601	35.2	not assigned.unknown	unknown protein
A_46_P274798	EE470096	AT3G26580				4.38424	35.2	not assigned.unknown	Tetratricopeptide repeat (TPR)-like superfamily protein
A_46_P068451	EE469606	AT2G21780				2.46247	35.2	not assigned.unknown	unknown protein
A_46_P147139	TA24674_3708	AT4G14270			6.0439	23.0947	35.2	not assigned.unknown	Protein containing PAM2 motif which mediates interaction with the PABC domain of polyadenyl binding proteins.
A_46_P225654	CX188947	AT2G01290				-22.1639	35.2	not assigned.unknown	ribose-5-phosphate isomerase 2
A_46_P361300	EV112530	AT4G38060				8.80193	35.2	not assigned.unknown	unknown protein
A_46_P224579	CX188146	AT2G31090				3.14395	35.2	not assigned.unknown	unknown protein
A_46_P291158	EG020804	AT1G74860				-4.47224	35.2	not assigned.unknown	unknown protein
A_46_P362655	TC102293	AT3G04700				-59.6076	35.2	not assigned.unknown	Protein of unknown function (DUF1685)
A_46_P351060	TC97121	AT5G66740			-122.546		35.2	not assigned.unknown	Protein of unknown function (DUF620)
A_46_P333285	TC87268	AT4G32140				-2.96937	35.2	not assigned.unknown	EamA-like transporter family
A_46_P142629	TA23310_3708	AT2G17710			8.0474		35.2	not assigned.unknown	unknown protein
A_46_P168129	EV025777	AT5G42900				6.76689	35.2	not assigned.unknown	cold regulated gene 27
A_46_P215489	CN727910	AT2G37070				-12.4612	35.2	not assigned.unknown	unknown protein
A_46_P017076	ES914004	AT2G15890		7.92899		157.482	35.2	not assigned.unknown	maternal effect embryo arrest 14
A_46_P234719	CX195373	AT5G01660			-2.18434		35.2	not assigned.unknown	unknown
A_46_P234774	EV135970	AT3G28750			-16472.7		35.2	not assigned.unknown	unknown protein
A_46_P194389	CD821616	AT4G27652			3.23716	3.54888	35.2	not assigned.unknown	unknown protein
A_46_P075946	ES264647	AT1G79910				-509.295	35.2	not assigned.unknown	Regulator of Vps4 activity in the MVB pathway protein
A_46_P305499	H74479	AT1G74950				2.36545	35.2	not assigned.unknown	TIFY domain/Divergent CCT motif family protein
A_46_P136849	TA21674_3708	AT5G61720				-3180.91	35.2	not assigned.unknown	Protein of unknown function (DUF1216)
A_46_P240224	DW997113	AT1G05960				-34.9925	35.2	not assigned.unknown	ARM repeat superfamily protein
A_46_P124729	EV182032	AT3G27390				6.61098	35.2	not assigned.unknown	unknown protein
A_46_P007466	EV173204	AT3G50685				2.85765	35.2	not assigned.unknown	unknown protein
A_46_P196579	CD824370	AT1G20870		-3.02863			35.2	not assigned.unknown	HSP20-like chaperones superfamily protein
A_46_P074561	ES266684	AT1G13970				-1053.54	35.2	not assigned.unknown	Protein of unknown function (DUF1336)
A_46_P302490	FG569636	AT5G50830				-2070.64	35.2	not assigned.unknown	unknown protein
A_46_P063436	EE456874	AT1G69935				2.49592	35.2	not assigned.unknown	short hypocotyl in white light1
A_46_P301415	ES269424	AT5G49050				-2641.57	35.2	not assigned.unknown	unknown protein
A_46_P000581	ES920110	AT2G04800			-20.6469		35.2	not assigned.unknown	unknown protein
A_46_P169274	TA31832_3708	AT4G28280				-2835.97	35.2	not assigned.unknown	LORELEI-LIKE-GPI ANCHORED PROTEIN 3
A_46_P198434	CD825968	AT1G16290				-287.325	35.2	not assigned.unknown	unknown
A_46_P298955	ES900662	AT5G55060				-20.9828	35.2	not assigned.unknown	unknown protein
A_46_P260308	EE451614	AT3G11850				-29.3408	35.2	not assigned.unknown	Protein of unknown function, DUF593
A_46_P170834	TA32301_3708	AT3G19310				-1720.64	35.2	not assigned.unknown	PLC-like phosphodiesterases superfamily protein
A_46_P051001	EG019784	AT4G19140				2.25953	35.2	not assigned.unknown	unknown protein
A_46_P302395	ES271455	AT4G32630				-2002.28	35.2	not assigned.unknown	ArfGap/RecO-like zinc finger domain-containing protein
A_46_P292918	EE438668	AT5G13310				-15.7278	35.2	not assigned.unknown	unknown protein
A_46_P035111	EE551145	AT1G79150				-5946.29	35.2	not assigned.unknown	binding
A_46_P338815	TC90681	AT1G58122		28.3674			35.2	not assigned.unknown	conserved peptide upstream open reading frame45
A_46_P220204	CN736425	AT2G30900			15.9625		35.2	not assigned.unknown	TRICHOME BIREFRINGENCE-LIKE 43
A_46_P337435	EV189220	AT3G27470				-3.33459	35.2	not assigned.unknown	Protein of unknown function (DUF707)
A_46_P154569	TA27083_3708	AT5G36710	-2.22432				35.2	not assigned.unknown	unknown protein
A_46_P019396	ES267460	AT1G22750			-4612.39	-1047.73	35.2	not assigned.unknown	unknown protein
A_46_P002456	FG553849	AT5G50930				-23.9101	35.2	not assigned.unknown	Histone superfamily protein
A_46_P233829	CX194774	AT4G14600				-2.45199	35.2	not assigned.unknown	Target SNARE coiled-coil domain protein
A_46_P177839	EV167736	AT1G56230				4.1219	35.2	not assigned.unknown	Protein of unknown function (DUF1399)
A_46_P346085	TC94648	AT1G34630				-12.0351	35.2	not assigned.unknown	unknown protein
A_46_P020496	ES912806	AT2G37975		2.45046			35.2	not assigned.unknown	Yos1-like protein
A_46_P169749	EV151491	AT3G59840				2.31438	35.2	not assigned.unknown	unknown protein
A_46_P161659	TA29366_3708	AT3G26710				2.69691	35.2	not assigned.unknown	cofactor assembly of complex C
A_46_P190489	TA26251_3708	AT3G13410				-2.31726	35.2	not assigned.unknown	unknown protein
A_46_P355140	TC99002	AT1G54680				2.13393	35.2	not assigned.unknown	unknown protein
A_46_P298130	ES264481	AT4G31020				-342.567	35.2	not assigned.unknown	alpha/beta-Hydrolases superfamily protein
A_46_P048261	DY018201	AT5G05060				-12.4209	35.2	not assigned.unknown	Cystatin/monellin superfamily protein
A_46_P088591	EV084816	AT5G25080				2.19932	35.2	not assigned.unknown	Sas10/Utp3/C1D family
A_46_P341510	TC92157	AT1G70780/AT1G70782				-37.0757	35.2	not assigned.unknown	unknown protein/conserved peptide upstream open reading frame 28
A_46_P028166	ES907289	AT5G23390				2.10986	35.2	not assigned.unknown	Plant protein of unknown function (DUF639)
A_46_P178344	TA34560_3708	AT2G24320				-352.073	35.2	not assigned.unknown	alpha/beta-Hydrolases superfamily protein
A_46_P185405	BQ704573	AT5G27290				2.33577	35.2	not assigned.unknown	unknown protein
A_46_P329545	TC84794	AT3G01470		2.52171			35.2	not assigned.unknown	homeobox 1
A_46_P307955	TC64728	AT1G66860				-25.9263	35.2	not assigned.unknown	Class I glutamine amidotransferase-like superfamily protein
A_46_P162299	TA29599_3708	AT3G14430				-2.33785	35.2	not assigned.unknown	unknown protein
A_46_P018171	BQ704729	AT1G80245				2.28844	35.2	not assigned.unknown	Spc97 / Spc98 family of spindle pole body (SBP) component
A_46_P332265	CD824241	AT1G27330				-4.03971	35.2	not assigned.unknown	Ribosome associated membrane protein RAMP4
A_46_P026991	EV167261	AT4G28200	-3.73835				35.2	not assigned.unknown	unknown
A_46_P192154	CD818502	AT3G45730			3.3291		35.2	not assigned.unknown	unknown protein
A_46_P139879	TA22531_3708	AT5G19860				2.56366	35.2	not assigned.unknown	Protein of unknown function, DUF538
A_46_P071581	EV091386	AT5G43750				2.5081	35.2	not assigned.unknown	NAD(P)H dehydrogenase 18
A_46_P173449	TA33031_3708	AT5G66440				-3.70186	35.2	not assigned.unknown	unknown protein
A_46_P302070	ES270752	AT1G42690			-415.43	-1700.85	35.2	not assigned.unknown	transposable element gene
A_46_P001986	DY025287	AT5G58250				2.54003	35.2	not assigned.unknown	unknown protein
A_46_P152589	TA26443_3708	AT4G12580			4.85455		35.2	not assigned.unknown	unknown protein
A_46_P134849	TA21062_3708	AT5G54095				-666.71	35.2	not assigned.unknown	unknown protein
A_46_P181699	TA35529_3708	AT5G15860			11.8834		35.2	not assigned.unknown	prenylcysteine methylesterase
A_46_P145284	TA24091_3708	AT4G37300				4.9646	35.2	not assigned.unknown	maternal effect embryo arrest 59
A_46_P229894	CX191952	AT4G31430				-4.78953	35.2	not assigned.unknown	unknown protein
A_46_P256224	DY023610	AT4G17840				6.37997	35.2	not assigned.unknown	unknown
A_46_P032716	CD844918	AT4G18395				-442.821	35.2	not assigned.unknown	unknown protein
A_46_P299235	EV136622	AT2G27180				-214.717	35.2	not assigned.unknown	unknown protein
A_46_P005571	CX189751	AT1G68220				3.13457	35.2	not assigned.unknown	Protein of unknown function (DUF1218)
A_46_P264663	EE456702	AT5G63100				2.14485	35.2	not assigned.unknown	S-adenosyl-L-methionine-dependent methyltransferases superfamily protein
A_46_P340475	TC91609	AT3G54970				2.64548	35.2	not assigned.unknown	D-aminoacid aminotransferase-like PLP-dependent enzymes superfamily protein
A_46_P220259	CN736565	AT5G37360				2.18369	35.2	not assigned.unknown	unknown protein
A_46_P354515	TC98730	AT1G19500				-3538.47	35.2	not assigned.unknown	unknown protein
A_46_P259344	DY030728	AT4G03200		2.13209			35.2	not assigned.unknown	catalytics
A_46_P062471	EE565466	AT5G15600				-6.12238	35.2	not assigned.unknown	SPIRAL1-like4
A_46_P233409	ES268065	AT5G01610				-4458.67	35.2	not assigned.unknown	Protein of unknown function, DUF538
A_46_P120959	EV152038	AT2G30690			-745.441		35.2	not assigned.unknown	Protein of unknown function, DUF593
A_46_P170734	TA32278_3708	AT1G18060				2.43426	35.2	not assigned.unknown	unknown protein
A_46_P340725	TC91728	AT5G06240				2.76935	35.2	not assigned.unknown	embryo defective 2735
A_46_P102839	ES912607	AT4G31875				-19.0991	35.2	not assigned.unknown	unknown protein
A_46_P245204	DY002323	AT1G14780		2.7488			35.2	not assigned.unknown	MAC/Perforin domain-containing protein
A_46_P160604	TA29023_3708	AT5G15950	-5.80498				35.2	not assigned.unknown	Adenosylmethionine decarboxylase family protein
A_46_P004411	EE429282	AT5G51110				3.27133	35.2	not assigned.unknown	Transcriptional coactivator/pterin dehydratase
A_46_P174679	TA33389_3708	AT4G39610				-1975.73	35.2	not assigned.unknown	Protein of unknown function, DUF617
A_46_P047706	DY017718	AT5G09960				4.20396	35.2	not assigned.unknown	unknown
A_46_P119384	EV141944	AT4G35680			37.5094	149.82	35.2	not assigned.unknown	Arabidopsis protein of unknown function (DUF241)
A_46_P260563	EE451889	AT5G59960			3.9389	6.96979	35.2	not assigned.unknown	unknown protein
A_46_P292158	EG021372	AT4G35690				718.595	35.2	not assigned.unknown	Arabidopsis protein of unknown function (DUF241)
A_46_P251804	DY016747	AT1G67540				-1325.7	35.2	not assigned.unknown	unknown protein
A_46_P143674	TA23620_3708	AT3G28840			-1970.09		35.2	not assigned.unknown	Protein of unknown function (DUF1216)
A_46_P120224	EV145090	AT3G57180				-24.1215	35.2	not assigned.unknown	P-loop containing nucleoside triphosphate hydrolases superfamily protein
A_46_P158664	TA28384_3708	AT4G27350				-27.207	35.2	not assigned.unknown	Protein of unknown function (DUF1223)
A_46_P366725	TC103941	AT3G12685				4.82895	35.2	not assigned.unknown	Acid phosphatase/vanadium-dependent haloperoxidase-related protein
A_46_P313140	TC71004	AT1G06510				3.62902	35.2	not assigned.unknown	unknown protein
A_46_P022446	CD815834	AT5G57830				-28.0188	35.2	not assigned.unknown	Protein of unknown function, DUF593
A_46_P290618	EG020434	AT4G38225				7.12631	35.2	not assigned.unknown	unknown protein
A_46_P228414	TA28602_3708	AT5G11960				-5.19044	35.2	not assigned.unknown	Protein of unknown function (DUF803)
A_46_P144449	EV172462	AT4G16410			3.20238		35.2	not assigned.unknown	unknown protein
A_46_P039901	EE428820	AT5G42110				-5.64963	35.2	not assigned.unknown	unknown protein
