# Supplementary material for: Comparative transcriptome analysis reveals carbohydrate and lipid metabolism blocks in Brassica napus L. male sterility induced by the chemical hybridization agent monosulfuron ester sodium
Source: BMC Genomics. 2015 Mar 17;16(1):206. doi: 10.1186/s12864-015-1388-5 (PMC4376087; doi:10.1186/s12864-015-1388-5)
Supplement: Additional file 6: — Carbohydrate metabolism, cell wall formation, lipid metabolism, and cellular transport related genes influenced by MES treatment. [file 12864_2015_1388_MOESM6_ESM.docx]

## Sheet: Sheet1
	Additional file 6: Carbohydrate metabolism, cell wall formation, lipid metabolism and cellular transport related genes influenced by MES treatment

## Sheet: carbon gene list
carbohydrate metabolism related gene list according to MIPS
ProbeName	AGI identifer	Symbol	Tair description	Mo-Ls-aver	Mo-SBs-aver	Mo-An-MBs-aver	Mo-An-LBs-aver	Tr-Ls-aver	Tr-SBs-aver	Tr-An-MBs-aver	Tr-An-LBs-aver	TrLs/MoLs	TrSBs/MoSBs	TrAn-MBs/MoAn-MBs	TrAn-LBs/MoAn-LBs
A_46_P313520	AT1G65590	HEXO3, ATHEX1	beta-hexosaminidase 3	10.3574	9.21569	9.64699	14.4798	8.33578	8.34357	7.73492	7.62513	-4.06031			-115.733
A_46_P178359	AT3G60750		Transketolase	14.3622	10.7911	10.3909	10.3859	12.5015	11.0507	10.1306	10.5386	-3.63178
A_46_P058226	AT5G51820	PGM, ATPGMP, PGM1, STF1	phosphoglucomutase	12.5586	9.75391	8.86566	9.49326	10.9199	9.87925	8.98546	9.13116	-3.11381
A_46_P005266	AT2G05790		O-Glycosyl hydrolases family 17 protein	11.6992	12.0847	10.85	10.6999	10.0826	12.2484	11.1458	11.2023	-3.06657
A_46_P255759	AT5G64860	DPE1	disproportionating enzyme	9.73863	8.53616	7.61533	7.52989	8.35302	8.60904	6.84223	7.83916	-2.61282
A_46_P205459	AT5G48300	ADG1, APS1	ADP glucose pyrophosphorylase 1	12.3275	9.1458	8.26858	7.78733	10.9563	9.13281	9.14733	8.75027	-2.58687
A_46_P028531	AT3G46970	ATPHS2, PHS2	alpha-glucan phosphorylase 2	10.2885	7.86726	7.60094	8.34034	9.13629	8.8429	8.52885	8.70667	-2.22261
A_46_P045456	AT5G16800		Acyl-CoA N-acyltransferases (NAT) superfamily protein	10.9285	11.7573	11.6298	12.1373	12.0009	11.7558	11.4827	12.0994	2.10286
A_46_P147824	AT5G49360	BXL1, ATBXL1	beta-xylosidase 1	10.2227	6.73652	8.66551	7.37069	11.6484	10.2149	12.207	14.1229	2.68652
A_46_P165304	AT5G17200		Pectin lyase-like superfamily protein	2.90382	12.7026	5.23274	5.51754	3.42184	3.46705	5.2183	3.16166		-602.817
A_46_P259534	AT5G49360	BXL1, ATBXL1	beta-xylosidase 1	7.48784	15.2646	9.04267	4.9357	7.14297	9.98201	9.00014	5.56883		-38.9234
A_46_P140554	AT4G39800	MI-1-P SYNTHASE, MIPS1, ATMIPS1, ATIPS1	myo-inositol-1-phosphate synthase 1	16.928	13.6992	12.3216	14.0953	15.8781	11.5745	11.8815	11.556		-4.36136
A_46_P255904	AT3G15940		UDP-Glycosyltransferase superfamily protein	8.83819	10.7318	8.09118	7.48663	8.57825	9.27943	7.50244	7.99143		-2.73667
A_46_P352875	AT5G08380	AtAGAL1, AGAL1	alpha-galactosidase 1	13.3147	11.9601	10.9168	10.5936	13.5179	13.4203	11.3039	11.0951		2.75145
A_46_P151924	AT5G49360	BXL1, ATBXL1	beta-xylosidase 1	12.3459	10.5315	10.6203	11.2112	13.1799	13.5871	15.0141	16.2476		8.31458
A_46_P239719	AT3G02040	SRG3	senescence-related gene 3	11.5356	9.6453	9.47877	8.31992	11.4863	12.9286	13.0365	11.0257		9.73595
A_46_P134444	AT3G07840		Pectin lyase-like superfamily protein	5.61984	3.5412	16.2716	18.7487	3.05895	2.82774	3.12676	9.73289			-9057.09
A_46_P224439	AT3G07840		Pectin lyase-like superfamily protein	5.71411	4.00947	15.9157	18.8997	4.12997	2.85688	3.18432	12.2753			-6800.47	-98.6605
A_46_P141564	AT5G48140		Pectin lyase-like superfamily protein	6.15483	4.10222	15.6983	18.3999	3.83806	3.30956	3.51561	7.94369			-4648.78
A_46_P225714	AT3G07840		Pectin lyase-like superfamily protein	4.64678	3.72472	15.4624	18.6699	3.38012	3.17951	3.96554	10.8224			-2890.02
A_46_P215579	AT5G48140		Pectin lyase-like superfamily protein	2.91381	4.22383	13.0574	17.4672	2.89648	2.82554	3.08623	6.18494			-1003.77
A_46_P133334	AT1G02790	PGA4	polygalacturonase 4	2.84805	2.82208	8.23078	10.5114	2.80034	2.78367	3.32548	3.07712			-29.9668	-172.959
A_46_P371475	AT3G07830		Pectin lyase-like superfamily protein	4.09237	3.26464	8.05768	7.79377	3.48768	3.80444	3.55584	4.32978			-22.6565	-11.0348
A_46_P172054	AT1G63180	UGE3	UDP-D-glucose/UDP-D-galactose 4-epimerase 3	8.05417	6.80977	13.3591	11.4135	7.86171	6.24567	9.07524	7.54397			-19.4792
A_46_P109549	AT3G23510		Cyclopropane-fatty-acyl-phospholipid synthase	14.8565	12.8074	14.1145	13.4133	14.1279	12.4714	10.8108	12.0043			-9.8741
A_46_P204259	AT3G21800	UGT71B8	UDP-glucosyl transferase 71B8	5.4582	7.49113	8.97832	7.32377	5.85896	7.42179	5.74803	5.91509			-9.38453
A_46_P362565	AT1G18270		ketose-bisphosphate aldolase class-II family protein	5.70673	5.70353	5.72081	6.76971	6.76569	6.40011	7.69997	8.35017			3.94264
A_46_P083256	AT4G15550	IAGLU	indole-3-acetate beta-D-glucosyltransferase	8.59992	5.00354	3.94299	5.08688	7.6313	4.86642	6.53793	7.93394			6.04165
A_46_P179589	AT4G01070	GT72B1, UGT72B1	UDP-Glycosyltransferase superfamily protein	12.0708	8.68813	9.67605	13.1453	10.4011	9.00623	12.5434	14.2463			7.29731
A_46_P050626	AT3G62410	CP12-2, CP12	CP12 domain-containing protein 2	16.6072	11.0441	8.05995	5.69393	16.0128	11.057	11.0374	9.70703			7.87591
A_46_P241609	AT3G21760	HYR1	UDP-Glycosyltransferase superfamily protein	11.4521	8.03018	6.46838	8.09796	10.8465	8.64624	9.4535	10.644			7.91792
A_46_P350655	AT3G07850		Pectin lyase-like superfamily protein	5.90202	2.92412	2.75166	17.5619	4.10182	2.72724	2.72928	3.28729				-19818.8
A_46_P307915	AT4G25900		Galactose mutarotase-like superfamily protein	4.01249	2.78133	2.76704	17.152	2.84927	2.84694	3.22114	3.35105				-14272.3
A_46_P046416	AT2G03980		GDSL-like Lipase/Acylhydrolase superfamily protein	3.41227	3.08456	2.97682	16.2805	3.2327	3.11297	3.08591	3.55335				-6780.24
A_46_P075646	AT3G62710		Glycosyl hydrolase family protein	2.89108	2.88351	4.28742	15.6321	3.27356	2.88622	2.9361	3.06213				-6080.57
A_46_P302225	AT3G06260	GATL4	galacturonosyltransferase-like 4	3.30543	3.01222	2.941	15.7132	3.41611	3.03169	3.1043	3.2313				-5720.53
A_46_P232884	AT1G76790		O-methyltransferase family protein	2.8897	2.88416	3.05454	15.2029	2.93472	2.8866	2.93906	2.89095				-5084.79
A_46_P152789	AT4G35010	BGAL11	beta-galactosidase 11	3.24759	3.01318	8.01643	15.4569	3.26809	3.03607	3.01939	3.66345				-3549.53
A_46_P092506	AT5G58050	SVL4	SHV3-like 4	3.11905	2.91782	2.92808	14.483	3.00705	2.9374	2.98263	2.87275				-3126.21
A_46_P255839	AT2G03980		GDSL-like Lipase/Acylhydrolase superfamily protein	3.24687	3.02224	6.21961	14.9968	3.00649	3.03667	5.15497	3.46163				-2967.77
A_46_P074906	AT1G74210		PLC-like phosphodiesterases superfamily protein	4.2348	4.60743	2.76793	15.358	2.79226	3.43416	2.92818	3.88493				-2842.7
A_46_P299185	AT3G62710		Glycosyl hydrolase family protein	2.7578	2.73184	2.81907	14.1807	2.88093	2.9626	3.97459	2.7682				-2725.87
A_46_P046511	AT3G62710		Glycosyl hydrolase family protein	3.21501	3.00665	2.93051	14.2825	3.08121	3.01884	2.99861	2.92966				-2615.43
A_46_P228179	AT3G07840		Pectin lyase-like superfamily protein	2.82756	2.98233	9.57174	15.0382	2.77964	3.42611	2.76349	3.86526				-2308.87
A_46_P300380	AT1G74210		PLC-like phosphodiesterases superfamily protein	2.96452	4.55935	2.87204	14.9926	3.63759	2.94202	3.01632	3.96662				-2085.28
A_46_P075556	AT5G15140		Galactose mutarotase-like superfamily protein	4.64625	13.4295	5.57954	18.1335	3.75765	10.0946	7.58717	7.55742				-1526.61
A_46_P229709	AT4G35010	BGAL11	beta-galactosidase 11	3.57956	3.24778	9.26073	16.5805	4.21897	3.22868	3.19282	6.08065				-1448.01
A_46_P146699	AT5G58050	SVL4	SHV3-like 4	6.46813	5.72171	7.64861	15.919	6.17866	6.07883	5.62748	5.7643				-1139.87
A_46_P298645	AT3G14040		Pectin lyase-like superfamily protein	3.00277	2.96079	2.89492	12.6667	2.95859	2.93278	2.88158	2.8958				-873.66
A_46_P223679	AT3G01260		Galactose mutarotase-like superfamily protein	2.87148	4.49792	2.88223	11.8944	2.85217	3.58139	3.33864	2.97931				-482.729
A_46_P216004	AT3G07840		Pectin lyase-like superfamily protein	3.18898	2.96202	13.7218	17.9961	3.00596	2.99697	2.989	9.19402				-446.378
A_46_P149189	AT4G25900		Galactose mutarotase-like superfamily protein	8.69295	8.09536	7.70179	16.5007	10.3173	8.45694	7.85878	7.9155				-384.051
A_46_P298115	AT4G38190	ATCSLD4, CSLD4	cellulose synthase like D4	9.90133	6.7205	9.51611	14.8838	9.18101	6.95602	5.75866	6.30456				-382.471
A_46_P215679	AT3G07840		Pectin lyase-like superfamily protein	3.2852	3.08371	14.2383	18.1913	3.05298	3.12987	3.07918	9.64515				-373.808
A_46_P255249	AT2G39420		alpha/beta-Hydrolases superfamily protein	8.58246	6.08805	4.66868	11.7224	8.03305	4.6852	4.38541	3.48077				-302.669
A_46_P298155	AT2G33100	ATCSLD1, CSLD1	cellulose synthase-like D1	3.80748	3.25423	3.49638	13.0627	4.10469	3.62104	4.18078	5.36023				-208.29
A_46_P074866	AT5G42170		SGNH hydrolase-type esterase superfamily protein	3.37839	3.0127	3.4925	10.6956	3.11639	3.08385	3.06422	3.01033				-205.818
A_46_P165565	AT5G15140		Galactose mutarotase-like superfamily protein	3.21357	7.02402	2.91027	10.6955	3.05669	4.58783	3.0484	3.27813				-170.939
A_46_P366500	AT2G16730	BGAL13	glycosyl hydrolase family 35 protein	2.97932	3.62456	4.13622	17.5841	3.41712	3.24423	3.15899	10.2559				-160.703
A_46_P141569	AT5G48140		Pectin lyase-like superfamily protein	3.29557	2.78241	8.58575	9.94764	2.79017	3.21737	2.77373	2.75869				-145.911
A_46_P075746	AT5G03760	ATCSLA09, CSLA09, ATCSLA9, CSLA9, RAT4	Nucleotide-diphospho-sugar transferases superfamily protein	13.4082	10.8895	9.74187	14.7101	12.0262	9.96516	8.90273	7.80821				-119.589
A_46_P300135	AT3G07850		Pectin lyase-like superfamily protein	2.75698	2.76289	7.28993	9.63348	2.75057	2.75206	2.72699	2.74258				-118.677
A_46_P228274	AT3G07840		Pectin lyase-like superfamily protein	6.37198	4.93592	16.7749	19.1092	4.89615	3.68143	4.12757	12.2214				-118.424
A_46_P225554	AT3G07840		Pectin lyase-like superfamily protein	5.49723	3.64101	16.7614	18.6686	2.79976	3.62142	2.76366	11.8763				-110.835
A_46_P302355	AT5G03760	ATCSLA09, CSLA09, ATCSLA9, CSLA9, RAT4	Nucleotide-diphospho-sugar transferases superfamily protein	13.7813	11.2558	9.95745	15.3942	12.3484	10.5067	9.28129	8.65785				-106.624
A_46_P158889	AT3G61490		Pectin lyase-like superfamily protein	4.03095	6.1827	8.95489	10.8755	4.08452	5.30624	4.83423	4.16568				-104.677
A_46_P379248	AT4G25150		HAD superfamily, subfamily IIIB acid phosphatase	8.66274	8.98845	7.9852	13.87	8.28297	8.92986	7.07621	7.28688				-95.8742
A_46_P302525	AT4G25150		HAD superfamily, subfamily IIIB acid phosphatase	10.5942	11.2513	10.3886	15.7112	10.5267	11.1697	9.62437	9.29001				-85.6959
A_46_P253809	AT2G31960	ATGSL03, GSL03, ATGSL3	glucan synthase-like 3	3.56625	2.85354	3.6893	9.09836	2.83702	3.00139	2.81912	2.84177				-76.4579
A_46_P171319	AT1G65590	HEXO3, ATHEX1	beta-hexosaminidase 3	11.2285	10.5188	11.4601	14.6939	9.77159	9.13594	10.0424	8.44544				-76.0277
A_46_P271828	AT5G14480		beta-1,4-N-acetylglucosaminyltransferase family protein	9.40781	8.69506	8.2308	14.3427	9.51064	8.68906	8.41852	8.37464				-62.6001
A_46_P362080	AT2G47650	UXS4	UDP-xylose synthase 4	7.65831	7.46843	10.895	11.6221	7.36114	7.92859	7.38281	5.88155				-53.4653
A_46_P034086	AT3G14040		Pectin lyase-like superfamily protein	3.18399	3.01873	4.609	8.52168	3.50891	3.01637	2.97877	2.95556				-47.377
A_46_P183104	AT1G32170	XTR4, XTH30	xyloglucan endotransglucosylase/hydrolase 30	6.04614	5.10347	7.68035	14.349	6.02421	4.6659	7.7331	8.85454				-45.0804
A_46_P134459	AT3G07840		Pectin lyase-like superfamily protein	4.29239	3.74102	9.49935	11.2943	3.54557	3.2535	4.95112	5.85028				-43.5328
A_46_P215485	AT5G40610		NAD-dependent glycerol-3-phosphate dehydrogenase family protein	6.98328	5.55158	6.95817	10.8038	5.87111	5.41648	6.01906	5.45065				-40.874
A_46_P346925	AT5G25880	ATNADP-ME3, NADP-ME3	NADP-malic enzyme 3	12.0264	14.9079	14.0066	16.8896	12.4707	12.923	12.6636	11.7827				-34.4618
A_46_P046126	AT4G26260	MIOX4	myo-inositol oxygenase 4	5.92048	11.3691	11.3742	16.6092	10.7299	12.3036	11.6165	11.8543				-26.9992
A_46_P004006	AT1G74210		PLC-like phosphodiesterases superfamily protein	5.568	5.28501	5.45602	9.14552	5.1816	5.25911	4.2386	4.4773				-25.4257
A_46_P075901	AT3G02230	RGP1, ATRGP1	reversibly glycosylated polypeptide 1	13.4402	16.1934	15.3454	17.6273	13.8696	15.2374	13.4368	13.0069				-24.5954
A_46_P247899	AT1G74210		PLC-like phosphodiesterases superfamily protein	10.5918	10.7063	11.5195	14.5482	11.3972	10.9231	10.4289	9.95701				-24.1032
A_46_P225654	AT2G01290	RPI2	ribose-5-phosphate isomerase 2	16.1318	12.8944	11.8779	15.3787	15.1084	12.7203	11.9103	10.9086				-22.1639
A_46_P129669	AT1G53500	MUM4, RHM2, ATRHM2, ATMUM4	NAD-dependent epimerase/dehydratase family protein	8.53429	7.99214	7.13934	11.9718	7.82162	7.95748	6.53491	7.56339				-21.235
A_46_P301120	AT3G07820		Pectin lyase-like superfamily protein	2.95602	2.97834	7.16622	7.59592	3.46751	2.94783	2.97678	3.21532				-20.8301
A_46_P167039	AT4G26260	MIOX4	myo-inositol oxygenase 4	5.91711	12.5593	12.6672	17.1169	11.8888	13.3852	13.0698	12.7882				-20.0944
A_46_P299200	AT4G07960	ATCSLC12, CSLC12	Cellulose-synthase-like C12	8.04937	6.27398	6.55993	11.2491	7.29068	6.63827	6.65613	7.42257				-14.1875
A_46_P272668	AT3G01040	GAUT13	galacturonosyltransferase 13	10.3802	10.2234	11.2485	14.254	10.2398	10.2943	10.3944	10.464				-13.8323
A_46_P297815	AT3G01040	GAUT13	galacturonosyltransferase 13	8.67361	8.47539	9.14708	12.5125	8.69538	8.46706	7.79876	8.72285				-13.8292
A_46_P378243	AT1G73480		alpha/beta-Hydrolases superfamily protein	12.5385	9.22072	9.80619	14.6794	11.5528	9.15914	10.0138	10.9259				-13.487
A_46_P105614	AT2G16730	BGAL13	glycosyl hydrolase family 35 protein	3.71868	3.28904	3.09287	6.50862	3.48108	3.28829	3.26535	3.13336				-10.3766
A_46_P235724	AT4G26970	ACO2	aconitase 2	10.6507	8.59887	10.2747	12.538	9.92777	8.68169	8.52163	9.37783				-8.93944
A_46_P119519	AT2G30575	GAUT5, LGT5	los glycosyltransferase 5	7.22188	9.60952	7.30662	10.6893	7.19819	7.7424	7.16379	7.77877				-7.5191
A_46_P324620	AT3G62660	GATL7	galacturonosyltransferase-like 7	9.31937	9.73352	10.1717	12.9662	10.1965	9.37566	9.61094	10.0647				-7.47195
A_46_P104759	AT4G37770	ACS8	1-amino-cyclopropane-1-carboxylate synthase 8	2.78951	5.08784	3.81638	5.6923	2.88901	2.75356	3.54506	2.81827				-7.33108
A_46_P204604	AT4G39800	MI-1-P SYNTHASE, MIPS1, ATMIPS1, ATIPS1	myo-inositol-1-phosphate synthase 1	13.4921	9.98805	8.79888	11.0399	11.1935	8.99522	8.60031	8.37749				-6.33102
A_46_P092666	AT4G23490		Protein of unknown function (DUF604)	10.207	9.36473	9.67587	11.9918	10.0647	9.61166	9.08827	9.50294				-5.61316
A_46_P092261	AT4G26850	VTC2	mannose-1-phosphate guanylyltransferase(GDP)s;GDP-galactose:mannose-1-phosphate guanylyltransferases;GDP-galactose:glucose-1-phosphate guanylyltransferases;GDP-galactose:myoinositol-1-phosphate guanylyltransferases;glucose-1-phosphate guanylyltransferase	8.08084	9.02656	9.98881	10.8298	6.62803	8.57984	9.59471	8.35002				-5.57832
A_46_P175124	AT2G31960	ATGSL03, GSL03, ATGSL3	glucan synthase-like 3	11.0055	11.1588	11.564	14.1771	11.6994	11.2667	11.4322	11.7219				-5.48364
A_46_P347150	AT1G72880		Survival protein SurE-like phosphatase/nucleotidase	12.6809	11.7473	12.1941	13.9119	12.083	11.6491	11.3217	11.5351				-5.1937
A_46_P319415	AT3G02570	MEE31, PMI1	Mannose-6-phosphate isomerase, type I	13.3683	12.2091	12.8788	13.8178	12.7352	11.3588	11.1705	11.6601				-4.46207
A_46_P095666	AT5G49160	MET1, MET2, METI, DDM2, DMT01, DMT1	methyltransferase 1	11.8483	13.2454	13.2517	14.1623	11.4883	13.4926	13.3435	12.0546				-4.30998
A_46_P295323	AT3G62830	UXS2, ATUXS2	NAD(P)-binding Rossmann-fold superfamily protein	7.50812	8.001	8.43598	9.82495	7.54353	7.55471	7.50148	7.74831				-4.21822
A_46_P147989	AT1G53320	AtTLP7, TLP7	tubby like protein 7	13.1483	13.7197	13.3625	15.742	13.594	13.3461	13.2085	13.6923				-4.14024
A_46_P093171	AT3G14960		Galactosyltransferase family protein	9.67057	10.0287	10.1463	11.5432	9.94471	9.91803	9.40483	9.89047				-3.14439
A_46_P264038	AT3G61130	GAUT1, LGT1	galacturonosyltransferase 1	6.96972	7.56858	7.92298	9.0043	6.84576	7.5369	6.66579	7.98209				-2.03103
A_46_P371860	AT4G02340		alpha/beta-Hydrolases superfamily protein	12.7921	11.8059	11.9273	11.6505	12.8412	12.1235	12.3578	12.6777				2.03797
A_46_P260273	AT3G23920	BAM1, BMY7, TR-BAMY	beta-amylase 1	16.4578	15.3224	15.6875	16.199	15.4797	15.8498	16.4697	17.2262				2.03805
A_46_P073836	AT1G52510		alpha/beta-Hydrolases superfamily protein	14.2757	10.7371	9.48846	9.05868	13.221	10.8177	9.85512	10.185				2.18308
A_46_P106699	AT1G09010		glycoside hydrolase family 2 protein	11.4964	10.9774	10.3671	8.84963	11.4147	11.708	10.5967	9.99899				2.21815
A_46_P327995	AT2G42790	CSY3	citrate synthase 3	10.4266	11.6286	11.492	13.7622	12.0115	13.1501	13.542	14.9301				2.24682
A_46_P212834	AT1G04410		Lactate/malate dehydrogenase family protein	16.3421	16.639	16.8919	16.1969	16.3919	16.8862	17.3313	17.4521				2.38704
A_46_P332925	AT1G76130	ATAMY2, AMY2	alpha-amylase-like 2	13.807	11.0169	11.2628	10.7371	14.0739	11.7025	11.3624	12.116				2.6008
A_46_P223189	AT1G12900	GAPA-2	glyceraldehyde 3-phosphate dehydrogenase A subunit 2	17.3959	13.592	11.7788	11.784	16.5387	14.0808	13.036	13.1988				2.66632
A_46_P289638	AT1G12900	GAPA-2	glyceraldehyde 3-phosphate dehydrogenase A subunit 2	17.2167	13.2505	11.5547	11.4888	16.1954	13.729	12.7131	12.9433				2.74072
A_46_P284193	AT1G12900	GAPA-2	glyceraldehyde 3-phosphate dehydrogenase A subunit 2	18.2233	14.8889	13.3388	12.9588	17.484	15.2522	14.3549	14.4453				2.80208
A_46_P369255	AT3G26650	GAPA, GAPA-1	glyceraldehyde 3-phosphate dehydrogenase A subunit	17.1542	14.119	11.8073	11.3087	16.7794	14.19	12.5076	12.8145				2.83987
A_46_P033826	AT3G06850	BCE2, LTA1, DIN3	2-oxoacid dehydrogenases acyltransferase family protein	12.0221	13.2374	13.0962	12.4885	12.6303	13.3172	13.683	14.0103				2.87159
A_46_P138684	AT1G12900	GAPA-2	glyceraldehyde 3-phosphate dehydrogenase A subunit 2	18.523	15.5865	14.0413	13.5634	17.9671	15.9793	15.1318	15.1721				3.04979
A_46_P333415	AT5G58330		lactate/malate dehydrogenase family protein	14.5034	11.9471	10.9775	10.6853	13.8975	12.519	12.1113	12.5948				3.75661
A_46_P281003	AT5G66360		Ribosomal RNA adenine dimethylase family protein	5.84822	5.09822	6.02442	3.63673	6.18687	6.15777	5.40449	5.55049				3.76791
A_46_P286003	AT5G58330		lactate/malate dehydrogenase family protein	12.7879	9.62684	7.8733	7.96259	11.8194	10.2342	9.15502	9.90174				3.83479
A_46_P073601	AT5G58330		lactate/malate dehydrogenase family protein	14.1465	11.3383	9.81565	9.96103	13.5254	12.1144	11.2093	12.0079				4.13202
A_46_P196669	AT4G28030		Acyl-CoA N-acyltransferases (NAT) superfamily protein	11.9122	8.64802	8.2282	6.68926	11.3847	8.85412	8.92478	8.82573				4.39686
A_46_P311545	AT5G58330		lactate/malate dehydrogenase family protein	14.1991	11.8494	10.6632	9.9309	14.1395	12.3871	12.1401	12.1475				4.64803
A_46_P285533	AT5G23870		Pectinacetylesterase family protein	8.91281	7.65508	7.49236	8.21529	9.5538	8.27316	9.38292	10.8229				6.09502
A_46_P099589	AT3G16520	UGT88A1	UDP-glucosyl transferase 88A1	12.9368	11.3526	11.6858	10.8695	13.6093	12.2862	13.0844	13.6305				6.77849
A_46_P355805	AT5G23870		Pectinacetylesterase family protein	11.1819	9.77171	9.66602	11.1798	11.2632	10.5012	12.0294	14.0101				7.11232
A_46_P214964	AT1G67070	DIN9, PMI2	Mannose-6-phosphate isomerase, type I	12.5267	10.5736	10.7258	14.2108	12.0045	12.0249	14.3746	17.0565				7.18858
A_46_P248489	AT5G05870	UGT76C1	UDP-glucosyl transferase 76C1	7.36308	7.33525	6.35823	5.66938	8.3176	8.27924	8.25089	8.67059				8.00671
A_46_P188624	AT5G23870		Pectinacetylesterase family protein	8.85137	7.23719	6.32447	8.41141	8.74389	8.13803	8.77144	11.5374				8.72992
A_46_P353010	AT1G05680	UGT74E2	Uridine diphosphate glycosyltransferase 74E2	10.6469	8.77941	6.37486	6.93093	10.7989	9.89652	8.8844	10.4403				11.3878
A_46_P242294	AT3G57520	AtSIP2, SIP2	seed imbibition 2	13.4677	13.79	14.3025	13.1262	15.6652	15.6083	16.5446	17.0994				15.7061
A_46_P289998	AT4G14930		Survival protein SurE-like phosphatase/nucleotidase	9.5566	9.52722	9.52814	9.29055	8.64514	9.84411	11.4412	13.8582				23.7133
A_46_P105689	AT2G01890	PAP8, ATPAP8	purple acid phosphatase 8	10.8355	7.77473	7.16048	7.21777	10.1935	8.75294	9.91606	11.8859				25.4234
A_46_P023371	AT4G14930		Survival protein SurE-like phosphatase/nucleotidase	11.7512	12.1017	12.5686	11.5979	11.2696	12.5055	14.5751	16.3916				27.7364
A_46_P141789	AT4G14930		Survival protein SurE-like phosphatase/nucleotidase	10.7403	11.1459	11.7659	10.6212	10.2385	11.6453	14.2167	16.1896				47.452
A_46_P114484	AT1G09500		NAD(P)-binding Rossmann-fold superfamily protein	14.1253	9.34406	8.66264	6.56828	11.7871	9.58948	11.0785	12.1382				47.5008
A_46_P254534	AT4G19810		Glycosyl hydrolase family protein with chitinase insertion domain	9.28487	9.38105	4.07884	3.56576	10.4207	11.2826	8.23902	9.1608				48.3363
A_46_P260013	AT4G14930		Survival protein SurE-like phosphatase/nucleotidase	8.15705	8.52887	8.79586	7.96394	7.74555	9.03729	11.6329	13.8761				60.2193
A_46_P348900	AT5G49360	BXL1, ATBXL1	beta-xylosidase 1	12.5854	9.62039	10.8384	9.51056	13.863	12.3221	14.3072	16.6188				137.977
A_46_P310940	AT5G49360	BXL1, ATBXL1	beta-xylosidase 1	9.02019	10.7026	6.96238	4.66677	9.74065	8.50141	9.28658	12.5081				229.332

## Sheet: cell wall related genes
	Cell wall related genes influenced by MES-treatment
	reference:CellWallGenomics database (http://cellwall.genomics.purdue.edu/families/index.html)
	Cell wall biogenesis has been segregated into six distinct stages: substrate generation, polymer synthesis, secretion, assembly, rearrangement during development, and disassembly.
	1. Pathways of substrate generation 1.1 Nucleotide-sugar interconversion pathways (Nucleotide-sugar transporter family protein in our data) 1.2 C-1 kinases and sugar salvage pathways 1.3 Pathways of phenylpropanoid biosynthesis
	2. Polysaccharide synthases and glycosyl transferases 2.1 Cellulose synthases 2.2 Cellulose synthase-like Genes (CSLC12,CSLD4,CSLD1) 2.3 Glycosyl transferases (UDP-Glycosyl transferase in our data) 2.3.1 GT family 8 2.3.2 GT family 47 2.3.3 GT family 37 2.3.4 GT family 34 2.3.5 GT family 31 2.4 Callose synthase genes (plasmodesmata callose-binding protein 1)
	3. Secretion and targeting pathways 3.1 Vesicle trafficking 3.2 Cytoskeleton-associated proteins 3.3 Plasma membrane fusion 3.4 Endocytosis 3.5 Cell-plate formation
	4. Assembly, Architecture, and Growth 4.1 Growth modifying proteins 4.1.1 Expansins 4.1.2 Yieldins 4.2 Xyloglucan endotransglucosylase/hydrolases 4.3 Hydrolases 4.3.1 Exo-acting glycanases 4.3.1.1 ß-Galactosidase family 35 4.3.2 Endo-acting glycanases 4.3.2.1 Glycoside hydrolase family 9 (Endo-1,4-beta-glucanase) 4.3.2.2 Glycoside hydrolase family 17 (Glucan endo-1,3-beta-glucosidase) 4.3.3 Polyg…
	5. Differentiation and Secondary Wall Formation 5.1 Lignan synthesis 5.2 Lignin assembly and modification 5.2.1 Laccases 5.2.2 Peroxidases 5.2.3 Germin-like proteins 5.3 Cellulose and associated matrix polysaccharides
	6. Signaling and Response Mechanisms 6.1 Generation of signal molecules 6.2 Reactive-oxygen species generation 6.3 Receptor-like kinases and their ligands 6.4 Glycosylphosphatidylinositol (GPI)-anchored proteins 6.4.1 Phytocyanins 6.4.1.1 Early nodulin-like 6.4.1.2 Uclacyanin-like 6.4.1.3 Stellacyanin-like 6.4.2 Extensin-related 6.4.3 Receptor-like 6.4.4 HIPL 6.4.5 Proteases 6.4.6 LPTL 6.4.7 GPDL…
	Gene family	ProbeName	AGI identifer	Symbol	Tair description	Mo-Le-aver	Mo-SB-aver	Mo-MA-aver	Mo-LA-aver	Tr-Le-aver	Tr-SB-aver	Tr-MA-aver	Tr-LA-aver	TrLe/MoLe	TrSB/MoSB	TrMA/MoMA	TrLA/MoLA
1	1.1	A_46_P172054	AT1G63180	UGE3	UDP-D-glucose/UDP-D-galactose 4-epimerase 3	8.05417	6.80977	13.3591	11.4135	7.86171	6.24567	9.07524	7.54397			-19.4792
1	1.1	A_46_P362080	AT2G47650	UXS4	UDP-xylose synthase 4	7.65831	7.46843	10.895	11.6221	7.36114	7.92859	7.38281	5.88155				-53.4653
1	1.1	A_46_P129669	AT1G53500	MUM4, RHM2, ATRHM2, ATMUM4	NAD-dependent epimerase/dehydratase family protein	8.53429	7.99214	7.13934	11.9718	7.82162	7.95748	6.53491	7.56339				-21.235
1	1.1	A_46_P295323	AT3G62830	UXS2, ATUXS2	NAD(P)-binding Rossmann-fold superfamily protein	7.50812	8.001	8.43598	9.82495	7.54353	7.55471	7.50148	7.74831				-4.21822
1	1.3	A_46_P289908	AT3G19450	CAD4, ATCAD4, CAD, CAD-C	GroES-like zinc-binding alcohol dehydrogenase family protein	11.0488	10.6412	9.91681	9.85498	9.80873	10.603	11.6284	10.784	-2.36211
1	1.3	A_46_P232884	AT1G76790		O-methyltransferase family protein	2.8897	2.88416	3.05454	15.2029	2.93472	2.8866	2.93906	2.89095				-5084.79
2	2.2	A_46_P298115	AT4G38190	ATCSLD4, CSLD4	cellulose synthase like D4	9.90133	6.7205	9.51611	14.8838	9.18101	6.95602	5.75866	6.30456				-382.471
2	2.2	A_46_P298155	AT2G33100	ATCSLD1, CSLD1	cellulose synthase-like D1	3.80748	3.25423	3.49638	13.0627	4.10469	3.62104	4.18078	5.36023				-208.29
2	2.2	A_46_P075746	AT5G03760	ATCSLA09, CSLA09, ATCSLA9, CSLA9, RAT4	Nucleotide-diphospho-sugar transferases superfamily protein	13.4082	10.8895	9.74187	14.7101	12.0262	9.96516	8.90273	7.80821				-119.589
2	2.2	A_46_P302355	AT5G03760	ATCSLA09, CSLA09, ATCSLA9, CSLA9, RAT4	Nucleotide-diphospho-sugar transferases superfamily protein	13.7813	11.2558	9.95745	15.3942	12.3484	10.5067	9.28129	8.65785				-106.624
2	2.2	A_46_P299200	AT4G07960	ATCSLC12, CSLC12	Cellulose-synthase-like C12	8.04937	6.27398	6.55993	11.2491	7.29068	6.63827	6.65613	7.42257				-14.1875
2	2.4	A_46_P253809	AT2G31960	ATGSL03, GSL03, ATGSL3	glucan synthase-like 3	3.56625	2.85354	3.6893	9.09836	2.83702	3.00139	2.81912	2.84177				-76.4579
2	2.4	A_46_P175124	AT2G31960	ATGSL03, GSL03, ATGSL3	glucan synthase-like 3	11.0055	11.1588	11.564	14.1771	11.6994	11.2667	11.4322	11.7219				-5.48364
3	3.1	A_46_P294753	AT1G09580		emp24/gp25L/p24 family/GOLD family protein	3.04905	3.33801	12.4823	12.4547	3.04601	2.95862	6.91105	4.88243				-190.32
3	3.1	A_46_P297805	AT1G09580		emp24/gp25L/p24 family/GOLD family protein	3.39514	2.94884	6.51194	8.63138	4.04414	2.91996	3.15313	2.77217				-58.0492
3	3.4	A_46_P157599	AT1G60780	HAP13	Clathrin adaptor complexes medium subunit family protein	9.51158	11.1709	11.6505	12.3194	10.2978	10.3358	10.1057	10.8794			-2.9176
3	3.4	A_46_P341860	AT2G43160		ENTH/VHS family protein	12.912	12.4816	12.9449	16.0991	13.0113	12.8426	12.5196	12.8181				-9.72088
4	4.2	A_46_P154974	AT4G30270	MERI5B, MERI-5, XTH24, SEN4	xyloglucan endotransglucosylase/hydrolase 24	10.8316	10.4282	10.1242	9.77263	11.3007	12.1014	14.7125	16.036			24.0559
4	4.2	A_46_P183104	AT1G32170	XTR4, XTH30	xyloglucan endotransglucosylase/hydrolase 30	6.04614	5.10347	7.68035	14.349	6.02421	4.6659	7.7331	8.85454				-45.0804
6	6.4	A_46_P169274	AT4G28280	LLG3	LORELEI-LIKE-GPI ANCHORED PROTEIN 3	3.35862	3.36854	5.23172	15.0057	3.39159	2.87169	3.05248	3.53603				-2835.97
2	2.3.1	A_46_P302225	AT3G06260	GATL4	galacturonosyltransferase-like 4	3.30543	3.01222	2.941	15.7132	3.41611	3.03169	3.1043	3.2313				-5720.53
2	2.3.1	A_46_P272668	AT3G01040	GAUT13	galacturonosyltransferase 13	10.3802	10.2234	11.2485	14.254	10.2398	10.2943	10.3944	10.464				-13.8323
2	2.3.1	A_46_P297815	AT3G01040	GAUT13	galacturonosyltransferase 13	8.67361	8.47539	9.14708	12.5125	8.69538	8.46706	7.79876	8.72285				-13.8292
2	2.3.1	A_46_P119519	AT2G30575	GAUT5, LGT5	los glycosyltransferase 5	7.22188	9.60952	7.30662	10.6893	7.19819	7.7424	7.16379	7.77877				-7.5191
2	2.3.1	A_46_P324620	AT3G62660	GATL7	galacturonosyltransferase-like 7	9.31937	9.73352	10.1717	12.9662	10.1965	9.37566	9.61094	10.0647				-7.47195
2	2.3.1	A_46_P264038	AT3G61130	GAUT1, LGT1	galacturonosyltransferase 1	6.96972	7.56858	7.92298	9.0043	6.84576	7.5369	6.66579	7.98209				-2.03103
2	2.3.2	A_46_P298805	AT4G16745		Exostosin family protein	2.93571	2.99152	5.97621	10.2183	2.86516	2.83771	2.84502	2.82734				-167.844
2	2.3.2	A_46_P213609	AT3G45400		exostosin family protein	8.4235	8.21816	8.70764	11.1432	8.04435	8.50817	7.87884	8.10728				-8.20154
2	2.3.2	A_46_P255504	AT5G22940	F8H	FRA8 homolog	6.72989	8.05881	7.6216	10.8751	7.63186	7.79464	8.06534	8.06866				-6.99577
2	2.3.2	A_46_P198809	AT4G13990		Exostosin family protein	8.15093	7.90395	8.26453	9.71433	8.27175	8.48093	8.1788	8.1388				-2.98045
2	2.3.5	A_46_P092666	AT4G23490		Protein of unknown function (DUF604)	10.207	9.36473	9.67587	11.9918	10.0647	9.61166	9.08827	9.50294				-5.61316
2	2.3.5	A_46_P093171	AT3G14960		Galactosyltransferase family protein	9.67057	10.0287	10.1463	11.5432	9.94471	9.91803	9.40483	9.89047				-3.14439
4	4.1.2	A_46_P254534	AT4G19810		Glycosyl hydrolase family protein with chitinase insertion domain	9.28487	9.38105	4.07884	3.56576	10.4207	11.2826	8.23902	9.1608				48.3363
4	4.3.1.1	A_46_P152789	AT4G35010	BGAL11	beta-galactosidase 11	3.24759	3.01318	8.01643	15.4569	3.26809	3.03607	3.01939	3.66345				-3549.53
4	4.3.1.1	A_46_P229709	AT4G35010	BGAL11	beta-galactosidase 11	3.57956	3.24778	9.26073	16.5805	4.21897	3.22868	3.19282	6.08065				-1448.01
4	4.3.1.1	A_46_P366500	AT2G16730	BGAL13	glycosyl hydrolase family 35 protein	2.97932	3.62456	4.13622	17.5841	3.41712	3.24423	3.15899	10.2559				-160.703
4	4.3.1.1	A_46_P105614	AT2G16730	BGAL13	glycosyl hydrolase family 35 protein	3.71868	3.28904	3.09287	6.50862	3.48108	3.28829	3.26535	3.13336				-10.3766
4	4.3.3	A_46_P165304			Pectin lyase-like superfamily protein	2.90382	12.7026	5.23274	5.51754	3.42184	3.46705	5.2183	3.16166		-602.817
4	4.3.3	A_46_P134444	AT3G07840		Pectin lyase-like superfamily protein	5.61984	3.5412	16.2716	18.7487	3.05895	2.82774	3.12676	9.73289			-9057.09
4	4.3.3	A_46_P224439	AT3G07840		Pectin lyase-like superfamily protein	5.71411	4.00947	15.9157	18.8997	4.12997	2.85688	3.18432	12.2753			-6800.47	-98.6605
4	4.3.3	A_46_P141564	AT5G48140		Pectin lyase-like superfamily protein	6.15483	4.10222	15.6983	18.3999	3.83806	3.30956	3.51561	7.94369			-4648.78
4	4.3.3	A_46_P225714	AT3G07840		Pectin lyase-like superfamily protein	4.64678	3.72472	15.4624	18.6699	3.38012	3.17951	3.96554	10.8224			-2890.02
4	4.3.3	A_46_P215579	AT5G48140		Pectin lyase-like superfamily protein	2.91381	4.22383	13.0574	17.4672	2.89648	2.82554	3.08623	6.18494			-1003.77
4	4.3.3	A_46_P133334	AT1G02790	PGA4	polygalacturonase 4	2.84805	2.82208	8.23078	10.5114	2.80034	2.78367	3.32548	3.07712			-29.9668	-172.959
4	4.3.3	A_46_P371475	AT3G07830		Pectin lyase-like superfamily protein	4.09237	3.26464	8.05768	7.79377	3.48768	3.80444	3.55584	4.32978			-22.6565	-11.0348
4	4.3.3	A_46_P350655	AT3G07850		Pectin lyase-like superfamily protein	5.90202	2.92412	2.75166	17.5619	4.10182	2.72724	2.72928	3.28729				-19818.8
4	4.3.3	A_46_P228179	AT3G07840		Pectin lyase-like superfamily protein	2.82756	2.98233	9.57174	15.0382	2.77964	3.42611	2.76349	3.86526				-2308.87
4	4.3.3	A_46_P298645	AT3G14040		Pectin lyase-like superfamily protein	3.00277	2.96079	2.89492	12.6667	2.95859	2.93278	2.88158	2.8958				-873.66
4	4.3.3	A_46_P216004	AT3G07840		Pectin lyase-like superfamily protein	3.18898	2.96202	13.7218	17.9961	3.00596	2.99697	2.989	9.19402				-446.378
4	4.3.3	A_46_P215679	AT3G07840		Pectin lyase-like superfamily protein	3.2852	3.08371	14.2383	18.1913	3.05298	3.12987	3.07918	9.64515				-373.808
4	4.3.3	A_46_P141569	AT5G48140		Pectin lyase-like superfamily protein	3.29557	2.78241	8.58575	9.94764	2.79017	3.21737	2.77373	2.75869				-145.911
4	4.3.3	A_46_P300135	AT3G07850		Pectin lyase-like superfamily protein	2.75698	2.76289	7.28993	9.63348	2.75057	2.75206	2.72699	2.74258				-118.677
4	4.3.3	A_46_P228274	AT3G07840		Pectin lyase-like superfamily protein	6.37198	4.93592	16.7749	19.1092	4.89615	3.68143	4.12757	12.2214				-118.424
4	4.3.3	A_46_P225554	AT3G07840		Pectin lyase-like superfamily protein	5.49723	3.64101	16.7614	18.6686	2.79976	3.62142	2.76366	11.8763				-110.835
4	4.3.3	A_46_P158889	AT3G61490		Pectin lyase-like superfamily protein	4.03095	6.1827	8.95489	10.8755	4.08452	5.30624	4.83423	4.16568				-104.677
4	4.3.3	A_46_P034086	AT3G14040		Pectin lyase-like superfamily protein	3.18399	3.01873	4.609	8.52168	3.50891	3.01637	2.97877	2.95556				-47.377
4	4.3.3	A_46_P134459	AT3G07840		Pectin lyase-like superfamily protein	4.29239	3.74102	9.49935	11.2943	3.54557	3.2535	4.95112	5.85028				-43.5328
4	4.3.3	A_46_P301120	AT3G07820		Pectin lyase-like superfamily protein	2.95602	2.97834	7.16622	7.59592	3.46751	2.94783	2.97678	3.21532				-20.8301
4	4.4.1	A_46_P252729	AT5G15110		Pectate lyase family protein	3.37283	3.04479	2.99991	16.1054	3.59249	3.08508	3.06421	3.19368				-7705.95
4	4.4.1	A_46_P132489	AT1G14420	AT59	Pectate lyase family protein	3.66453	3.25818	3.06878	16.1212	3.71692	3.25927	3.24067	3.52537				-6190.47
4	4.4.1	A_46_P326965	AT3G01270		Pectate lyase family protein	3.24023	3.01394	3.39437	15.7053	3.0332	3.03729	3.02673	3.38922				-5099.24
4	4.4.1	A_46_P336095	AT1G14420	AT59	Pectate lyase family protein	3.82054	3.29079	3.07642	14.8473	3.37319	3.27637	3.20248	3.07865				-3489.23
4	4.4.1	A_46_P297655	AT2G02720		Pectate lyase family protein	3.38107	2.94807	2.96252	16.5305	3.83826	3.26173	3.51898	5.8806				-1606.76
4	4.4.1	A_46_P074257	AT2G02720		Pectate lyase family protein	2.77241	2.77658	2.93492	15.5704	4.18443	2.76354	3.30822	5.07552				-1443.05
4	4.4.1	A_46_P036056	AT3G55140		Pectin lyase-like superfamily protein	13.1211	13.249	13.559	14.4651	13.0415	13.0151	13.3096	13.4456				-2.02728
4	4.5.1	A_46_P132309	AT3G62170	VGDH2	VANGUARD 1 homolog 2	6.63685	5.09535	16.8522	19.012	5.46437	4.20455	3.52552	9.96126			-10273.7
4	4.5.1	A_46_P132729	AT1G69940	ATPPME1, PPME1	Pectin lyase-like superfamily protein	6.32053	5.38064	15.5823	18.7705	4.46504	2.99471	3.13634	8.63447			-5579.65
4	4.5.1	A_46_P074236	AT2G47030	VGDH1	Plant invertase/pectin methylesterase inhibitor superfamily	6.2006	4.68181	14.8385	18.8543	5.46403	4.30176	3.99906	8.28204			-1832.3
4	4.5.1	A_46_P302240	AT2G47040	VGD1	Plant invertase/pectin methylesterase inhibitor superfamily	3.91017	4.10354	12.4603	17.9972	4.87548	4.34828	4.13894	7.34676			-319.879
4	4.5.1	A_46_P215644	AT2G26450		Plant invertase/pectin methylesterase inhibitor superfamily	2.8016	2.7727	2.72821	16.7175	2.75642	4.30382	3.31495	3.40594				-10167
4	4.5.1	A_46_P001096	AT2G26450		Plant invertase/pectin methylesterase inhibitor superfamily	3.81432	3.27437	3.08273	15.7421	3.44611	3.2757	3.22087	3.10323				-6377.8
4	4.5.1	A_46_P074181	AT2G26450		Plant invertase/pectin methylesterase inhibitor superfamily	2.95248	2.8927	3.01748	15.6181	3.02202	3.08145	2.92423	3.14049				-5703.34
4	4.5.1	A_46_P075506	AT3G62170	VGDH2	VANGUARD 1 homolog 2	3.29953	3.91844	2.93214	14.7147	3.61762	3.04228	2.80636	3.44201				-2474.09
4	4.5.1	A_46_P034246	AT1G69940	ATPPME1, PPME1	Pectin lyase-like superfamily protein	7.35129	5.51344	10.9131	18.0852	6.78216	5.48137	5.74727	6.81531				-2469.28
4	4.5.1	A_46_P142819	AT5G07430		Pectin lyase-like superfamily protein	8.32821	7.12233	8.41676	18.4055	7.81612	7.72578	7.63918	7.78708				-1572.07
4	4.5.1	A_46_P045986	AT5G49180		Plant invertase/pectin methylesterase inhibitor superfamily	2.92158	2.91348	2.85429	13.1653	3.08385	2.88173	2.84237	2.85254				-1271.86
4	4.5.1	A_46_P003076	AT2G47040	VGD1	Plant invertase/pectin methylesterase inhibitor superfamily	6.7444	6.22384	14.1509	18.6469	7.4934	6.27814	6.98047	9.08231				-757.247
4	4.5.1	A_46_P307805	AT2G47040	VGD1	Plant invertase/pectin methylesterase inhibitor superfamily	3.86833	3.20024	5.08709	11.8783	4.43204	3.42951	3.52719	2.99345				-472.736
4	4.5.1	A_46_P130374	AT2G43050	ATPMEPCRD	Plant invertase/pectin methylesterase inhibitor superfamily	4.51932	5.71492	11.6773	7.4274	3.99642	11.9337	14.6109	17.8704				1392.07
4	4.5.2	A_46_P285533	AT5G23870		Pectinacetylesterase family protein	8.91281	7.65508	7.49236	8.21529	9.5538	8.27316	9.38292	10.8229				6.09502
4	4.5.2	A_46_P355805	AT5G23870		Pectinacetylesterase family protein	11.1819	9.77171	9.66602	11.1798	11.2632	10.5012	12.0294	14.0101				7.11232
4	4.5.2	A_46_P188624	AT5G23870		Pectinacetylesterase family protein	8.85137	7.23719	6.32447	8.41141	8.74389	8.13803	8.77144	11.5374				8.72992
4	4.6.4	A_46_P058846	AT4G31370	FLA5	FASCICLIN-like arabinogalactan protein 5 precursor	3.74119	3.18943	15.5441	12.5651	4.47561	3.75953	4.35345	8.43738			-2337.26
4	4.6.4	A_46_P046821	AT2G24450	FLA3	FASCICLIN-like arabinogalactan protein 3 precursor	4.92472	6.01859	6.74799	16.9689	6.36766	5.78762	4.0364	5.66127				-2534.69
4	4.6.4	A_46_P381558	AT3G57690	AGP23, ATAGP23	arabinogalactan protein 23	4.59701	3.83074	4.02388	16.2886	4.56243	2.85548	3.44053	5.27723				-2064.28
4	4.6.4	A_46_P063336	AT5G53250	AGP22, ATAGP22	arabinogalactan protein 22	10.8839	8.98096	8.44084	16.5851	10.9573	9.47765	9.29012	9.44058				-141.488
4	4.6.4	A_46_P255854	AT5G53250	AGP22, ATAGP22	arabinogalactan protein 22	12.2075	11.2515	11.6054	16.9056	12.1228	11.03	11.7469	12.6429				-19.1954
4	4.6.5	A_46_P330665	AT2G43080	AT-P4H-1	P4H isoform 1	8.77452	9.31331	9.40185	12.2828	9.85402	8.85032	8.91865	9.28385				-7.99394
5	5.2.2	A_46_P008431	AT3G49120	ATPERX34, PERX34, PRXCB, ATPCB, PRX34	peroxidase CB	13.0179	10.0876	8.45149	8.22977	13.473	10.975	11.3314	11.7316			7.36089
5	5.2.2	A_46_P300160	AT4G17690		Peroxidase superfamily protein	2.83162	3.02365	3.85891	12.423	2.78334	4.07961	4.69179	2.8096				-783.304
5	5.2.2	A_46_P215364	AT4G17690		Peroxidase superfamily protein	2.73903	2.79587	2.76609	11.5763	3.32756	2.73797	3.00334	2.73682				-458.078
6	6.4.4	A_46_P374180	AT1G74790		catalytics	10.6864	10.5665	9.5109	6.95438	10.472	10.2031	9.99479	8.53364				2.98817
6	6.4.5	A_46_P337875	AT1G65240		Eukaryotic aspartyl protease family protein	3.03719	3.56453	5.09852	15.5131	2.99446	2.97786	3.18311	3.26925				-4850.27
6	6.4.5	A_46_P075156	AT1G65240		Eukaryotic aspartyl protease family protein	3.99736	3.39917	3.45075	14.4463	3.61945	3.41871	3.38325	3.21493				-2404.17
6	6.4.5	A_46_P225784	AT5G36260		Eukaryotic aspartyl protease family protein	9.14137	9.26306	10.0428	14.4491	8.87281	9.03779	7.92877	8.87319				-47.6983
6	6.4.7	A_46_P092506	AT5G58050	SVL4	SHV3-like 4	3.11905	2.91782	2.92808	14.483	3.00705	2.9374	2.98263	2.87275				-3126.21
6	6.4.7	A_46_P146699	AT5G58050	SVL4	SHV3-like 4	6.46813	5.72171	7.64861	15.919	6.17866	6.07883	5.62748	5.7643				-1139.87

## Sheet: lipid gene list
lipid metabolism related gene list according to MIPS
ProbeName	AGI identifer	Symbol	Tair description	Mo-Ls-aver	Mo-SBs-aver	Mo-An-MBs-aver	Mo-An-LBs-aver	Tr-Ls-aver	Tr-SBs-aver	Tr-An-MBs-aver	Tr-An-LBs-aver	TrLs/MoLs	TrSBs/MoSBs	TrAn-MBs/MoAn-MBs	TrAn-LBs/MoAn-LBs
A_46_P291948	AT1G45201	ATTLL1, TLL1	triacylglycerol lipase-like 1	8.99644	4.76269	3.78801	5.39057	7.1801	4.2712	4.51753	7.19426	-3.52187
A_46_P011846	AT5G48880	PKT2, KAT5	peroxisomal 3-keto-acyl-CoA thiolase 5	13.5212	14.3896	12.1867	14.063	12.2138	11.8369	11.3061	14.2738		-5.86713
A_46_P140554	AT4G39800	MI-1-P SYNTHASE, MIPS1, ATMIPS1, ATIPS1	myo-inositol-1-phosphate synthase 1	16.928	13.6992	12.3216	14.0953	15.8781	11.5745	11.8815	11.556		-4.36136
A_46_P149169	AT3G61200		Thioesterase superfamily protein	14.6219	13.9901	15.2675	17.0028	14.361	12.7451	13.1132	13.6435		-2.3702		-10.263
A_46_P003226	AT1G20130		GDSL-like Lipase/Acylhydrolase superfamily protein	6.01333	6.14805	18.2518	11.707	7.08222	7.60527	16.6113	11.0841		2.74579
A_46_P239719	AT3G02040	SRG3	senescence-related gene 3	11.5356	9.6453	9.47877	8.31992	11.4863	12.9286	13.0365	11.0257		9.73595
A_46_P153804	AT2G25890		Oleosin family protein	2.97611	5.53827	14.307	15.1107	4.02181	6.86811	3.17045	6.62273			-2251.26	-359.029
A_46_P026421	AT2G25890		Oleosin family protein	4.52228	7.43645	15.7508	16.3283	5.37386	8.79355	6.4233	7.98294			-642.481
A_46_P109549	AT3G23510		Cyclopropane-fatty-acyl-phospholipid synthase	14.8565	12.8074	14.1145	13.4133	14.1279	12.4714	10.8108	12.0043			-9.8741
A_46_P311390	AT4G35790	ATPLDDELTA, PLDDELTA	phospholipase D delta	11.3362	12.7198	12.8144	12.5452	12.292	13.3199	13.9282	13.7573			2.16412
A_46_P095591	AT3G50660	DWF4, CYP90B1, CLM, SNP2, SAV1, PSC1	Cytochrome P450 superfamily protein	9.68111	9.39392	9.20289	13.3363	9.71286	9.82073	10.4152	12.9446			2.3171
A_46_P357630	AT3G27660	OLEO4	oleosin 4	6.0433	4.79356	4.48684	10.2823	5.56976	4.92977	6.69389	7.47741			4.61733
A_46_P182574	AT1G30040	ATGA2OX2, GA2OX2	gibberellin 2-oxidase	7.46189	10.3661	8.82843	6.1548	9.31576	12.3713	11.0554	11.0591			4.6816
A_46_P046416	AT2G03980		GDSL-like Lipase/Acylhydrolase superfamily protein	3.41227	3.08456	2.97682	16.2805	3.2327	3.11297	3.08591	3.55335				-6780.24
A_46_P029826	AT1G48990		Oleosin family protein	4.55657	2.78645	2.80851	14.9713	2.74662	2.72904	2.75396	2.77083				-4706.71
A_46_P092506	AT5G58050	SVL4	SHV3-like 4	3.11905	2.91782	2.92808	14.483	3.00705	2.9374	2.98263	2.87275				-3126.21
A_46_P255839	AT2G03980		GDSL-like Lipase/Acylhydrolase superfamily protein	3.24687	3.02224	6.21961	14.9968	3.00649	3.03667	5.15497	3.46163				-2967.77
A_46_P074906	AT1G74210		PLC-like phosphodiesterases superfamily protein	4.2348	4.60743	2.76793	15.358	2.79226	3.43416	2.92818	3.88493				-2842.7
A_46_P300380	AT1G74210		PLC-like phosphodiesterases superfamily protein	2.96452	4.55935	2.87204	14.9926	3.63759	2.94202	3.01632	3.96662				-2085.28
A_46_P170834	AT3G19310		PLC-like phosphodiesterases superfamily protein	3.44963	2.92603	3.02502	14.1274	3.89041	2.95591	2.97586	3.37869				-1720.64
A_46_P146699	AT5G58050	SVL4	SHV3-like 4	6.46813	5.72171	7.64861	15.919	6.17866	6.07883	5.62748	5.7643				-1139.87
A_46_P171869	AT2G40116		Phosphoinositide-specific phospholipase C family protein	3.92663	3.25626	6.33213	13.5304	3.567	3.35134	5.14913	3.54462				-1013.96
A_46_P049596	AT3G19310		PLC-like phosphodiesterases superfamily protein	7.59226	6.11107	5.70874	16.4433	6.88179	6.12428	6.18406	6.49817				-985.793
A_46_P048201	AT2G40116		Phosphoinositide-specific phospholipase C family protein	5.38889	4.17138	7.20083	14.3712	5.8754	4.9175	6.30457	5.35114				-519.186
A_46_P074866	AT5G42170		SGNH hydrolase-type esterase superfamily protein	3.37839	3.0127	3.4925	10.6956	3.11639	3.08385	3.06422	3.01033				-205.818
A_46_P199619	AT3G49050		alpha/beta-Hydrolases superfamily protein	5.15129	5.08018	3.50389	9.88218	4.95652	5.62522	3.79127	3.20567				-102.289
A_46_P141009	AT2G34770	FAH1, ATFAH1	fatty acid hydroxylase 1	10.6381	10.7574	10.7516	16.2356	11.0721	10.5465	9.7357	9.64367				-96.4655
A_46_P353725	AT4G39180	SEC14, ATSEC14	Sec14p-like phosphatidylinositol transfer family protein	9.41193	9.28428	9.07791	15.5471	11.061	8.85271	9.24066	9.05729				-89.872
A_46_P295413	AT1G04290		Thioesterase superfamily protein	3.02826	4.95126	12.53	14.5751	3.49235	2.99185	7.82387	8.19159				-83.4904
A_46_P348740	AT3G18220		Phosphatidic acid phosphatase (PAP2) family protein	7.01451	9.02157	9.7128	10.6369	6.85353	7.96097	8.34662	4.56366				-67.3344
A_46_P215485	AT5G40610		NAD-dependent glycerol-3-phosphate dehydrogenase family protein	6.98328	5.55158	6.95817	10.8038	5.87111	5.41648	6.01906	5.45065				-40.874
A_46_P293318	AT1G04290		Thioesterase superfamily protein	2.93215	3.03416	6.13453	8.29637	3.49474	2.87873	2.97761	2.98187				-39.7947
A_46_P004006	AT1G74210		PLC-like phosphodiesterases superfamily protein	5.568	5.28501	5.45602	9.14552	5.1816	5.25911	4.2386	4.4773				-25.4257
A_46_P291808	AT5G38970	BR6OX1, ATBR6OX, CYP85A1, BR6OX	brassinosteroid-6-oxidase 1	5.34271	4.37476	4.54339	9.72849	3.93249	4.63753	3.86755	5.06295				-25.3787
A_46_P247899	AT1G74210		PLC-like phosphodiesterases superfamily protein	10.5918	10.7063	11.5195	14.5482	11.3972	10.9231	10.4289	9.95701				-24.1032
A_46_P209384	AT1G02050	LAP6	Chalcone and stilbene synthase family protein	4.44004	15.8283	6.73961	8.23686	3.67343	9.45353	8.16581	3.98024				-19.1149
A_46_P269893	AT2G19880		Nucleotide-diphospho-sugar transferases superfamily protein	11.9727	11.6244	11.5068	16.0982	11.3608	11.2345	11.0041	11.9272				-18.0126
A_46_P343535	AT2G31830		endonuclease/exonuclease/phosphatase family protein	9.79943	7.81401	9.58635	12.3706	10.3803	8.7795	7.77025	8.70825				-12.6616
A_46_P235669	AT3G11950		TRAF-like superfamily protein	6.92177	7.46936	7.74072	10.7132	6.94712	7.21265	7.20898	7.39098				-10.0021
A_46_P220854	AT2G26640	KCS11	3-ketoacyl-CoA synthase 11	9.66961	9.87434	10.9664	12.5522	9.38676	9.93403	9.9659	9.41031				-8.82678
A_46_P251589	AT4G35790	ATPLDDELTA, PLDDELTA	phospholipase D delta	11.2518	13.7001	13.8023	16.4433	11.3447	13.5214	14.0106	13.4382				-8.02826
A_46_P204604	AT4G39800	MI-1-P SYNTHASE, MIPS1, ATMIPS1, ATIPS1	myo-inositol-1-phosphate synthase 1	13.4921	9.98805	8.79888	11.0399	11.1935	8.99522	8.60031	8.37749				-6.33102
A_46_P244895	AT4G35790	ATPLDDELTA, PLDDELTA	phospholipase D delta	10.3294	12.3223	12.3155	14.6048	10.4188	12.154	12.675	12.0392				-5.91989
A_46_P026001	AT5G16240		Plant stearoyl-acyl-carrier-protein desaturase family protein	8.91485	10.199	11.0178	12.5905	7.78422	9.17469	9.20663	10.0281				-5.90665
A_46_P026576	AT2G26640	KCS11	3-ketoacyl-CoA synthase 11	11.1617	10.2642	11.7961	12.168	10.3035	10.2601	10.35	9.69519				-5.55126
A_46_P033576	AT5G07920	DGK1, ATDGK1	diacylglycerol kinase1	6.22615	6.14296	6.21536	8.41597	6.57697	6.20105	6.24163	6.57031				-3.59418
A_46_P077581	AT4G12110	SMO1-1, ATSMO1, ATSMO1-1	sterol-4alpha-methyl oxidase1-1	8.27522	8.49271	10.017	11.3149	9.32363	8.80678	9.34115	9.72777				-3.00447
A_46_P378218	AT5G48370		Thioesterase/thiol ester dehydrase-isomerase superfamily protein	10.7222	13.9681	12.5189	13.2382	11.016	10.5303	11.4887	12.0518				-2.27596
A_46_P324030	AT5G57030	LUT2	Lycopene beta/epsilon cyclase protein	13.0968	11.8859	10.9031	10.3206	12.8961	12.1722	11.5008	11.4313				2.1594
A_46_P327995	AT2G42790	CSY3	citrate synthase 3	10.4266	11.6286	11.492	13.7622	12.0115	13.1501	13.542	14.9301				2.24682
A_46_P291883	AT1G33270		Acyl transferase/acyl hydrolase/lysophospholipase superfamily protein	12.4621	11.1564	11.6533	12.1138	11.8476	11.1956	11.984	13.3203				2.30777
A_46_P315415	AT1G60600	ABC4	UbiA prenyltransferase family protein	13.4164	11.2468	10.1713	8.84366	12.9622	11.7197	10.3895	10.2363				2.62554
A_46_P033826	AT3G06850	BCE2, LTA1, DIN3	2-oxoacid dehydrogenases acyltransferase family protein	12.0221	13.2374	13.0962	12.4885	12.6303	13.3172	13.683	14.0103				2.87159
A_46_P360980	AT1G62640	KAS III	3-ketoacyl-acyl carrier protein synthase III	7.59245	7.9062	8.20544	5.73712	6.87358	7.71938	6.9314	7.2594				2.87244
A_46_P258044	AT2G33150	PKT3, PED1, KAT2	peroxisomal 3-ketoacyl-CoA thiolase 3	14.3569	14.7783	15.7465	16.9339	15.9534	15.6351	17.4874	18.4763				2.91287
A_46_P196639	AT2G33150	PKT3, PED1, KAT2	peroxisomal 3-ketoacyl-CoA thiolase 3	14.4218	14.8528	15.7863	17.0143	15.9087	15.7278	17.6175	18.6379				3.08126
A_46_P235644	AT4G15560	CLA1, DEF, CLA, DXS, DXPS2	Deoxyxylulose-5-phosphate synthase	15.6769	15.1674	14.1453	13.4215	16.4496	15.4539	15.1749	15.0749				3.14566
A_46_P023136	AT3G51730		saposin B domain-containing protein	11.8514	10.2309	10.6165	11.8471	11.7889	11.1925	12.2922	13.7266				3.67956
A_46_P239729	AT3G15730	PLDALPHA1, PLD	phospholipase D alpha 1	16.5993	16.6497	15.3074	14.5325	17.1732	17.5432	16.2623	16.4436				3.76086
A_46_P292073	AT3G51730		saposin B domain-containing protein	10.9077	10.016	9.71542	11.7758	10.5008	10.883	12.0982	13.8094				4.09446
A_46_P346740	AT5G47720		Thiolase family protein	11.0135	11.3111	12.3785	12.9554	12.8432	12.8017	14.077	15.1955				4.72427
A_46_P083136	AT4G27780	ACBP2	acyl-CoA binding protein 2	6.48876	4.62024	4.90222	4.41338	6.19438	4.82167	5.82344	7.22646				7.02785

## Sheet: Acyl Lipid
	Acyl Lipid Metabolism involved genes expression influenced by MES-treatment
	references:	List of Proteins/Genes Known or Suspected to be Involved in Acyl Lipid Metabolism
		(http://www.plantbiology.msu.edu/lipids/genesurvey/master_table.htm)
	Color code for cellular functions (leftmost column):
	Synthesis of fatty acids in plastids				Degradation of storage lipids and straight fatty acids
	Synthesis of membrane lipids in plastids				Lipid signaling
	Synthesis of mb. lipids in endomembrane system				Fatty acid elongation and wax and cutin metabolism
	Metabolism of acyl-lipids in mitochondria				Miscellaneous
	Synthesis and storage of oil
	ProbeName	AGI identifer	Symbol	Tair description	Mo-Le-aver	Mo-SB-aver	Mo-MA-aver	Mo-LA-aver	Tr-Le-aver	Tr-SB-aver	Tr-MA-aver	Tr-LA-aver	TrLe/MoLe	TrSB/MoSB	TrMA/MoMA	TrLA/MoLA
	A_46_P360980	AT1G62640	KAS III	3-ketoacyl-acyl carrier protein synthase III	7.59245	7.9062	8.20544	5.73712	6.87358	7.71938	6.9314	7.2594				2.87244
	A_46_P026001	AT5G16240		Plant stearoyl-acyl-carrier-protein desaturase family protein	8.91485	10.199	11.0178	12.5905	7.78422	9.17469	9.20663	10.0281				-5.90665
	A_46_P215485	AT5G40610		NAD-dependent glycerol-3-phosphate dehydrogenase family protein	6.98328	5.55158	6.95817	10.8038	5.87111	5.41648	6.01906	5.45065				-40.874
	A_46_P141009	AT2G34770	FAH1, ATFAH1	fatty acid hydroxylase 1	10.6381	10.7574	10.7516	16.2356	11.0721	10.5465	9.7357	9.64367				-96.4655
	A_46_P269893	AT2G19880		Nucleotide-diphospho-sugar transferases superfamily protein	11.9727	11.6244	11.5068	16.0982	11.3608	11.2345	11.0041	11.9272				-18.0126
	A_46_P236399	AT3G45300	IVD, ATIVD, IVDH	isovaleryl-CoA-dehydrogenase	12.7191	12.938	13.4079	14.0984	13.9029	13.8136	15.1794	16.4549				5.12119
	A_46_P274563	AT1G21400		Thiamin diphosphate-binding fold (THDP-binding) superfamily protein	10.51	10.8539	10.946	12.0769	12.3918	12.0184	12.7657	14.166				4.2548
	A_46_P290628	AT3G45300	IVD, ATIVD, IVDH	isovaleryl-CoA-dehydrogenase	10.9695	10.9057	10.793	12.3845	11.5869	11.851	12.8193	14.5439				4.46719
	A_46_P033826	AT3G06850	BCE2, LTA1, DIN3	2-oxoacid dehydrogenases acyltransferase family protein	12.0221	13.2374	13.0962	12.4885	12.6303	13.3172	13.683	14.0103				2.87159
	A_46_P153804	AT2G25890		Oleosin family protein	2.97611	5.53827	14.307	15.1107	4.02181	6.86811	3.17045	6.62273			-2251.26	-359.029
	A_46_P026421	AT2G25890		Oleosin family protein	4.52228	7.43645	15.7508	16.3283	5.37386	8.79355	6.4233	7.98294			-642.481
	A_46_P357630	AT3G27660	OLEO4	oleosin 4	6.0433	4.79356	4.48684	10.2823	5.56976	4.92977	6.69389	7.47741			4.61733
	A_46_P196639	AT2G33150	PKT3, PED1, KAT2	peroxisomal 3-ketoacyl-CoA thiolase 3	14.4218	14.8528	15.7863	17.0143	15.9087	15.7278	17.6175	18.6379				3.08126
	A_46_P258044	AT2G33150	PKT3, PED1, KAT2	peroxisomal 3-ketoacyl-CoA thiolase 3	14.3569	14.7783	15.7465	16.9339	15.9534	15.6351	17.4874	18.4763				2.91287
	A_46_P378243	AT1G73480		alpha/beta-Hydrolases superfamily protein	12.5385	9.22072	9.80619	14.6794	11.5528	9.15914	10.0138	10.9259				-13.487
	A_46_P255249	AT2G39420		alpha/beta-Hydrolases superfamily protein	8.58246	6.08805	4.66868	11.7224	8.03305	4.6852	4.38541	3.48077				-302.669
	A_46_P011846	AT5G48880	PKT2, KAT5	peroxisomal 3-keto-acyl-CoA thiolase 5	13.5212	14.3896	12.1867	14.063	12.2138	11.8369	11.3061	14.2738		-5.86713
	A_46_P033576	AT5G07920	DGK1, ATDGK1	diacylglycerol kinase1	6.22615	6.14296	6.21536	8.41597	6.57697	6.20105	6.24163	6.57031				-3.59418
	A_46_P048201	AT2G40116		Phosphoinositide-specific phospholipase C family protein	5.38889	4.17138	7.20083	14.3712	5.8754	4.9175	6.30457	5.35114				-519.186
	A_46_P151789	AT5G24240		Phosphatidylinositol 3- and 4-kinase ;Ubiquitin family protein	11.0831	11.1959	12.2083	15.9249	11.4139	11.2095	11.5688	12.0445				-14.7267
	A_46_P171869	AT2G40116		Phosphoinositide-specific phospholipase C family protein	3.92663	3.25626	6.33213	13.5304	3.567	3.35134	5.14913	3.54462				-1013.96
	A_46_P179089	AT5G39400	ATPTEN1, PTEN1	Calcium/lipid-binding (CaLB) phosphatase	4.28399	3.04601	4.46	13.6288	3.51049	3.59895	4.16311	3.21094				-1368.02
	A_46_P192484	AT5G24240		Phosphatidylinositol 3- and 4-kinase ;Ubiquitin family protein	11.7406	12.0555	13.25	14.6202	12.6011	12.1333	12.1388	12.5326				-4.25051
	A_46_P251589	AT4G35790	ATPLDDELTA, PLDDELTA	phospholipase D delta	11.2518	13.7001	13.8023	16.4433	11.3447	13.5214	14.0106	13.4382				-8.02826
	A_46_P291883	AT1G33270		Acyl transferase/acyl hydrolase/lysophospholipase superfamily protein	12.4621	11.1564	11.6533	12.1138	11.8476	11.1956	11.984	13.3203				2.30777
	A_46_P311390	AT4G35790	ATPLDDELTA, PLDDELTA	phospholipase D delta	11.3362	12.7198	12.8144	12.5452	12.292	13.3199	13.9282	13.7573			2.16412
	A_46_P244895	AT4G35790	ATPLDDELTA, PLDDELTA	phospholipase D delta	10.3294	12.3223	12.3155	14.6048	10.4188	12.154	12.675	12.0392				-5.91989
	A_46_P348740	AT3G18220		Phosphatidic acid phosphatase (PAP2) family protein	7.01451	9.02157	9.7128	10.6369	6.85353	7.96097	8.34662	4.56366				-67.3344
	A_46_P311000	AT5G24240		Phosphatidylinositol 3- and 4-kinase ;Ubiquitin family protein	9.58523	9.53416	11.4439	15.8917	10.7543	9.45516	9.8204	10.0675				-56.6588
	A_46_P343535	AT2G31830		endonuclease/exonuclease/phosphatase family protein	9.79943	7.81401	9.58635	12.3706	10.3803	8.7795	7.77025	8.70825				-12.6616
	A_46_P373125	AT3G56600		Protein kinase superfamily protein	2.82325	4.12419	5.83407	14.6875	4.68747	4.43094	4.22883	4.23838				-1397.97
	A_46_P239729	AT3G15730	PLDALPHA1, PLD	phospholipase D alpha 1	16.5993	16.6497	15.3074	14.5325	17.1732	17.5432	16.2623	16.4436				3.76086
	A_46_P026576	AT2G26640	KCS11	3-ketoacyl-CoA synthase 11	11.1617	10.2642	11.7961	12.168	10.3035	10.2601	10.35	9.69519				-5.55126
	A_46_P220854	AT2G26640	KCS11	3-ketoacyl-CoA synthase 11	9.66961	9.87434	10.9664	12.5522	9.38676	9.93403	9.9659	9.41031				-8.82678
	A_46_P058381	AT5G22500	FAR1	fatty acid reductase 1	8.57793	8.88916	6.12676	6.02319	8.66502	10.4667	6.72882	9.31296				9.77958
	A_46_P353510	AT5G23050	AAE17	acyl-activating enzyme 17	12.1412	12.4277	13.1901	13.5651	12.1969	12.2048	13.5624	14.7363				2.25205
	A_46_P371860	AT4G02340		alpha/beta-Hydrolases superfamily protein	12.7921	11.8059	11.9273	11.6505	12.8412	12.1235	12.3578	12.6777				2.03797
	A_46_P162474	AT3G18280		Bifunctional inhibitor/lipid-transfer protein/seed storage 2S albumin superfamily protein	13.2943	12.8313	11.8408	11.3101	13.6163	13.8533	12.3624	12.4818		2.03077
	A_46_P288583	AT3G18280		Bifunctional inhibitor/lipid-transfer protein/seed storage 2S albumin superfamily protein	13.8099	13.0489	12.0377	11.5303	13.8258	14.1687	12.6027	13.0473				2.86202
	A_46_P119219	AT3G52130		Bifunctional inhibitor/lipid-transfer protein/seed storage 2S albumin superfamily protein	3.63603	17.8099	3.62929	3.47874	2.83953	13.0806	11.0227	2.75387			168.123
	A_46_P198569	AT1G54350		ABC transporter family protein	10.6318	9.51102	9.52573	7.87861	10.4735	9.67051	10.1518	9.69994				3.53407
	A_46_P199619	AT3G49050		alpha/beta-Hydrolases superfamily protein	5.15129	5.08018	3.50389	9.88218	4.95652	5.62522	3.79127	3.20567				-102.289
	A_46_P056701	AT1G54350		ABC transporter family protein	14.0224	12.7174	12.7176	11.9508	13.6841	12.9046	13.3044	13.3737				2.68124
	A_46_P074376	AT4G39670		Glycolipid transfer protein (GLTP) family protein	5.64727	4.60927	4.21206	11.574	5.80114	4.97755	4.62616	4.56579				-128.726
	A_46_P049861	AT4G39670		Glycolipid transfer protein (GLTP) family protein	3.59253	2.73981	2.92611	14.7083	3.87349	2.72688	4.44235	4.26867				-1388.77
	A_46_P004006	AT1G74210		PLC-like phosphodiesterases superfamily protein	5.568	5.28501	5.45602	9.14552	5.1816	5.25911	4.2386	4.4773				-25.4257
	A_46_P074906	AT1G74210		PLC-like phosphodiesterases superfamily protein	4.2348	4.60743	2.76793	15.358	2.79226	3.43416	2.92818	3.88493				-2842.7
	A_46_P109549	AT3G23510		Cyclopropane-fatty-acyl-phospholipid synthase	14.8565	12.8074	14.1145	13.4133	14.1279	12.4714	10.8108	12.0043			-9.8741
	A_46_P247899	AT1G74210		PLC-like phosphodiesterases superfamily protein	10.5918	10.7063	11.5195	14.5482	11.3972	10.9231	10.4289	9.95701				-24.1032
	A_46_P292393	AT3G13900		ATPase E1-E2 type family protein / haloacid dehalogenase-like hydrolase family protein	8.14262	10.0996	10.5979	12.6429	7.89074	8.95218	9.6071	9.12925				-11.4211
	A_46_P300380	AT1G74210		PLC-like phosphodiesterases superfamily protein	2.96452	4.55935	2.87204	14.9926	3.63759	2.94202	3.01632	3.96662				-2085.28
	A_46_P216234	AT4G17480		alpha/beta-Hydrolases superfamily protein	9.18608	7.96427	7.43646	7.41342	9.34607	8.42567	8.79789	8.9492				2.89945
	A_46_P378218	AT5G48370		Thioesterase/thiol ester dehydrase-isomerase superfamily protein	10.7222	13.9681	12.5189	13.2382	11.016	10.5303	11.4887	12.0518				-2.27596
	A_46_P083136	AT4G27780	ACBP2	acyl-CoA binding protein 2	6.48876	4.62024	4.90222	4.41338	6.19438	4.82167	5.82344	7.22646				7.02785

## Sheet: cellular transport
Cellular transport related gene list according to MIPS
ProbeName	AGI identifer	Symbol	Tair description	Mo-Ls-aver	Mo-SBs-aver	Mo-An-MBs-aver	Mo-An-LBs-aver	Tr-Ls-aver	Tr-SBs-aver	Tr-An-MBs-aver	Tr-An-LBs-aver	TrLs/MoLs	TrSBs/MoSBs	TrAn-MBs/MoAn-MBs	TrAn-LBs/MoAn-LBs
A_46_P069446	AT3G08040	FRD3, MAN1, ATFRD3	MATE efflux family protein	9.52642	4.77229	10.2534	12.2373	6.5608	4.67291	7.20941	11.3139	-7.81161
A_46_P188324	AT3G26180	CYP71B20	cytochrome P450, family 71, subfamily B, polypeptide 20	8.65422	4.88514	2.93228	6.70762	6.00108	6.00888	4.54601	6.76775	-6.29036
A_46_P192874	AT1G18880		Major facilitator superfamily protein	9.09821	8.01481	7.38035	9.28921	7.37566	8.43637	6.58527	8.24396	-3.30019
A_46_P089421	AT2G03640		Nuclear transport factor 2 (NTF2) family protein with RNA binding (RRM-RBD-RNP motifs) domain	10.2279	9.22033	9.68572	7.54507	8.57314	9.51941	9.29686	7.7361	-3.14878
A_46_P281808	AT5G57350	AHA3, ATAHA3, HA3	H(+)-ATPase 3	12.3367	10.0113	11.7107	13.4771	10.7554	9.4149	11.537	11.9288	-2.99236
A_46_P166774	AT4G05020	NDB2	NAD(P)H dehydrogenase B2	11.339	11.1889	11.5182	12.8938	10.1182	9.92575	9.96795	11.1769	-2.33078	-2.40025
A_46_P124799	AT2G38120	AUX1, WAV5, PIR1, MAP1	Transmembrane amino acid transporter family protein	12.5954	10.8023	10.5459	12.253	11.4949	10.4076	10.4145	12.4067	-2.14429
A_46_P167044	AT1G15500	ATNTT2	TLC ATP/ADP transporter	11.6544	9.87289	9.3047	10.9408	10.5742	10.5789	9.73306	11.109	-2.11433
A_46_P268258	AT1G04690	KAB1, KV-BETA1	potassium channel beta subunit 1	11.8036	11.4332	10.4137	11.0264	10.7525	11.7705	10.4924	11.7607	-2.07215
A_46_P263363	AT4G05020	NDB2	NAD(P)H dehydrogenase B2	12.421	12.2876	12.689	13.7441	11.391	11.2059	11.2558	12.2779	-2.04202
A_46_P081596	AT1G15500	ATNTT2	TLC ATP/ADP transporter	10.6981	8.80454	8.29704	9.12923	9.68576	9.60486	8.60132	9.2599	-2.01717
A_46_P336645	AT1G58200	MSL3	MSCS-like 3	11.8963	12.6379	13.5277	12.8107	13.1125	13.3524	14.1388	14.5057	2.32334			3.23772
A_46_P284178	AT3G47730	ATATH1, ATH1, ABCA2	ATP-binding cassette A2	9.98856	9.72324	10.8441	11.8213	11.53	10.3543	10.8947	11.8229	2.91089
A_46_P229574	AT4G00350		MATE efflux family protein	6.16643	5.94614	5.72883	15.1498	7.76844	6.62932	6.23431	6.45277	3.03564			-415.021
A_46_P226134	AT3G47730	ATATH1, ATH1, ABCA2	ATP-binding cassette A2	11.8272	12.0193	13.1979	13.5129	13.5883	12.3666	13.5058	13.9748	3.38962
A_46_P072946	AT3G47730	ATATH1, ATH1, ABCA2	ATP-binding cassette A2	11.2061	11.3204	12.631	13.0853	12.9957	11.7359	12.8366	13.2959	3.45724
A_46_P235139	AT1G20925		Auxin efflux carrier family protein	6.67654	8.18937	4.52898	13.1954	5.77057	4.62599	5.40769	12.3171		-11.8219
A_46_P333950	AT3G16250	NDF4	NDH-dependent cyclic electron flow 1	12.7876	7.00232	6.11317	4.60993	11.0383	5.43021	4.5419	4.90521		-2.97338
A_46_P114414	AT1G12940	ATNRT2.5, NRT2.5	nitrate transporter2.5	8.64577	5.92894	4.39105	4.69133	9.28958	6.94686	4.08866	3.186		2.025
A_46_P162474	AT3G18280		Bifunctional inhibitor/lipid-transfer protein/seed storage 2S albumin superfamily protein	13.2943	12.8313	11.8408	11.3101	13.6163	13.8533	12.3624	12.4818		2.03077
A_46_P183085	AT1G19450		Major facilitator superfamily protein	13.8368	11.6032	14.6074	13.815	14.7304	12.7645	15.022	14.3817		2.23655
A_46_P137184	AT1G12090	ELP	extensin-like protein	17.4273	15.8646	14.6093	16.8064	16.8218	17.0389	15.6118	17.2837		2.25691
A_46_P027466	AT1G19450		Major facilitator superfamily protein	12.4541	9.78546	12.1772	12.418	12.7226	11.0674	12.6189	12.518		2.43164
A_46_P155189	AT1G22570		Major facilitator superfamily protein	9.4513	7.7156	6.52665	8.95868	10.2479	8.99922	8.84295	11.528		2.4345
A_46_P250734	AT3G54140	ATPTR1, PTR1	peptide transporter 1	10.3825	9.49069	10.3325	12.7689	11.3376	11.0718	13.0428	14.3352		2.99204		2.96157
A_46_P207484	AT3G26210	CYP71B23	cytochrome P450, family 71, subfamily B, polypeptide 23	9.66062	8.00421	4.39634	3.31737	10.67	9.62341	6.79784	7.62058		3.07206		19.7422
A_46_P227979	AT2G02050		NADH-ubiquinone oxidoreductase B18 subunit, putative	7.01628	5.44437	10.4723	9.52807	8.58707	7.23623	8.06526	8.23952		3.4626
A_46_P375820	AT2G34940	VSR5, VSR3;2, BP80-3;2	VACUOLAR SORTING RECEPTOR 5	8.16949	6.3151	3.48101	3.04407	9.54783	8.16412	3.48397	3.34138		3.60257
A_46_P012646	AT1G80660	HA9	H(+)-ATPase 9	3.24642	10.1606	15.8227	18.0758	5.17479	6.93356	5.00219	9.12073			-1808.43	-496.303
A_46_P163549	AT5G09550		GDP dissociation inhibitor family protein / Rab GTPase activator family protein	6.423	8.90791	13.9583	17.1442	5.89819	6.68163	5.15004	7.56625			-448.284
A_46_P148594	AT4G16160	ATOEP16-2, ATOEP16-S	Mitochondrial import inner membrane translocase subunit Tim17/Tim22/Tim23 family protein	7.49067	8.91822	14.8744	14.3045	6.87744	9.56974	8.63087	8.37373			-75.7686
A_46_P179704	AT2G01770	VIT1, ATVIT1	vacuolar iron transporter 1	5.49939	6.50556	10.7167	8.44774	5.6343	6.99192	5.33073	4.08864			-41.8151
A_46_P157599	AT1G60780	HAP13	Clathrin adaptor complexes medium subunit family protein	9.51158	11.1709	11.6505	12.3194	10.2978	10.3358	10.1057	10.8794			-2.9176
A_46_P265483	AT2G36070	ATTIM44-2, TIM44-2	translocase inner membrane subunit 44-2	11.8011	11.966	12.9834	11.8522	11.283	11.8773	11.7177	10.7864			-2.40447
A_46_P242989	AT3G08950	HCC1	electron transport SCO1/SenC family protein	11.6921	11.6828	12.1879	10.9008	11.6302	11.5461	11.0682	10.7263			-2.17303
A_46_P162919	AT1G01490		Heavy metal transport/detoxification superfamily protein	13.1918	12.7155	12.68	11.8581	12.9262	12.8779	14.0124	14.1277			2.51817
A_46_P353255	AT4G38250		Transmembrane amino acid transporter family protein	13.5652	12.8679	12.3171	14.1021	13.6935	13.1656	13.6688	14.4258			2.55213
A_46_P207519	AT5G57260	CYP71B10	cytochrome P450, family 71, subfamily B, polypeptide 10	3.2075	6.3728	5.45019	7.48246	4.03226	4.8749	7.83547	5.35741			5.22446
A_46_P344490	AT3G14650	CYP72A11	cytochrome P450, family 72, subfamily A, polypeptide 11	13.784	11.5167	11.0446	11.0024	13.599	12.5147	14.1026	14.0379			8.3283
A_46_P078536	AT3G28740	CYP81D1	Cytochrome P450 superfamily protein	14.2486	11.4779	9.92475	15.8784	13.6258	11.9106	13.2434	16.117			9.97699
A_46_P039911	AT3G28740	CYP81D1	Cytochrome P450 superfamily protein	9.68206	7.38087	5.66705	12.3529	8.5471	7.74264	9.00928	12.0957			10.1417
A_46_P001166	AT2G36950		Heavy metal transport/detoxification superfamily protein	10.1812	10.8323	10.5406	12.06	10.8098	11.6503	14.6167	15.4481			16.8667
A_46_P119219	AT3G52130		Bifunctional inhibitor/lipid-transfer protein/seed storage 2S albumin superfamily protein	3.63603	17.8099	3.62929	3.47874	2.83953	13.0806	11.0227	2.75387			168.123
A_46_P299215	AT1G05580	ATCHX23, CHX23	cation/H+ exchanger 23	3.47463	3.07187	2.78078	16.0059	2.92685	2.8073	3.52611	3.40795				-6199.36
A_46_P234394	AT1G13890	SNAP30, ATSNAP30	soluble N-ethylmaleimide-sensitive factor adaptor protein 30	2.76758	3.65855	3.55887	15.3279	2.74157	2.80702	2.7918	2.8987				-5515.37
A_46_P180979	AT1G11250	SYP125, ATSYP125	syntaxin of plants 125	2.79882	3.49148	2.81727	14.9115	3.19282	2.79114	2.8245	2.90332				-4119.32
A_46_P034446	AT1G50950		Thioredoxin protein with domain of unknown function (DUF1692)	3.07821	3.48063	10.0132	15.1526	3.76204	2.98424	3.26202	3.54636				-3117.71
A_46_P019421	AT1G11250	SYP125, ATSYP125	syntaxin of plants 125	2.96166	6.34179	3.04679	14.697	2.89632	4.0202	3.18573	3.12216				-3050.44
A_46_P141109	AT1G11770		FAD-binding Berberine family protein	3.13062	6.10613	3.39136	17.5115	3.24567	4.26642	4.93923	6.18388				-2570.07
A_46_P302210	AT3G02850	SKOR	STELAR K+ outward rectifier	10.2045	2.97898	3.25318	14.1666	10.3082	3.65656	2.77177	2.86622				-2522.08
A_46_P215424	AT1G03550		Secretory carrier membrane protein (SCAMP) family protein	3.10694	5.88409	3.40324	14.7291	3.11014	3.44064	2.94692	3.64149				-2176.17
A_46_P342860	AT2G33270	ACHT3	atypical CYS HIS rich thioredoxin 3	4.04255	3.41299	3.46031	14.0481	3.67763	3.44115	3.39354	3.22954				-1805.98
A_46_P105494	AT5G25430		HCO3- transporter family	3.37831	3.06609	6.94811	13.8498	3.3798	3.07369	3.38179	3.66756				-1161.92
A_46_P338505	AT5G02180		Transmembrane amino acid transporter family protein	12.6894	9.41757	3.37948	13.352	10.044	7.94031	4.33472	3.26193				-1090
A_46_P356285	AT2G33270	ACHT3	atypical CYS HIS rich thioredoxin 3	3.4894	3.17834	3.01845	13.2192	3.33656	3.17912	3.15068	3.38394				-913.517
A_46_P316925	AT4G00350		MATE efflux family protein	5.18439	5.84587	5.99422	16.0815	7.79686	6.93599	5.64739	6.49337				-769.713
A_46_P075141	AT3G56190	ALPHA-SNAP2, ASNAP	alpha-soluble NSF attachment protein2	5.174	4.53175	4.30793	14.1747	4.59248	3.59035	5.17167	4.59298				-766.274
A_46_P074361	AT3G45280	SYP72, ATSYP72	syntaxin of plants 72	3.64429	2.72534	9.51491	13.6913	3.0806	3.33965	7.15776	4.20068				-719.409
A_46_P314515	AT5G13990	ATEXO70C2, EXO70C2	exocyst subunit exo70 family protein C2	5.9004	5.98885	10.6253	14.4931	5.63187	5.41513	4.48455	5.09793				-673.344
A_46_P326235	AT5G56160		Sec14p-like phosphatidylinositol transfer family protein	6.22266	3.27894	8.40582	13.3475	4.56321	4.11183	6.31474	4.33403				-516.792
A_46_P008886	AT3G19090		RNA-binding protein	2.85665	4.6068	13.2408	16.2863	2.82823	3.10393	7.41201	7.30827				-504.26
A_46_P300605	AT2G28180	ATCHX8, CHX8, CHX08	Cation/hydrogen exchanger family protein	2.80975	2.80794	2.8325	12.2826	2.84775	2.80615	2.84795	3.31473				-500.708
A_46_P182774	AT3G42640	AHA8, HA8	H(+)-ATPase 8	3.66106	3.93791	3.52698	13.5687	4.12466	4.68803	3.97111	4.64274				-486.383
A_46_P250804	AT1G73860		P-loop containing nucleoside triphosphate hydrolases superfamily protein	3.12604	2.98664	8.13464	13.8264	3.91528	2.98614	5.74903	5.01323				-449.809
A_46_P360005	AT5G13150	ATEXO70C1, EXO70C1	exocyst subunit exo70 family protein C1	6.40421	8.33915	8.83813	14.4468	6.28433	4.41322	5.5221	5.68652				-433.625
A_46_P299265	AT1G22840	CYTC-1, ATCYTC-A	CYTOCHROME C-1	3.92851	3.30906	3.67945	12.146	4.05923	3.39553	4.36004	3.48913				-403.619
A_46_P132984	AT2G27510	ATFD3, FD3	ferredoxin 3	5.70735	4.99427	5.20099	17.9018	5.62527	5.54951	3.87768	9.28387				-392.866
A_46_P298855	AT1G16380	ATCHX1, CHX1	Cation/hydrogen exchanger family protein	3.02899	2.90011	3.16136	12.063	3.17971	2.9526	2.97505	3.65927				-338.676
A_46_P302555	AT3G52080	chx28	cation/hydrogen exchanger 28	4.56233	4.24913	4.61796	12.9014	4.56985	3.37458	3.45221	4.52647				-331.983
A_46_P302690	AT5G14870	CNGC18, ATCNGC18	cyclic nucleotide-gated channel 18	4.3654	3.95279	8.96043	12.6599	4.41636	4.05368	5.20804	4.46033				-293.974
A_46_P064801	AT2G22290	ATRABH1D, ATRAB-H1D, RAB-H1D, ATRAB6, RABH1d	RAB GTPase homolog H1D	3.23823	3.01308	7.60537	11.571	2.99839	3.25842	3.19143	3.44987				-278.429
A_46_P094216	AT3G03800	SYP131, ATSYP131	syntaxin of plants 131	2.7954	3.12737	3.07224	11.2315	2.75963	3.39113	3.51715	3.24451				-253.703
A_46_P298605	AT2G07560	AHA6, HA6	H(+)-ATPase 6	6.47493	5.268	9.41806	13.8512	6.04407	5.32585	5.74182	6.11749				-212.857
A_46_P101874	AT5G13990	ATEXO70C2, EXO70C2	exocyst subunit exo70 family protein C2	2.90981	3.48917	7.75131	10.6986	3.23846	2.87155	2.87704	3.11818				-191.399
A_46_P294753	AT1G09580		emp24/gp25L/p24 family/GOLD family protein	3.04905	3.33801	12.4823	12.4547	3.04601	2.95862	6.91105	4.88243				-190.32
A_46_P302720	AT4G24170		ATP binding microtubule motor family protein	4.4802	6.72534	4.40957	11.1503	3.89714	3.55834	5.20312	3.68468				-176.755
A_46_P297910	AT2G22950		Cation transporter/ E1-E2 ATPase family protein	9.00889	9.22909	11.4406	14.9447	8.60645	9.64256	7.7499	8.14694				-111.258
A_46_P233769	AT1G02010	SEC1A	secretory 1A	11.4739	12.0206	13.0494	16.1717	11.0112	11.2382	10.1559	9.45341				-105.297
A_46_P075856	AT4G01470	GAMMA-TIP3, TIP1;3, ATTIP1.3	tonoplast intrinsic protein 1;3	12.4474	10.846	12.5797	16.8416	11.0198	11.6644	10.3532	10.3172				-92.0539
A_46_P353725	AT4G39180	SEC14, ATSEC14	Sec14p-like phosphatidylinositol transfer family protein	9.41193	9.28428	9.07791	15.5471	11.061	8.85271	9.24066	9.05729				-89.872
A_46_P365515	AT3G07250		nuclear transport factor 2 (NTF2) family protein / RNA recognition motif (RRM)-containing protein	5.5572	6.75877	7.35742	12.4522	5.72638	4.73798	3.36829	5.96672				-89.6028
A_46_P300830	AT1G02010	SEC1A	secretory 1A	7.29489	6.80294	7.49786	11.8574	6.71417	6.79174	5.69001	5.66582				-73.0882
A_46_P368490	AT1G50950		Thioredoxin protein with domain of unknown function (DUF1692)	3.01919	2.97028	5.88951	9.04168	3.06477	2.94204	2.89548	2.90799				-70.2142
A_46_P150679	AT5G55930	ATOPT1, OPT1	oligopeptide transporter 1	11.173	9.32486	8.56669	15.9102	11.9109	9.50553	9.91975	9.8114				-68.536
A_46_P302495	AT3G51150		ATP binding microtubule motor family protein	8.02133	6.79974	7.57498	12.3533	7.18217	6.49153	6.32223	6.38624				-62.5542
A_46_P033936	AT1G31260	ZIP10	zinc transporter 10 precursor	3.4167	2.79476	8.3008	10.1326	2.74368	2.74496	3.15602	4.25765				-58.6861
A_46_P297805	AT1G09580		emp24/gp25L/p24 family/GOLD family protein	3.39514	2.94884	6.51194	8.63138	4.04414	2.91996	3.15313	2.77217				-58.0492
A_46_P150674	AT5G55930	ATOPT1, OPT1	oligopeptide transporter 1	11.743	9.87842	9.23464	16.3778	12.4107	10.2222	10.6634	10.604				-54.7112
A_46_P302635	AT5G55930	ATOPT1, OPT1	oligopeptide transporter 1	9.92448	6.49619	5.18811	13.912	9.93014	7.1231	6.89073	8.1993				-52.4442
A_46_P302375	AT3G51150		ATP binding microtubule motor family protein	8.07594	7.17173	7.23746	12.0067	7.39672	7.0704	6.30509	6.46691				-46.5209
A_46_P033236	AT5G55930	ATOPT1, OPT1	oligopeptide transporter 1	12.5833	10.2778	9.78026	16.5276	13.1609	10.6771	11.2594	11.1257				-42.2804
A_46_P215554	AT5G65000		Nucleotide-sugar transporter family protein	3.1119	2.97018	4.26848	8.10284	3.2987	2.96918	2.95725	2.90279				-36.7596
A_46_P095661	AT5G60930		P-loop containing nucleoside triphosphate hydrolases superfamily protein	10.5906	13.2416	12.3368	13.4654	10.6384	13.3158	11.5197	9.13156				-20.1662
A_46_P073721	AT5G14100	ATNAP14, NAP14	non-intrinsic ABC protein 14	11.5604	10.3738	10.032	13.8254	11.0221	10.061	9.4236	9.55324				-19.3219
A_46_P040381	AT4G37640	ACA2	calcium ATPase 2	12.8628	13.7357	12.8223	17.0067	12.796	14.0789	12.3852	12.769				-18.8651
A_46_P162514	AT1G07410	ATRABA2B, RAB-A2B, ATRAB-A2B, RABA2b	RAB GTPase homolog A2B	9.53431	10.2457	10.8923	13.2074	9.65398	9.47946	9.13147	9.13017				-16.8797
A_46_P038746	AT5G22950	VPS24.1	SNF7 family protein	8.98687	6.92267	6.77194	10.7498	8.63836	6.96429	6.86315	7.05279				-12.969
A_46_P033441	AT1G07410	ATRABA2B, RAB-A2B, ATRAB-A2B, RABA2b	RAB GTPase homolog A2B	9.34941	10.1023	10.9187	12.8149	9.29836	9.29244	9.21353	9.26529				-11.7091
A_46_P292393	AT3G13900		ATPase E1-E2 type family protein / haloacid dehalogenase-like hydrolase family protein	8.14262	10.0996	10.5979	12.6429	7.89074	8.95218	9.6071	9.12925				-11.4211
A_46_P262968	AT1G33360		ATP-dependent Clp protease	7.37141	6.26724	6.26343	10.6233	7.05192	6.66239	6.61276	7.15327				-11.0812
A_46_P017921	AT3G17700	CNBT1, CNGC20, ATCNGC20	cyclic nucleotide-binding transporter 1	12.6829	10.8022	6.58809	10.1702	11.3874	11.383	5.64693	6.71526				-10.9661
A_46_P153024	AT4G24920		secE/sec61-gamma protein transport protein	9.74124	9.86074	10.1276	11.9257	9.63233	8.95348	8.89218	8.50541				-10.7054
A_46_P035676	AT1G30740		FAD-binding Berberine family protein	10.729	8.94115	10.1234	14.3257	10.8561	9.48296	9.4179	10.9399				-10.4529
A_46_P349040	AT5G54860		Major facilitator superfamily protein	9.92855	11.0153	11.7046	12.939	11.2468	10.8791	10.1286	9.63453				-9.87989
A_46_P228364	AT4G01660	ATABC1, ATATH10, ABC1	ABC transporter 1	12.2896	11.7643	11.308	14.4573	11.2071	11.4889	10.5199	11.234				-9.33919
A_46_P106104	AT5G62410	SMC2, TTN3, ATCAP-E1, ATSMC4	structural maintenance of chromosomes 2	3.37137	3.79046	3.16971	6.09672	3.36956	3.74415	3.23783	2.94796				-8.86894
A_46_P092846	AT4G15110	CYP97B3	cytochrome P450, family 97, subfamily B, polypeptide 3	3.8242	3.26287	3.11825	6.22853	3.44956	3.28033	3.22892	3.10845				-8.69437
A_46_P245534	AT1G33360		ATP-dependent Clp protease	11.3034	11.0341	11.7235	15.3415	11.1998	10.5781	11.3825	12.2446				-8.55584
A_46_P014406	AT4G17550		Major facilitator superfamily protein	6.87373	5.90606	7.7164	10.2151	6.87102	5.7842	6.86858	7.13957				-8.43017
A_46_P190584	AT2G28620		P-loop containing nucleoside triphosphate hydrolases superfamily protein	10.4752	12.6518	11.615	12.0782	10.0992	12.499	9.67962	9.05798				-8.11295
A_46_P268238	AT1G43890	ATRAB18, ATRABC1, RAB18-1, RABC1, ATRAB-C1, RAB18	RAB GTPASE HOMOLOG B18	8.55784	8.77554	9.51436	12.5213	8.81498	8.58288	9.3839	9.74371				-6.85686
A_46_P280478	AT1G07410	ATRABA2B, RAB-A2B, ATRAB-A2B, RABA2b	RAB GTPase homolog A2B	10.4849	11.0297	11.7591	13.1165	10.3719	10.3361	10.031	10.3464				-6.82167
A_46_P325870	AT3G13080	ATMRP3, MRP3, ABCC3	multidrug resistance-associated protein 3	8.22173	4.12398	3.75438	5.93103	8.92669	5.63714	3.27854	3.22742				-6.51428
A_46_P375530	AT3G28740	CYP81D1	Cytochrome P450 superfamily protein	7.47745	7.16796	8.73901	10.9312	8.22537	7.48774	7.49437	8.39214				-5.81224
A_46_P353610	AT3G10290		Nucleotide-sugar transporter family protein	11.1164	12.9636	12.357	14.4377	11.2276	12.2846	11.6061	11.9639				-5.55513
A_46_P071516	AT4G26710		ATPase, V0 complex, subunit E	11.6018	9.94395	11.3068	12.7383	11.3178	9.90727	10.4398	10.8403				-3.72691
A_46_P379538	AT3G45850		P-loop containing nucleoside triphosphate hydrolases superfamily protein	7.30209	7.64668	9.34666	10.0738	7.91847	7.86146	8.41799	8.202				-3.6598
A_46_P279868	AT2G35630	MOR1, GEM1	ARM repeat superfamily protein	9.8709	10.6911	11.1534	11.6525	9.61648	10.4716	10.6514	9.91182				-3.34203
A_46_P145824	AT1G43890	ATRAB18, ATRABC1, RAB18-1, RABC1, ATRAB-C1, RAB18	RAB GTPASE HOMOLOG B18	12.3138	12.9478	13.7105	15.873	12.9546	12.9684	13.6519	14.239				-3.10356
A_46_P285633	AT2G40460		Major facilitator superfamily protein	5.00173	2.88774	4.39364	9.86295	4.46096	3.12471	4.39509	8.28657				-2.98221
A_46_P254829	AT5G60460		Preprotein translocase Sec, Sec61-beta subunit protein	11.8535	12.4136	12.0542	14.1288	12.1209	11.969	12.8033	12.553				-2.98091
A_46_P320315	AT5G59840		Ras-related small GTP-binding family protein	7.93078	8.12524	8.53026	9.63145	8.48575	7.93496	8.12621	8.09745				-2.89588
A_46_P288028	AT5G05760	SYP31, ATSED5, ATSYP31, SED5	syntaxin of plants 31	7.71509	7.92737	8.28848	9.79095	8.4382	8.16976	7.71342	8.32636				-2.75984
A_46_P069221	AT2G36200		P-loop containing nucleoside triphosphate hydrolases superfamily protein	10.5741	12.5395	11.6828	10.6959	10.1734	12.3818	11.0176	9.33849				-2.56229
A_46_P260318	AT3G08580	AAC1	ADP/ATP carrier 1	13.876	13.4635	13.3459	15.0005	13.7022	13.6	13.2552	13.6533				-2.54413
A_46_P250759	AT5G13490	AAC2	ADP/ATP carrier 2	15.0727	14.606	14.2596	16.0789	14.6401	14.7713	14.1672	14.7406				-2.52845
A_46_P249219	AT4G33530	KUP5	K+ uptake permease 5	10.5816	9.66486	10.5483	11.4612	10.1335	9.57926	9.8176	10.1518				-2.47842
A_46_P226079	AT5G13430		Ubiquinol-cytochrome C reductase iron-sulfur subunit	12.7528	12.8512	13.7149	14.5717	12.6656	12.9128	13.2249	13.2841				-2.44119
A_46_P171659	AT3G05710	SYP43, ATSYP43	syntaxin of plants 43	9.70229	9.84141	11.0201	11.5293	10.034	9.71651	10.1943	10.312				-2.32521
A_46_P227939	AT5G02270	ATNAP9, NAP9	non-intrinsic ABC protein 9	13.572	13.0273	13.372	15.0063	12.463	12.1463	12.5931	13.7975				-2.3115
A_46_P324725	AT1G77370		Glutaredoxin family protein	10.1023	12.4873	11.8818	12.2286	10.4531	10.9359	11.4378	11.0793				-2.21812
A_46_P226744	AT5G05760	SYP31, ATSED5, ATSYP31, SED5	syntaxin of plants 31	11.397	12.0213	12.7059	13.54	12.3115	12.1897	12.3487	12.52				-2.02797
A_46_P170829	AT2G37920	emb1513	copper ion transmembrane transporters	14.5686	13.7261	12.9334	11.9688	14.8522	13.7388	13.5471	13.0156				2.06589
A_46_P278503	AT2G18960	AHA1, PMA, OST2, HA1	H(+)-ATPase 1	13.5347	12.1572	12.9107	13.4481	12.5834	12.6196	13.0812	14.5489				2.14482
A_46_P277600	AT2G16800		high-affinity nickel-transport family protein	14.3276	13.6471	13.1425	12.1908	13.6124	13.7973	13.6624	13.3272				2.19824
A_46_P024176	AT5G09320	VPS9B	Vacuolar sorting protein 9 (VPS9) domain	11.8294	10.8788	10.7129	9.65005	11.8116	10.9244	10.9373	10.8342				2.2723
A_46_P177239	AT5G13300	SFC, VAN3, AGD3	ARF GTPase-activating protein	12.6223	13.7989	13.3256	11.9989	12.8084	14.0756	13.6208	13.1836				2.27311
A_46_P020106	AT4G37200	HCF164	Thioredoxin superfamily protein	14.5612	12.3106	11.8471	11.4827	13.8152	12.4807	12.5617	12.7424				2.39445
A_46_P253894	AT3G54140	ATPTR1, PTR1	peptide transporter 1	8.26709	7.16189	7.53854	9.96561	8.81569	8.18943	9.3642	11.2412				2.42099
A_46_P047571	AT5G61010	ATEXO70E2, EXO70E2	exocyst subunit exo70 family protein E2	9.50863	7.86811	7.18702	7.27034	9.30772	8.26702	6.58476	8.60988				2.5307
A_46_P193970	AT1G01490		Heavy metal transport/detoxification superfamily protein	12.8556	10.8484	10.2978	10.849	12.2912	11.4356	12.1145	12.196				2.54395
A_46_P271713	AT5G13300	SFC, VAN3, AGD3	ARF GTPase-activating protein	12.4431	13.5648	13.0369	11.7952	12.6736	13.9799	13.454	13.1527				2.56249
A_46_P360600	AT4G27730	ATOPT6, OPT6	oligopeptide transporter 1	12.2852	13.0286	12.7614	12.9772	12.4131	13.207	13.5496	14.3562				2.60094
A_46_P156524	AT2G04700		ferredoxin thioredoxin reductase catalytic beta chain family protein	15.6319	12.8727	11.6762	11.4052	15.2635	12.5292	12.7392	12.828				2.68114
A_46_P056701	AT1G54350		ABC transporter family protein	14.0224	12.7174	12.7176	11.9508	13.6841	12.9046	13.3044	13.3737				2.68124
A_46_P331400	AT5G58430	ATEXO70B1, EXO70B1	exocyst subunit exo70 family protein B1	13.7085	14.2094	13.4765	12.7099	14.9155	14.6513	14.0645	14.1468				2.70734
A_46_P168179	AT4G30720		FAD/NAD(P)-binding oxidoreductase family protein	13.2025	10.5539	9.32959	8.21343	12.0764	10.832	9.43917	9.66096				2.72739
A_46_P173624	AT1G75170		Sec14p-like phosphatidylinositol transfer family protein	10.4597	12.4045	10.4449	9.90439	10.6841	12.1248	11.2071	11.3816				2.78415
A_46_P288583	AT3G18280		Bifunctional inhibitor/lipid-transfer protein/seed storage 2S albumin superfamily protein	13.8099	13.0489	12.0377	11.5303	13.8258	14.1687	12.6027	13.0473				2.86202
A_46_P181649	AT4G14890	FdC2	2Fe-2S ferredoxin-like superfamily protein	16.3054	14.3454	12.5067	11.8764	16.2362	14.5749	13.6082	13.504				3.08992
A_46_P174514	AT2G35800		mitochondrial substrate carrier family protein	13.9992	13.0534	12.7706	11.1499	13.6784	12.9622	13.2078	12.7876				3.11167
A_46_P245479	AT4G19960	KUP9, ATKUP9, HAK9, KT9	K+ uptake permease 9	8.46302	8.16229	8.48268	6.86939	8.84216	8.36668	8.45876	8.53702				3.17692
A_46_P368060	AT1G01490		Heavy metal transport/detoxification superfamily protein	14.9132	13.6792	13.019	13.1672	14.64	14.3972	14.5716	14.8365				3.18068
A_46_P007606	AT4G26670		Mitochondrial import inner membrane translocase subunit Tim17/Tim22/Tim23 family protein	15.052	13.634	13.1279	11.8318	15.0992	14.767	14.172	13.5992				3.40438
A_46_P198569	AT1G54350		ABC transporter family protein	10.6318	9.51102	9.52573	7.87861	10.4735	9.67051	10.1518	9.69994				3.53407
A_46_P239729	AT3G15730	PLDALPHA1, PLD	phospholipase D alpha 1	16.5993	16.6497	15.3074	14.5325	17.1732	17.5432	16.2623	16.4436				3.76086
A_46_P323495	AT5G66190	ATLFNR1, FNR1	ferredoxin-NADP(+)-oxidoreductase 1	12.2571	9.93405	9.32394	7.93721	11.3907	10.6982	9.98818	9.99002				4.14911
A_46_P291843	AT1G14820		Sec14p-like phosphatidylinositol transfer family protein	8.78825	8.36092	6.78298	6.54712	7.86805	8.49253	8.16889	8.60013				4.14972
A_46_P286548	AT5G45040		Cytochrome c	13.6621	11.8275	10.8031	8.85452	13.5169	12.3652	11.3639	10.999				4.42139
A_46_P330540	AT2G38290	ATAMT2, AMT2;1, AMT2	ammonium transporter 2	11.6788	11.5184	10.3957	10.7307	12.9041	12.3077	11.8296	12.9163				4.5492
A_46_P143834	AT3G14415		Aldolase-type TIM barrel family protein	17.7794	14.3122	12.8413	11.4351	17.3039	14.1699	13.9173	13.6671				4.69803
A_46_P174114	AT2G26690		Major facilitator superfamily protein	14.1236	14.8475	13.187	13.769	13.0201	13.5294	15.2732	16.032				4.80019
A_46_P354570	AT4G29480		Mitochondrial ATP synthase subunit G protein	7.38749	7.56435	7.83447	6.25498	8.34585	8.00267	8.25235	8.59013				5.04603
A_46_P268143	AT5G18290	SIP1;2, SIP1B	Aquaporin-like superfamily protein	5.34794	10.9737	8.28597	9.37058	6.65052	9.62673	11.1981	11.9563				6.00302
A_46_P154739	AT2G43130	ARA4, ATRAB11F, ATRABA5C, ARA-4, RABA5C	P-loop containing nucleoside triphosphate hydrolases superfamily protein	6.64802	6.44124	5.16399	2.92464	5.64496	5.82824	5.38508	5.53852				6.12151
A_46_P108709	AT5G58430	ATEXO70B1, EXO70B1	exocyst subunit exo70 family protein B1	5.84003	6.06777	4.19563	3.41334	5.75713	6.04692	4.93543	6.12131				6.53404
A_46_P367580	AT3G14650	CYP72A11	cytochrome P450, family 72, subfamily A, polypeptide 11	3.07239	4.9552	4.63986	3.09723	2.99137	4.96244	5.9715	5.81364				6.57234
A_46_P083136	AT4G27780	ACBP2	acyl-CoA binding protein 2	6.48876	4.62024	4.90222	4.41338	6.19438	4.82167	5.82344	7.22646				7.02785
A_46_P221904	AT5G58070	ATTIL, TIL	temperature-induced lipocalin	15.457	14.6056	13.3831	13.0937	16.8454	16.0271	16.0792	16.1075				8.0769
A_46_P204564	AT1G30220	ATINT2, INT2	inositol transporter 2	7.71026	6.90049	4.16468	2.83833	6.09782	6.81905	4.82562	6.34607				11.3746
A_46_P280233	AT3G14660	CYP72A13	cytochrome P450, family 72, subfamily A, polypeptide 13	11.1413	8.22445	7.12326	7.74265	10.3467	9.54198	10.3136	11.3235				11.9657
A_46_P373970	AT1G08920	ESL1	ERD (early response to dehydration) six-like 1	8.26983	6.97218	8.24014	9.01071	7.75397	10.2005	10.2733	13.0165				16.0641
A_46_P363225	AT1G59870	PEN3, PDR8, ATPDR8, ABCG36, ATABCG36	ABC-2 and Plant PDR ABC-type transporter family protein	9.16723	9.08528	6.29649	4.41636	11.2429	9.57984	8.12085	8.43812				16.2432
A_46_P354370	AT2G36950		Heavy metal transport/detoxification superfamily protein	11.3545	11.8653	12.3131	13.352	12.0568	13.3459	16.2542	17.3783				16.2939
A_46_P162719	AT1G13090	CYP71B28	cytochrome P450, family 71, subfamily B, polypeptide 28	11.2159	8.86465	8.38376	9.32042	10.855	10.0091	11.2378	13.5245				18.4312
A_46_P308725	AT4G10310	HKT1, ATHKT1	high-affinity K+ transporter 1	9.68103	8.07246	7.68829	7.93233	9.46075	10.3123	10.4259	14.715				110.097
