# Supplementary material for: Comparative transcriptome analysis reveals carbohydrate and lipid metabolism blocks in Brassica napus L. male sterility induced by the chemical hybridization agent monosulfuron ester sodium
Source: BMC Genomics. 2015 Mar 17;16(1):206. doi: 10.1186/s12864-015-1388-5 (PMC4376087; doi:10.1186/s12864-015-1388-5)
Supplement: Additional file 8: — Primers for quantitative real time PCR (qRT-PCR). [file 12864_2015_1388_MOESM8_ESM.docx]

## Sheet: primers for qRT-PCR
Additional file 8: Primers for quantitative real time PCR (qRT_PCR)
Probe name	Comparison	Common_name	Symbol	Description	FWD PRIMER SEQUENCE	REV PRIMER SEQUENCE	Product length (bp)
actin		AF111812		Brassica napus actin	CTCGCACCAAGCAGCATGAAGATC	ACACTCACCACCACGAACCAGAAG
Random selected
A_46_P186664	MoAn-LBs/MoLs	TC98375	CRD1	Magnesium-protoporphyrin IX monomethyl ester [oxidative] cyclase	CTTGGCTCTTGACTTGGGTTTCC	TCTCGTCTTGGCACCAGTTCTC	200
A_46_P322580	MoAn-MBs/MoLs	TC79570	CLH	Chlorophyllase 1	CGCACCTCCAAAGCCTGTAATAATC	TTCCAGCATCGTCCACTTCCAC	206
A_46_P232204	MoAn-LBs/MoLs	CX193651	CHLI	Magnesium chelatase subunit of protochlorophyllide reductase	TCTTGATTCTGCTGCTTCAGGTTGG	GCGTCTCTAACTGTGCCTACTTGC	171
A_46_P145574	MoAn-MBs/MoLs	TA24176_3708	B11	PSAH-1	CTGGTGGTGTGGTGGCTAAGTATG	AGCAGTCCTCTCTTTGTGAATGGTG	175
A_46_P348610	MoAn-MBs/MoLs	TC95917	VDE	Violaxanthin de-epoxidase, chloroplast precursor	CTAGATCAACCGTACAGAAGTTCGTG	CGTATCCATCCCAAGCATCGTTTC	183
A_46_P143719	MoAn-MBs/MoLs	TC65208	CRD1	Magnesium-protoporphyrin IX monomethyl ester [oxidative] cyclase	CTTGGCTCTTGACTTGGGTTTCC	TCTCGTCTTGGCACCAGTTCTC	200
A_46_P232204	MoAn-MBs/MoLs	CX193651	CHLI	Magnesium chelatase subunit of protochlorophyllide reductase	TCTTGATTCTGCTGCTTCAGGTTGG	GCGTCTCTAACTGTGCCTACTTGC	171
A_46_P186664	TrAn-LBs/TrLs	TC98375	CRD1	Magnesium-protoporphyrin IX monomethyl ester [oxidative] cyclase	CTTGGCTCTTGACTTGGGTTTCC	TCTCGTCTTGGCACCAGTTCTC	200
A_46_P249659	MoAn-MBs/MoLs	DY011365	B16	ATCSLA11 (Cellulose synthase-like A11)	AACGGCGGGAGTATGGAGAATC	CGGTGTTGCTGGAATCTAAAGGC	189
A_46_P028381	MoAn-LBs/MoLs	CD828094	B13	ALA-ATFase	AGACTACGAGACCCTGAATGAAAACG	GCATAGAGCAACCACCTGACGAG	181
A_46_P240479	MoAn-LBs/MoLs	DW997485	CLH	Chlorophyllase 1	CGCACCTCCAAAGCCTGTAATAATC	TTCCAGCATCGTCCACTTCCAC	206
A_46_P001236	TrAn-LBs/TrSBs	X59983	B4	RPS15A	CCAAAGTCATCATCAAGTTCCTCATCG	ACGGGCAGTCCAACCTTCAATC	185
A_46_P313535	MoAn-LBs/MoLs	TC71421	B21	Predicted protein - Physcomitrella patens	GTGTTGGAAGCGAGACTTGATGAG	GGTGAGCGTGGGAAAGGAATAAC	179
A_46_P313535	MoAn-LBs/MoLs	TC71422	B21	Predicted protein - Physcomitrella patens	GTGTTGGAAGCGAGACTTGATGAG	GGTGAGCGTGGGAAAGGAATAAC	179
A_46_P146769	MoAn-MBs/MoLs	TC73918	BCH1	Beta-carotene hydroxylase	CTGGAGAGGAAGAAATCGGAGAGG	CAACAGCAGCACCAACAGATAGAG	181
A_46_P028381	MoAn-MBs/MoLs	CD828094	B13	ALA-ATFase	AGACTACGAGACCCTGAATGAAAACG	GCATAGAGCAACCACCTGACGAG	181
A_46_P378698	MoAn-MBs/MoLs	TC108523	COPX	Coproporphyrinogen III oxidase	TCTCCACTGAATGTGCGAACTA	CTCTCTATTCTCCCTCCCGTCTT	187
A_46_P052756	MoAn-MBs/MoLs	ES905144	B18	acyl activating enzyme 1	CGTTCCTCTCACTCCCATCAGC	GAGCCAACACCGAAACCACATC	182
A_46_P249659	MoAn-LBs/MoLs	DY011365	B16	ATCSLA11 (Cellulose synthase-like A11)	AACGGCGGGAGTATGGAGAATC	CGGTGTTGCTGGAATCTAAAGGC	189
A_46_P035301	MoAn-LBs/MoLs	CX194899	A6	Phosphoglycerate mutase family protein	GATTCGTCGGCATCGTTTGTAGG	CTTAGTGCTTGAGGAAGGATTGG	181
A_46_P159364	TrAn-LBs/TrSBs	TC79528	B1	UBIQUITING-CONJUGATING ENZYME 2	GGTGCTCCTCAAGACAACAACATC	AACATCCGTGAAACAAACCGAACAG	155
A_46_P028146	TrAn-MBs/MoAn-MBs	CD827331	B22	alpha/beta-Hydrolases superfamily protein	GGAGAGTCAAAGCCACACAAGC	GCCGCAAGCATTCCACCATAAG	164
A_46_P135809	TrAn-LBs/TrSBs	TC97004	UBC9	SUMO-conjugating enzyme UBC9	GTCCTGCCCTCACCATTTCCAAG	TTGCGGAGTGTCAGCCCATTC	177
A_46_P335500	MoAn-LBs/MoLs	TC88681	B10	ubiquinol-cytochrome C reductase complex 8.2 kDa protein	GGGGAAGAGAAGAGGATGGGGAAG	GAGGACAGGAGTGACGAGGAGAG	174
A_46_P138459	MoAn-MBs/MoLs	TC70715	A1	Isocitrate dehydrogenase	TGGCACAAGGATTCGGGTCAC	CAAGTCCACGAGTCCAAGCAAAG	180
A_46_P035301	MoAn-MBs/MoLs	CX194899	A6	Phosphoglycerate mutase family protein	GATTCGTCGGCATCGTTTGTAGG	CTTAGTGCTTGAGGAAGGATTGG	181
A_46_P035301	MoAn-LBs/MoLs	CX194899	A6	Phosphoglycerate mutase family protein	GATTCGTCGGCATCGTTTGTAGG	CTTAGTGCTTGAGGAAGGATTGG	181
A_46_P335500	MoAn-MBs/MoLs	TC88681	B10	ubiquinol-cytochrome C reductase complex 8.2 kDa protein	GGGGAAGAGAAGAGGATGGGGAAG	GAGGACAGGAGTGACGAGGAGAG	174
A_46_P143754	MoAn-LBs/MoLs	TA23639_3708	A13	Succinate dehydrogenase 3-1	CCATTAGAGAGGAGGGAGAGCATTC	GTGAGGAGACAGAGGGCGAAAG	179
A_46_P347915	MoAn-LBs/MoLs	TC95616	AO	Aldehyde oxidase	CAACAGATGGTGGCTTATGGTCTTG	CGCTTCACAACAGTTCTCGGATG	153
A_46_P060711	MoSBs/MoLs	TC77842	A19	adenine phosphoribosyl transferase 1	CTCACCATCTCTGTCTTGCTCCTC	TGCCATTTCACTCTCCCGACTC	152
A_46_P138459	MoAn-MBs/MoLs	TC70715	A1	Isocitrate dehydrogenase	TGGCACAAGGATTCGGGTCAC	CAAGTCCACGAGTCCAAGCAAAG	180
C-compound and carbohydrate metabolism
A_46_P313520	TrLs/MoLs	TC71408	HEXO3	beta-hexosaminidase 3	CACCGATGAGTTGGAATACG	ACTGGCTGAATGTCTGTAGG	131
A_46_P028531	TrLs/MoLs	TC96247	PHS2	alpha-glucan phosphorylase 2	AATGGTAAGGCTGCGACTG	TGGCGTGGTAGATGATATTCC	103
A_46_P178359	TrLs/MoLs	TC68658		Transketolase	AATCCAATGGCTTCAACTTC	AAGGTGATGGTAAGGAGATG	103
A_46_P205459	TrLs/MoLs	CD833460	AGP	ADP glucose pyrophosphorylase 1	TGGTGCTGGAACGAGATTG	GGAGGTTGAACTGGAGTAAGG	156
A_46_P147824	TrLs/MoLs	TC73374	BXL1	beta-xylosidase 1	CAAGATATGCGAGAACAC	TGGTAACCTGGTAACAAC	184
A_46_P058226	TrLs/MoLs	TC102000	PGM	phosphoglucomutase	CATCGTCTGGTCCTATCATC	AATGTGGCGTCCTTATAGTC	199
A_46_P289908	TrLs/MoLs	EV098655	CAD	GroES-like zinc-binding alcohol dehydrogenase family protein	ACAAGAGAATCTGGAGTTACAATG	TTAGACCGAAGTGGCTCAAC	189
A_46_P352875	TrSBs/MoSBs	TC97947	AGAL1	alpha-galactosidase 1	GGAACAGCACAAGACATTGAAGC	CAGGCAACAGGTTTGAGAACATAC	99
A_46_P165304	TrSBs/MoSBs	TC88545		Pectin lyase-like superfamily protein	AACCTCCACCACTTGAACAG	GAACCTCCGTTGATAGCAATG	200
A_46_P133334	TrAn-MBs/MoAn-MBs	TA20511_3708	PGA4	polygalacturonase 4	CCAAGACTACCAACACTGAG	TTGAGCAATGCCGACAAC	146
A_46_P172054	TrAn-MBs/MoAn-MBs	TC94438	UGE3	UDP-D-glucose/UDP-D-galactose 4-epimerase 3	AATGATGGTGTTCTCGTCGTCTG	GCTCTGCCGCTTGAATGTCTC	149
A_46_P224439	TrAn-MBs/MoAn-MBs	TA20949_3708		Pectin lyase-like superfamily protein	GATATTACTGCGGCTCTTC	GACCCACCTATCCTTTCC	198
A_46_P154974	TrAn-MBs/MoAn-MBs	TC96905	XTH24	xyloglucan endotransglucosylase/hydrolase 24	AGAGCAAGCCGATGAGGATG	GCCTGTAAGAAGCCACGAATG	114
A_46_P074236	TrAn-MBs/MoAn-MBs	TC106465	VGDH1	Plant invertase/pectin methylesterase inhibitor superfamily	GGTCCTTCTCGTCGTCTC	AACTGTCCGCTTCCATCC	170
A_46_P132309	TrAn-MBs/MoAn-MBs	EE564287	VGDH2	VANGUARD 1 homolog 2	TTCTCCATAACTGCCGTATC	CCATTCGTTCCATCCTACC	158
A_46_P132729	TrAn-MBs/MoAn-MBs	DY017491	PPME1	Pectin lyase-like superfamily protein	AGATGGCATTAGAGTGATAACAG	CTCGGTGTAGGCGTAGAC	157
Lipid,fatty acid and isoprenoid metabolism
A_46_P291948	TrLs/MoLs	TC99643	TLL1	triacylglycerol lipase-like 1	GACCAACACAGGATTCATAGATTC	CCATTTGCCGTAAGAAGATTAGG	183
A_46_P149169	TrSBs/MoSBs	TC70608		Thioesterase superfamily protein	TCTCTGCTGCTCCAGTTACG	CTCAACATTCACCACCGTCAG	86
A_46_P011846	TrSBs/MoSBs	CD815199	KAT5	peroxisomal 3-keto-acyl-CoA thiolase 2	GGAGTGGAGTCAATGTCAAC	ATGTCTTGCTCTTCTCTTGTG	164
A_46_P026421	TrAn-MBs/MoAn-MBs	TC72873		Oleosin family protein	GAATCATCATCATCACCATC	AAGGCACATCGTTATCAC	186
A_46_P109549	TrAn-MBs/MoAn-MBs	TC67660		Cyclopropane-fatty-acyl-phospholipid synthase	TTGAGAATGTGGAGGAAGAAC	CTTGTATGAATCAGCGAATGC	195
A_46_P311390	TrAn-MBs/MoAn-MBs	TC69193	PLDDELTA	phospholipase D delta	CACAATCCTACATATCCAGTTG	CATCGTCTTGCCAGTGAG	184
Transport
A_46_P160604	TrLs/MoLs	TA29023_3708		Adenosylmethionine decarboxylase family protein	ATACATCACCGTTCCTCTC	CCGAAGCAATTCTCAGTAG	144
A_46_P192874	TrLs/MoLs	TC66886		Major facilitator superfamily protein	GCTCGTTGGTTCGTCTTCTG	GCACTTCACTTCCTCCACTTG	199
A_46_P124799	TrLs/MoLs	TC87057	MAP1	Transmembrane amino acid transporter family protein	TCGGTCCAATCAATTCAG	GCGTTCAACACTTACATC	169
A_46_P281808	TrLs/MoLs	TC67919	AHA3	H(+)-ATPase 3	AGTGGTGCCTTCTCCTAC	TTCATTGCCTCTCAAGTCTC	169
A_46_P081596	TrLs/MoLs	TC95732	ATNTT2	TLC ATP/ADP transporter	CACGACTCTGAAGAAGATTATCC	AAGCAACATGAAGCCAATAGC	182
A_46_P166774	TrLs/MoLs	TA31059_3708	NDB2	NAD(P)H dehydrogenase B2	CTCCAGGATCATCGTCGTCTC	CAGCACCACCTTCTTCTTCTTG	115
A_46_P155189	TrSBs/MoSBs	TC87631		Major facilitator superfamily protein	CACAATCGCCAAGAACAATG	GCAACTTCAACACCTATGATG	154
A_46_P250734	TrSBs/MoSBs	DY012721	PTR1	peptide transporter 1	GGTGAGTGTTAAGGTTCCAGAG	TTCTACTTGTGTTACTGAGCAGAG	199
A_46_P137184	TrSBs/MoSBs	EV093356	ELP	extensin-like protein	GGCGGGTGTGGTGGTTAC	TGGCGAGAAAGGAAGGGAAG	92
A_46_P333950	TrSBs/MoSBs	TC87683	NDF4	NDH-dependent cyclic electron flow 1	AGCCTCCAGTCGCAGATG	CGCACGCTCTTCTCCAATG	114
A_46_P166774	TrSBs/MoSBs	TA31059_3708	NDB2	NAD(P)H dehydrogenase B2	CTCCAGGATCATCGTCGTCTC	CAGCACCACCTTCTTCTTCTTG	115
A_46_P119219	TrAn-MBs/MoAn-MBs	TC91970		Bifunctional inhibitor/lipid-transfer protein/seed storage 2S albumin superfamily protein	TGTTGCCAGTGGAAGAAGTG	GACTCGGTTGGTGGAATCG	115
A_46_P353255	TrAn-MBs/MoAn-MBs	TC98129		Transmembrane amino acid transporter family protein	GGACTTATCAGCACTATTGTTCAG	GCCAAGACTAGCAGCCATC	149
A_46_P012646	TrAn-MBs/MoAn-MBs	TC92937	HA9	H(+)-ATPase 9	GAGATCAATCAGTGGCAATCC	ACAGCAATGACAGTAGCAATC	180
A_46_P242989	TrAn-MBs/MoAn-MBs	TC98002	HCC1	electron transport SCO1/SenC family protein	GACACAGTTCAACAAGTACATG	ATTCATCTCTGGACTCATCAAG	192
A_46_P265483	TrAn-MBs/MoAn-MBs	TC100540	TIM44-2	translocase inner membrane subunit 44-2	GAGATGCTGAGACACTGAAGAAG	TTGGAACCTGACGATGATTGTG	182
